# Supplementary material for: Epigenetic analysis in rheumatoid arthritis synoviocytes
Source: Exp Mol Med. 2019 Feb 22;51(2):22. doi: 10.1038/s12276-019-0215-5 (PMC6395697; doi:10.1038/s12276-019-0215-5)
Supplement: Supplementary file 7 — Supplementary Table S1 [file 12276_2019_215_MOESM7_ESM.xlsx]

## Sheet: Information
Sample	WGBS	Infinium450K	HT-RNA Expression Chip	miRNA-seq	Exome-seq	Disease	Sex	Age
RA_135	X	O	O	O	O	RA	M	47
OA_119	O	O	O	O	O	OA	F	64
OA_59	O	O	O	O	O	OA	F	.
RA_108	O	O	O	O	O	RA	.	.
RA_117	O	O	O	O	O	RA	.	.
RA_132	O	O	O	O	O	RA	M	63
RA_2	O	O	O	O	O	RA	.	.
OA_115	O	O	O	O	O	OA	F	76
OA_117	O	O	O	X	O	OA	F	73
OA_130	O	O	O	O	O	OA	F	57
OA_71	O	O	O	O	O	OA	F	61
RA_109	O	X	O	O	X	RA	F	.
RA_114	O	O	X	X	O	RA	.	.
RA_133	O	O	O	O	O	RA	M	63
RA_138	O	O	O	O	O	RA	F	51
RA_150	O	O	O	O	O	RA	.	.
RA_45	O	O	O	O	O	RA	F	50
OA_105	O	X	O	O	O	OA	F	.
OA_120	O	X	X	X	X	OA	F	64
RA_101	O	O	X	X	O	RA	.	.
RA_112	O	X	X	X	X	RA	F	.
OA_121	X	O	X	X	X	OA	M	76
OA_114	X	X	O	O	X	OA	F	63
