# Supplementary material for: Epigenetic analysis in rheumatoid arthritis synoviocytes
Source: Exp Mol Med. 2019 Feb 22;51(2):22. doi: 10.1038/s12276-019-0215-5 (PMC6395697; doi:10.1038/s12276-019-0215-5)
Supplement: Supplementary file 8 — Supplementary Table S2 [file 12276_2019_215_MOESM8_ESM.xlsx]

## Sheet: WGBS
Sample	Total number of mapped reads	Average CpG coverage	CpGs coverage ≥5	CpGs coverage ≥10	CpGs coverage ≥20	Average CpG methylation rate	Average non-CpG methylation rate
OA_59	567380159	23.13	0.931	0.847	0.544	0.634	0.001
OA_71	604603540	30.46	0.964	0.946	0.826	0.629	0.001
OA_105	277371223	9.73	0.632	0.377	0.134	0.654	0.001
OA_115	706938423	33.7	0.919	0.903	0.817	0.661	0.001
OA_117	340657208	17	0.927	0.771	0.324	0.64	0.001
OA_119	540273699	20.29	0.811	0.657	0.395	0.712	0.001
OA_130	539271082	33.86	0.964	0.948	0.862	0.674	0.001
RA_2	601003866	26.61	0.903	0.815	0.592	0.661	0.001
RA_45	298577469	11.95	0.74	0.492	0.186	0.634	0.001
RA_101	280184729	15.82	0.942	0.825	0.266	0.704	0.001
RA_108	594202240	24.5	0.937	0.867	0.596	0.68	0.001
RA_109	283973422	10.45	0.65	0.409	0.16	0.713	0.001
RA_112	278426571	9.09	0.558	0.329	0.13	0.69	0.001
RA_114	277743202	11.38	0.723	0.476	0.174	0.663	0.001
RA_117	713189832	31.99	0.925	0.864	0.706	0.657	0.001
RA_132	625866533	29.35	0.925	0.861	0.69	0.66	0.001
RA_133	525243735	27.01	0.962	0.928	0.721	0.696	0.001
RA_138	621006704	30.39	0.961	0.929	0.722	0.689	0.001
RA_150	492757359	25.04	0.958	0.909	0.625	0.636	0.001

## Sheet: miRNA-seq
Sample	Genome			miRNA
	total	mapped	%mapped	total	mapped	%mapped
OA_105	209601753	76178269	0.363	209238494	4019619	0.019
OA_114	165669599	102159539	0.617	165527384	70163139	0.424
OA_115	179910016	69980052	0.389	179724343	6798929	0.038
OA_119	170523478	74332320	0.436	170233884	33087888	0.194
OA_130	144776137	91853637	0.634	144133136	56006757	0.389
OA_59	78641492	41985583	0.534	78493937	23673835	0.302
OA_71	163213584	79510703	0.487	162933777	33457560	0.205
RA_108	95088514	41311869	0.434	94909692	18128711	0.191
RA_109	83895408	43002315	0.513	83736429	24866498	0.297
RA_117	187771873	108152607	0.576	187704720	72722732	0.387
RA_132	130533996	44770659	0.343	130486670	9481437	0.073
RA_133	97237778	55675227	0.573	97053405	28900884	0.298
RA_135	124760362	60057409	0.481	124706772	23123003	0.185
RA_138	137341561	55253678	0.402	136934698	22495248	0.164
RA_150	69348920	46104132	0.665	69322425	31196944	0.45
RA_2	141543098	76325106	0.539	141486196	53408615	0.377
RA_45	191057789	94651423	0.495	190982476	61219949	0.321

## Sheet: Exome-seq
Sample	Total number of raw reads	Total number of mapped reads	Target coverage (10x) (%)	Target coverage (20x) (%)	Target coverage (100x) (%)	Mean read depth (x)
OA_59	83318214	76169623	98.89	97.25	49.24	106.43
OA_71	70326654	64932737	98.91	96.6	34.94	87.62
OA_105	65048804	60970156	98.28	95.18	33.2	85.08
OA_115	68265402	62974468	98.3	95.25	34.15	87
OA_117	72164772	62976246	98.84	96.51	33.32	85.65
OA_119	73542202	69874728	98.49	96.15	41.78	96.05
OA_130	81458368	73434675	98.55	96.08	42.91	99.17
RA_2	78482362	72431727	98.8	96.86	44.44	99.89
RA_45	86423810	77774229	98.86	97.15	49.91	108.2
RA_101	86907912	52043046	92.66	83.23	28.06	80.55
RA_108	80534134	73552518	98.8	96.9	45.78	101.67
RA_114	57608040	53231362	98.01	94	23.85	73.92
RA_117	79982918	59544710	94.59	82.82	12.53	55.15
RA_132	89488012	83284290	99.02	97.53	54.58	116.22
RA_133	89807304	82222429	99.22	97.77	52.85	112.7
RA_135	83287200	77052419	98.72	96.65	48.63	106.85
RA_138	46431234	41612174	97.48	91.12	11.51	58.53
RA_150	78973868	71429599	98.78	96.79	44	99.11
