# Supplementary material for: Epigenetic analysis in rheumatoid arthritis synoviocytes
Source: Exp Mol Med. 2019 Feb 22;51(2):22. doi: 10.1038/s12276-019-0215-5 (PMC6395697; doi:10.1038/s12276-019-0215-5)
Supplement: Supplementary file 9 — Supplementary Table S3 [file 12276_2019_215_MOESM9_ESM.xlsx]

## Sheet: LMR
Chromosome	Start	End	Disease-specificity
chr1	19643322	19644061	OA
chr1	32818673	32819614	OA
chr1	62056989	62057764	OA
chr1	67949471	67951386	OA
chr1	121106792	121107471	OA
chr1	144085921	144086746	OA
chr1	164545765	164546156	OA
chr1	172744769	172745663	OA
chr1	207651421	207654776	OA
chr10	3627558	3628002	OA
chr10	6374647	6375712	OA
chr10	12737453	12737920	OA
chr10	18738424	18739299	OA
chr10	43779795	43780762	OA
chr10	47152577	47153040	OA
chr11	3980142	3981468	OA
chr11	14346601	14347020	OA
chr11	65886559	65887511	OA
chr12	3140181	3140498	OA
chr12	8810085	8811203	OA
chr12	50705975	50706588	OA
chr12	89721797	89723078	OA
chr12	109187647	109188144	OA
chr12	122855635	122856668	OA
chr13	41019757	41021090	OA
chr13	77426827	77430750	OA
chr13	114618143	114618952	OA
chr15	56776242	56777174	OA
chr16	78739764	78741724	OA
chr16	84347713	84348730	OA
chr16	88658009	88658537	OA
chr17	1072235	1072332	OA
chr17	21300609	21301440	OA
chr17	34854128	34854650	OA
chr17	78246867	78247261	OA
chr17	79346239	79346512	OA
chr18	11974372	11975262	OA
chr18	48568489	48569572	OA
chr19	667703	668211	OA
chr19	1947897	1948254	OA
chr19	6073272	6074140	OA
chr19	7898101	7898644	OA
chr19	37863019	37863318	OA
chr19	38481531	38482216	OA
chr2	2665845	2666480	OA
chr2	9133778	9134365	OA
chr2	9303035	9304300	OA
chr2	10336555	10337098	OA
chr2	47457525	47459383	OA
chr2	64076465	64078102	OA
chr2	73951612	73953381	OA
chr2	80534626	80536883	OA
chr2	89008543	89009388	OA
chr2	91968229	91968734	OA
chr2	102698732	102699840	OA
chr2	219214234	219215165	OA
chr20	32021255	32022098	OA
chr20	40243085	40244038	OA
chr20	60894539	60894882	OA
chr21	29462370	29463155	OA
chr21	43088973	43089436	OA
chr22	32979849	32981606	OA
chr3	11376071	11377088	OA
chr3	24132263	24133764	OA
chr3	52155097	52155972	OA
chr3	58195992	58197570	OA
chr3	73264095	73266370	OA
chr3	127740541	127741366	OA
chr3	177248243	177249154	OA
chr4	1669455	1670362	OA
chr4	88037171	88038426	OA
chr4	113248911	113249768	OA
chr5	32621203	32621970	OA
chr5	57724361	57725180	OA
chr5	66938133	66938990	OA
chr5	115312531	115317425	OA
chr5	142932943	142933882	OA
chr5	158504549	158505198	OA
chr6	1325331	1326524	OA
chr6	16676365	16678074	OA
chr6	73127292	73128728	OA
chr6	73736977	73738619	OA
chr6	112947627	112948200	OA
chr6	132384140	132385536	OA
chr6	166220507	166221871	OA
chr7	34058271	34059144	OA
chr7	104793215	104793902	OA
chr8	81161355	81161956	OA
chr8	81338547	81339278	OA
chr8	81344269	81345032	OA
chr8	96424465	96426206	OA
chr8	118878553	118879258	OA
chr9	218543	220801	OA
chr9	8262314	8263591	OA
chr9	75457961	75458818	OA
chr9	89555321	89556580	OA
chr9	93691702	93693328	OA
chr1	8740811	8741444	RA
chr1	15137223	15137960	RA
chr1	15609243	15610504	RA
chr1	23733199	23734091	RA
chr1	28230895	28231580	RA
chr1	39624285	39624867	RA
chr1	44002813	44003589	RA
chr1	54824439	54825112	RA
chr1	56783157	56784132	RA
chr1	64363796	64365179	RA
chr1	79042801	79044160	RA
chr1	86406043	86408515	RA
chr1	87867815	87868912	RA
chr1	110177221	110179504	RA
chr1	114545279	114546047	RA
chr1	178613952	178615207	RA
chr1	185663350	185663635	RA
chr1	201534402	201534950	RA
chr1	202277027	202278236	RA
chr1	203123079	203123864	RA
chr1	205904898	205905570	RA
chr1	212485440	212487742	RA
chr10	6175425	6175984	RA
chr10	7855631	7856138	RA
chr10	12552397	12553329	RA
chr10	12825231	12826082	RA
chr10	17155497	17156674	RA
chr10	21065326	21066257	RA
chr10	30304786	30305628	RA
chr10	30306615	30307838	RA
chr10	32340895	32342134	RA
chr10	46009871	46010312	RA
chr10	72382067	72384404	RA
chr10	94971539	94972577	RA
chr10	98810131	98811006	RA
chr10	99178467	99179370	RA
chr10	119436168	119436638	RA
chr10	123236329	123237790	RA
chr10	123332371	123333404	RA
chr10	125926678	125927918	RA
chr10	126552858	126553798	RA
chr10	129136586	129137505	RA
chr10	129816323	129816901	RA
chr10	135160665	135161936	RA
chr11	3026179	3027056	RA
chr11	8255725	8256317	RA
chr11	14044447	14045160	RA
chr11	19978791	19979972	RA
chr11	33800043	33800874	RA
chr11	36002475	36003922	RA
chr11	45104189	45106270	RA
chr11	46479297	46479820	RA
chr11	57172354	57174791	RA
chr11	58392333	58393156	RA
chr11	61172113	61172867	RA
chr11	67761333	67761686	RA
chr11	69952397	69952876	RA
chr11	70194811	70196014	RA
chr11	72044285	72045248	RA
chr11	94522561	94523201	RA
chr11	111799985	111801271	RA
chr11	116959911	116961456	RA
chr11	126335487	126336263	RA
chr11	127794755	127796898	RA
chr12	2293143	2293568	RA
chr12	27391301	27392004	RA
chr12	42329578	42331002	RA
chr12	47727877	47728673	RA
chr12	59264795	59266726	RA
chr12	64418910	64419998	RA
chr12	83235029	83236052	RA
chr12	89769395	89770434	RA
chr12	93996968	93998166	RA
chr12	94954279	94954974	RA
chr12	95774281	95774879	RA
chr12	96177068	96178638	RA
chr12	104201932	104202576	RA
chr12	106849045	106849707	RA
chr12	111202499	111203956	RA
chr12	117571714	117572626	RA
chr12	132551505	132551974	RA
chr12	132564291	132565525	RA
chr13	36538273	36539306	RA
chr13	44103013	44103570	RA
chr13	45967995	45969578	RA
chr13	52444196	52445423	RA
chr13	74626497	74627136	RA
chr13	77487630	77488556	RA
chr13	93900532	93902305	RA
chr13	98885138	98886738	RA
chr13	99063672	99064654	RA
chr13	114548395	114549052	RA
chr14	23284059	23285135	RA
chr14	30644517	30646822	RA
chr14	39657339	39657991	RA
chr14	55849833	55850189	RA
chr14	61499543	61501589	RA
chr14	64650376	64650708	RA
chr14	65047106	65047793	RA
chr14	67347096	67348817	RA
chr14	71790897	71791650	RA
chr14	89631483	89632803	RA
chr14	94858945	94859468	RA
chr14	95179227	95180055	RA
chr14	100109262	100109896	RA
chr14	100285545	100286652	RA
chr14	100745110	100745446	RA
chr15	51446433	51448610	RA
chr15	55688145	55688952	RA
chr15	60828326	60829172	RA
chr15	60840184	60840804	RA
chr15	64951064	64951954	RA
chr15	73518062	73518822	RA
chr15	75415531	75416696	RA
chr15	89094053	89094523	RA
chr15	91152843	91153816	RA
chr15	96864307	96864606	RA
chr16	3972313	3972896	RA
chr16	8985936	8987052	RA
chr16	11799879	11800712	RA
chr16	12555051	12555626	RA
chr16	12875715	12876312	RA
chr16	14384914	14386514	RA
chr16	16156058	16156643	RA
chr16	16344043	16345539	RA
chr16	21178377	21179156	RA
chr16	21400996	21401696	RA
chr16	27248381	27249288	RA
chr16	28869503	28870376	RA
chr16	50589511	50590900	RA
chr16	57145721	57147318	RA
chr16	57831883	57832188	RA
chr16	68124469	68125632	RA
chr16	75511191	75512428	RA
chr16	75572644	75573748	RA
chr16	77339786	77341059	RA
chr16	78658928	78659911	RA
chr16	79037971	79038536	RA
chr16	81327621	81328383	RA
chr16	81650189	81650744	RA
chr16	83633483	83634339	RA
chr16	84554315	84554664	RA
chr16	87275546	87276977	RA
chr16	89524807	89525896	RA
chr16	89903993	89904504	RA
chr17	1395857	1396840	RA
chr17	6664823	6665616	RA
chr17	6843339	6844136	RA
chr17	9234838	9235725	RA
chr17	13297959	13299704	RA
chr17	17677420	17678097	RA
chr17	17692973	17694266	RA
chr17	18011445	18012061	RA
chr17	19843013	19844768	RA
chr17	27590705	27591484	RA
chr17	38983738	38985403	RA
chr17	43120622	43121472	RA
chr17	45054243	45054937	RA
chr17	47343821	47344476	RA
chr17	48800155	48801228	RA
chr17	59368533	59369474	RA
chr17	60936466	60937302	RA
chr17	65417054	65418491	RA
chr17	65511031	65512254	RA
chr17	78817670	78818361	RA
chr17	79026423	79027172	RA
chr17	79228849	79229228	RA
chr18	8045693	8046114	RA
chr18	11366113	11367566	RA
chr18	12102273	12102860	RA
chr18	19411328	19411675	RA
chr18	20184239	20184920	RA
chr18	56069439	56070412	RA
chr18	56472594	56473291	RA
chr18	60960113	60961526	RA
chr18	74709089	74709591	RA
chr18	76977908	76978898	RA
chr18	77275878	77276485	RA
chr19	19384965	19386190	RA
chr19	31830143	31831924	RA
chr19	38515966	38516254	RA
chr19	45137247	45137985	RA
chr2	8274259	8274998	RA
chr2	8717031	8717940	RA
chr2	28556511	28557278	RA
chr2	30630605	30631358	RA
chr2	33061151	33062848	RA
chr2	33335508	33336862	RA
chr2	33679673	33681366	RA
chr2	42294650	42295606	RA
chr2	42355833	42356684	RA
chr2	43367243	43367756	RA
chr2	44939880	44940713	RA
chr2	46557053	46559408	RA
chr2	46579807	46580272	RA
chr2	54333897	54335661	RA
chr2	63842057	63844264	RA
chr2	65199335	65200490	RA
chr2	68465539	68466752	RA
chr2	101614220	101615394	RA
chr2	102094765	102096335	RA
chr2	103405077	103406138	RA
chr2	106776859	106777006	RA
chr2	109598567	109599738	RA
chr2	111919461	111920104	RA
chr2	112173495	112174282	RA
chr2	113445835	113446860	RA
chr2	120595363	120595912	RA
chr2	122441999	122443009	RA
chr2	129132525	129133504	RA
chr2	151854415	151854966	RA
chr2	153132072	153133495	RA
chr2	160009304	160010258	RA
chr2	179123989	179125082	RA
chr2	220391727	220392722	RA
chr2	220861928	220862548	RA
chr2	224783245	224783660	RA
chr2	232197039	232198047	RA
chr2	232220430	232221174	RA
chr2	232537669	232537892	RA
chr2	239408755	239409042	RA
chr2	239762313	239763606	RA
chr20	2276807	2278656	RA
chr20	2751521	2752742	RA
chr20	4196487	4197772	RA
chr20	9146411	9147190	RA
chr20	10647283	10648122	RA
chr20	46046666	46047770	RA
chr20	46339967	46340514	RA
chr20	47284405	47285443	RA
chr20	48319527	48320072	RA
chr20	48837941	48838442	RA
chr20	49074079	49074606	RA
chr20	57236059	57236846	RA
chr20	61267649	61268053	RA
chr20	62504613	62505370	RA
chr21	16425551	16427407	RA
chr21	27301770	27302856	RA
chr21	32915599	32916084	RA
chr21	37377473	37378149	RA
chr21	39844750	39845222	RA
chr21	40328915	40329574	RA
chr21	46423405	46423876	RA
chr22	18063857	18064146	RA
chr22	23647695	23648612	RA
chr22	25463611	25464368	RA
chr22	27999479	28000124	RA
chr22	32236436	32238189	RA
chr22	33028421	33029424	RA
chr22	33040523	33041116	RA
chr22	33980313	33982355	RA
chr22	41149029	41149556	RA
chr22	44806179	44806976	RA
chr22	47355129	47355920	RA
chr3	10235589	10236561	RA
chr3	11574621	11576150	RA
chr3	16092045	16092832	RA
chr3	31095075	31095750	RA
chr3	42801183	42802548	RA
chr3	46446479	46448330	RA
chr3	48016063	48017096	RA
chr3	49171818	49172489	RA
chr3	57008283	57009072	RA
chr3	57208032	57209996	RA
chr3	71663893	71664711	RA
chr3	93800509	93801860	RA
chr3	99782415	99783961	RA
chr3	100279959	100281220	RA
chr3	113047963	113049422	RA
chr3	114390633	114391425	RA
chr3	124403046	124404558	RA
chr3	125996127	125997422	RA
chr3	126210141	126210917	RA
chr3	155838145	155839638	RA
chr3	173872916	173874444	RA
chr3	174580173	174581644	RA
chr3	187010891	187011789	RA
chr3	188292087	188293232	RA
chr3	194581175	194581856	RA
chr3	194845289	194845926	RA
chr3	197247281	197248248	RA
chr4	4508911	4509942	RA
chr4	6915700	6916630	RA
chr4	8492081	8492461	RA
chr4	16490421	16491752	RA
chr4	26141559	26144188	RA
chr4	48690595	48691290	RA
chr4	55807153	55808494	RA
chr4	57975564	57976070	RA
chr4	81136266	81138030	RA
chr4	108639123	108639908	RA
chr4	110954031	110955748	RA
chr4	126441091	126442934	RA
chr4	146749115	146750106	RA
chr4	157863084	157863788	RA
chr4	160118284	160119260	RA
chr4	160133678	160134328	RA
chr4	184484624	184485913	RA
chr4	188319117	188320240	RA
chr4	188972369	188973515	RA
chr5	5331304	5332326	RA
chr5	16918157	16918863	RA
chr5	32170929	32171973	RA
chr5	33232089	33233749	RA
chr5	33571889	33573687	RA
chr5	54161956	54162402	RA
chr5	112672628	112674308	RA
chr5	121457305	121458972	RA
chr5	123596531	123597918	RA
chr5	134502591	134504312	RA
chr5	142463859	142464550	RA
chr5	169713939	169718184	RA
chr5	179281286	179282439	RA
chr5	180231868	180232662	RA
chr5	180292437	180294679	RA
chr6	1577931	1578775	RA
chr6	1903855	1904508	RA
chr6	1910875	1912150	RA
chr6	3037910	3040119	RA
chr6	3772087	3772170	RA
chr6	5172516	5173872	RA
chr6	5729245	5729582	RA
chr6	6800087	6801128	RA
chr6	16729111	16729869	RA
chr6	18269319	18270150	RA
chr6	18380225	18381300	RA
chr6	36595202	36597136	RA
chr6	39356436	39357546	RA
chr6	41665950	41666714	RA
chr6	43891201	43892596	RA
chr6	44649581	44650581	RA
chr6	52790448	52792372	RA
chr6	81496221	81500614	RA
chr6	100939542	100940039	RA
chr6	107163091	107164376	RA
chr6	109010052	109010956	RA
chr6	113369959	113371889	RA
chr6	134954085	134954478	RA
chr6	137066081	137066830	RA
chr6	139507733	139509222	RA
chr6	144643185	144643848	RA
chr6	148705113	148705680	RA
chr6	155763501	155764830	RA
chr6	157116149	157117894	RA
chr6	158896059	158897314	RA
chr6	166066242	166067117	RA
chr6	169292309	169293142	RA
chr7	7934275	7935778	RA
chr7	39741370	39741956	RA
chr7	40538169	40538926	RA
chr7	40712881	40714504	RA
chr7	40948649	40949815	RA
chr7	44884299	44886082	RA
chr7	46237039	46237867	RA
chr7	50788403	50789564	RA
chr7	55563443	55564030	RA
chr7	64786839	64787986	RA
chr7	65179229	65180895	RA
chr7	69432371	69433227	RA
chr7	70039849	70040720	RA
chr7	70241583	70242538	RA
chr7	91271625	91272924	RA
chr7	94335515	94336237	RA
chr7	98676537	98677547	RA
chr7	98703919	98704912	RA
chr7	101535184	101536470	RA
chr7	101556934	101557592	RA
chr7	104541139	104542012	RA
chr7	104862633	104863716	RA
chr7	113687457	113688824	RA
chr7	129010507	129011684	RA
chr7	130915951	130916964	RA
chr7	134889013	134890022	RA
chr7	135044059	135044988	RA
chr7	135602624	135604074	RA
chr7	156448703	156450538	RA
chr7	157475735	157476378	RA
chr7	158571009	158571950	RA
chr8	383407	384031	RA
chr8	700537	701169	RA
chr8	10174310	10174946	RA
chr8	17019753	17021340	RA
chr8	22128393	22129396	RA
chr8	25767354	25767770	RA
chr8	27532521	27533450	RA
chr8	32391317	32393872	RA
chr8	32506827	32508456	RA
chr8	32643556	32644105	RA
chr8	42426743	42427654	RA
chr8	49611839	49612124	RA
chr8	58492345	58494500	RA
chr8	89269457	89270804	RA
chr8	96099795	96100404	RA
chr8	104509278	104509790	RA
chr8	110223069	110223964	RA
chr8	116890626	116891169	RA
chr8	124632029	124632853	RA
chr8	126012738	126012986	RA
chr8	128766035	128767113	RA
chr8	134276317	134277075	RA
chr8	134713543	134716774	RA
chr8	142307120	142308416	RA
chr8	145847609	145848898	RA
chr9	3507790	3509023	RA
chr9	4927370	4928076	RA
chr9	32426079	32426994	RA
chr9	84308351	84309398	RA
chr9	86289077	86290448	RA
chr9	87752202	87753406	RA
chr9	88708576	88709270	RA
chr9	90271243	90272162	RA
chr9	92001363	92002175	RA
chr9	92238697	92239443	RA
chr9	97790142	97790862	RA
chr9	97846229	97847054	RA
chr9	98266337	98267002	RA
chr9	110410645	110411232	RA
chr9	124024575	124025854	RA
chr9	124420394	124420928	RA
chr9	126163207	126164484	RA
chr9	126708113	126709086	RA
chr9	128049243	128049642	RA
chr9	129433481	129434131	RA
chr9	137527009	137527433	RA
chr9	138878419	138879200	RA
chr9	140522406	140523398	RA
chr1	1617627	1618203	Shared
chr1	1789781	1791100	Shared
chr1	6112545	6113686	Shared
chr1	7278287	7278938	Shared
chr1	7358291	7360613	Shared
chr1	8042391	8042950	Shared
chr1	8107149	8108858	Shared
chr1	8137028	8139088	Shared
chr1	8156151	8158302	Shared
chr1	8197471	8198262	Shared
chr1	8318901	8320279	Shared
chr1	8353975	8354930	Shared
chr1	8467999	8470126	Shared
chr1	8471405	8473046	Shared
chr1	8569965	8571966	Shared
chr1	8584221	8587688	Shared
chr1	8731171	8732048	Shared
chr1	8771990	8773293	Shared
chr1	8965427	8966730	Shared
chr1	8968301	8968947	Shared
chr1	9858233	9858988	Shared
chr1	10010155	10011010	Shared
chr1	10126769	10127513	Shared
chr1	10134160	10135294	Shared
chr1	10446987	10448926	Shared
chr1	10570249	10571974	Shared
chr1	10588319	10589036	Shared
chr1	12507032	12509994	Shared
chr1	12523790	12525320	Shared
chr1	12578872	12579852	Shared
chr1	14740075	14741207	Shared
chr1	14848012	14849700	Shared
chr1	16122663	16123874	Shared
chr1	16151932	16153022	Shared
chr1	16157005	16157950	Shared
chr1	16211698	16213712	Shared
chr1	16291881	16293200	Shared
chr1	16404820	16405970	Shared
chr1	16689776	16690608	Shared
chr1	17372001	17373206	Shared
chr1	19780579	19781898	Shared
chr1	19903333	19904664	Shared
chr1	20942583	20944060	Shared
chr1	21409531	21410832	Shared
chr1	21694747	21695756	Shared
chr1	22091136	22091958	Shared
chr1	22856571	22857358	Shared
chr1	23424496	23425842	Shared
chr1	23520698	23522061	Shared
chr1	23609419	23610660	Shared
chr1	23866090	23866874	Shared
chr1	23961430	23962360	Shared
chr1	24620851	24622058	Shared
chr1	25014347	25015550	Shared
chr1	25073966	25074762	Shared
chr1	25119730	25120978	Shared
chr1	25235979	25236450	Shared
chr1	26218674	26219990	Shared
chr1	26221703	26222458	Shared
chr1	26279009	26280196	Shared
chr1	27003201	27004706	Shared
chr1	27031827	27033476	Shared
chr1	27125389	27127326	Shared
chr1	27372199	27373469	Shared
chr1	27754575	27755942	Shared
chr1	27822989	27824304	Shared
chr1	27989401	27990282	Shared
chr1	28430970	28431981	Shared
chr1	28929225	28929952	Shared
chr1	31635409	31636038	Shared
chr1	32399936	32401382	Shared
chr1	33474273	33478338	Shared
chr1	33560435	33561054	Shared
chr1	33804303	33805370	Shared
chr1	33854232	33855668	Shared
chr1	33935857	33936854	Shared
chr1	36240115	36240780	Shared
chr1	36885865	36887078	Shared
chr1	39555362	39557096	Shared
chr1	39669807	39672394	Shared
chr1	39733505	39735734	Shared
chr1	40399556	40401111	Shared
chr1	40542430	40543344	Shared
chr1	41367335	41368362	Shared
chr1	43428239	43429852	Shared
chr1	43994278	43995376	Shared
chr1	44513275	44516380	Shared
chr1	44812675	44813526	Shared
chr1	45825389	45827616	Shared
chr1	46144691	46146484	Shared
chr1	46378305	46380268	Shared
chr1	46639627	46641402	Shared
chr1	46644572	46645675	Shared
chr1	46867231	46868370	Shared
chr1	51762143	51762982	Shared
chr1	52000308	52001252	Shared
chr1	53128465	53129022	Shared
chr1	53479895	53482182	Shared
chr1	53601063	53601874	Shared
chr1	53647587	53648620	Shared
chr1	54447901	54448704	Shared
chr1	54619049	54620170	Shared
chr1	54800611	54802088	Shared
chr1	55321969	55322610	Shared
chr1	56053875	56057306	Shared
chr1	56106465	56107622	Shared
chr1	56546119	56547892	Shared
chr1	56839596	56843172	Shared
chr1	59897918	59900416	Shared
chr1	59911926	59913113	Shared
chr1	60195761	60197698	Shared
chr1	60223995	60225690	Shared
chr1	60598719	60600304	Shared
chr1	61435400	61437152	Shared
chr1	61454291	61456998	Shared
chr1	61606315	61607836	Shared
chr1	61622565	61624106	Shared
chr1	61656035	61657201	Shared
chr1	61692153	61693154	Shared
chr1	61719377	61721490	Shared
chr1	61802373	61804740	Shared
chr1	61917912	61919506	Shared
chr1	62071174	62073230	Shared
chr1	62318751	62320158	Shared
chr1	62477763	62480116	Shared
chr1	64081379	64082166	Shared
chr1	64157495	64158384	Shared
chr1	64286191	64287618	Shared
chr1	64508263	64510152	Shared
chr1	64595410	64596299	Shared
chr1	64601877	64603520	Shared
chr1	64649048	64650200	Shared
chr1	64711663	64713554	Shared
chr1	65003799	65006994	Shared
chr1	65398308	65400393	Shared
chr1	65524394	65526516	Shared
chr1	65639535	65642185	Shared
chr1	66736706	66738238	Shared
chr1	66910937	66912424	Shared
chr1	67805123	67806188	Shared
chr1	68083782	68085205	Shared
chr1	68444077	68445311	Shared
chr1	68638749	68640354	Shared
chr1	70598540	70598989	Shared
chr1	75155228	75157018	Shared
chr1	77999371	78000154	Shared
chr1	79141662	79142683	Shared
chr1	79305541	79307110	Shared
chr1	82166592	82169665	Shared
chr1	84715447	84720084	Shared
chr1	84898691	84899826	Shared
chr1	85068761	85071503	Shared
chr1	85184945	85186448	Shared
chr1	85557049	85559088	Shared
chr1	85762545	85764192	Shared
chr1	85808415	85810279	Shared
chr1	86077103	86079183	Shared
chr1	87298678	87299684	Shared
chr1	87743993	87746118	Shared
chr1	87988789	87990370	Shared
chr1	88271391	88272300	Shared
chr1	88433282	88434996	Shared
chr1	89487186	89489386	Shared
chr1	90189275	90191421	Shared
chr1	92048145	92049262	Shared
chr1	92154847	92156000	Shared
chr1	92190161	92192342	Shared
chr1	92215353	92217864	Shared
chr1	92234127	92235933	Shared
chr1	92309947	92312400	Shared
chr1	92329193	92330641	Shared
chr1	92392701	92393734	Shared
chr1	92413548	92414444	Shared
chr1	93323690	93325226	Shared
chr1	94127471	94128106	Shared
chr1	94800579	94801978	Shared
chr1	95248713	95249922	Shared
chr1	95349245	95350448	Shared
chr1	95427345	95428980	Shared
chr1	95467838	95469164	Shared
chr1	95506563	95509996	Shared
chr1	96881423	96882988	Shared
chr1	96985359	96986782	Shared
chr1	97003558	97005275	Shared
chr1	98791390	98793578	Shared
chr1	100852232	100854113	Shared
chr1	100924907	100926050	Shared
chr1	100928948	100929878	Shared
chr1	101333465	101334658	Shared
chr1	109132757	109134406	Shared
chr1	109913331	109914782	Shared
chr1	109932879	109936355	Shared
chr1	110931057	110934194	Shared
chr1	112016605	112017156	Shared
chr1	112134593	112137012	Shared
chr1	113536635	113537404	Shared
chr1	115641103	115643754	Shared
chr1	117116991	117118278	Shared
chr1	117397330	117399421	Shared
chr1	117493036	117494520	Shared
chr1	118077569	118078170	Shared
chr1	118677084	118680080	Shared
chr1	118685963	118687971	Shared
chr1	119622893	119624494	Shared
chr1	119821993	119823697	Shared
chr1	120413305	120414194	Shared
chr1	120579109	120581710	Shared
chr1	145008796	145010894	Shared
chr1	145028313	145029398	Shared
chr1	145239723	145242450	Shared
chr1	145287135	145288968	Shared
chr1	145293136	145294134	Shared
chr1	145454909	145457893	Shared
chr1	145704807	145705998	Shared
chr1	150134881	150136081	Shared
chr1	150504524	150505799	Shared
chr1	150852715	150855219	Shared
chr1	150951657	150952706	Shared
chr1	151282317	151285382	Shared
chr1	151566277	151567008	Shared
chr1	151916305	151918673	Shared
chr1	151945057	151946092	Shared
chr1	151969285	151969848	Shared
chr1	153478719	153480562	Shared
chr1	154127491	154128237	Shared
chr1	154306859	154307896	Shared
chr1	154391259	154393186	Shared
chr1	155617842	155619096	Shared
chr1	155862539	155863784	Shared
chr1	155940233	155940948	Shared
chr1	156195289	156196331	Shared
chr1	156232203	156233280	Shared
chr1	156553819	156554310	Shared
chr1	156840051	156841243	Shared
chr1	161931463	161933534	Shared
chr1	162514676	162515590	Shared
chr1	162582046	162583922	Shared
chr1	162659709	162661362	Shared
chr1	164557351	164558866	Shared
chr1	164571229	164572835	Shared
chr1	165338341	165339007	Shared
chr1	165361927	165363036	Shared
chr1	165561416	165565072	Shared
chr1	165867759	165869378	Shared
chr1	168114759	168115713	Shared
chr1	170253001	170254658	Shared
chr1	170555677	170557688	Shared
chr1	170759353	170761804	Shared
chr1	170774769	170776023	Shared
chr1	170897290	170899845	Shared
chr1	172150011	172152828	Shared
chr1	172222600	172225364	Shared
chr1	172312117	172314666	Shared
chr1	172327042	172329664	Shared
chr1	172367450	172371579	Shared
chr1	173389365	173390023	Shared
chr1	173398213	173400744	Shared
chr1	174186441	174187732	Shared
chr1	174768057	174770955	Shared
chr1	174931749	174935616	Shared
chr1	174971601	174972335	Shared
chr1	177917006	177917974	Shared
chr1	177951809	177953852	Shared
chr1	178340031	178342926	Shared
chr1	178577588	178578530	Shared
chr1	178720665	178723066	Shared
chr1	178900749	178903457	Shared
chr1	178971588	178972531	Shared
chr1	179110111	179112881	Shared
chr1	180484217	180486486	Shared
chr1	182556831	182558588	Shared
chr1	182931319	182932482	Shared
chr1	183012571	183014386	Shared
chr1	183203205	183204751	Shared
chr1	183260693	183261430	Shared
chr1	183623970	183626147	Shared
chr1	183790539	183793380	Shared
chr1	183810597	183812785	Shared
chr1	184191627	184192436	Shared
chr1	184377121	184378244	Shared
chr1	184591045	184591964	Shared
chr1	184774313	184775374	Shared
chr1	184780029	184781186	Shared
chr1	184804789	184808307	Shared
chr1	185395661	185397114	Shared
chr1	185687788	185690953	Shared
chr1	193155260	193156598	Shared
chr1	196629602	196631324	Shared
chr1	200457522	200458848	Shared
chr1	200835186	200836706	Shared
chr1	201472381	201473864	Shared
chr1	201571828	201573464	Shared
chr1	201583226	201583606	Shared
chr1	201734896	201736234	Shared
chr1	204385895	204387398	Shared
chr1	205110639	205111697	Shared
chr1	205144607	205145422	Shared
chr1	206576138	206578040	Shared
chr1	206753057	206754223	Shared
chr1	206762336	206763974	Shared
chr1	209915310	209917072	Shared
chr1	209942107	209943510	Shared
chr1	209996183	209996972	Shared
chr1	210033459	210033955	Shared
chr1	210468119	210469339	Shared
chr1	210534033	210534847	Shared
chr1	212739589	212741588	Shared
chr1	212840763	212841935	Shared
chr1	215020283	215021336	Shared
chr1	215809353	215810989	Shared
chr1	218537486	218539350	Shared
chr1	218546731	218551224	Shared
chr1	218669360	218672730	Shared
chr1	219469757	219471108	Shared
chr1	220906382	220907174	Shared
chr1	221436761	221438862	Shared
chr1	221612549	221614501	Shared
chr1	222800076	222801590	Shared
chr1	223070541	223072394	Shared
chr1	223888443	223889860	Shared
chr1	224363213	224363670	Shared
chr1	224690587	224692010	Shared
chr1	224700295	224701850	Shared
chr1	225767969	225769275	Shared
chr1	226862629	226863358	Shared
chr1	226874363	226877006	Shared
chr1	228672757	228673430	Shared
chr1	230249339	230250248	Shared
chr1	231530691	231532124	Shared
chr1	231726081	231727094	Shared
chr1	232002428	232002767	Shared
chr1	233248527	233249806	Shared
chr1	234757055	234758299	Shared
chr1	234811921	234812746	Shared
chr1	234879215	234880260	Shared
chr1	235022272	235023210	Shared
chr1	235120035	235120609	Shared
chr1	235429201	235430290	Shared
chr1	236080521	236081383	Shared
chr1	241773799	241776677	Shared
chr1	242097205	242098682	Shared
chr1	246116581	246117924	Shared
chr1	247505761	247506765	Shared
chr10	369413	370543	Shared
chr10	705133	707256	Shared
chr10	990321	991204	Shared
chr10	3234967	3235789	Shared
chr10	3268808	3270373	Shared
chr10	3290323	3292253	Shared
chr10	3493905	3495645	Shared
chr10	3583429	3585105	Shared
chr10	3695033	3695538	Shared
chr10	3852568	3854160	Shared
chr10	3870493	3872043	Shared
chr10	3893091	3895031	Shared
chr10	4055425	4056670	Shared
chr10	4343235	4344251	Shared
chr10	4425250	4426792	Shared
chr10	4540271	4541761	Shared
chr10	4704911	4706338	Shared
chr10	4891787	4892880	Shared
chr10	4893854	4895596	Shared
chr10	5136525	5138920	Shared
chr10	5684900	5686168	Shared
chr10	5968919	5969781	Shared
chr10	6178181	6179650	Shared
chr10	6237221	6238521	Shared
chr10	7913942	7914826	Shared
chr10	10871793	10873620	Shared
chr10	11861379	11862174	Shared
chr10	12095402	12096199	Shared
chr10	12374851	12376646	Shared
chr10	12456466	12457362	Shared
chr10	12727423	12728118	Shared
chr10	12753011	12753560	Shared
chr10	12759375	12760334	Shared
chr10	12782877	12783924	Shared
chr10	14064895	14066297	Shared
chr10	14540654	14541528	Shared
chr10	14577745	14579290	Shared
chr10	15390561	15391376	Shared
chr10	15469500	15471004	Shared
chr10	16889568	16891281	Shared
chr10	16985259	16987409	Shared
chr10	17037143	17039016	Shared
chr10	17043459	17045805	Shared
chr10	17104147	17106377	Shared
chr10	17298606	17300548	Shared
chr10	17390156	17391408	Shared
chr10	17604515	17605622	Shared
chr10	21548817	21550092	Shared
chr10	22013195	22014352	Shared
chr10	22021141	22022246	Shared
chr10	22716109	22717642	Shared
chr10	22893826	22895340	Shared
chr10	24807552	24808426	Shared
chr10	24995257	24996920	Shared
chr10	25246369	25248834	Shared
chr10	25334763	25337850	Shared
chr10	26780071	26781102	Shared
chr10	26844715	26847138	Shared
chr10	27968247	27969987	Shared
chr10	27976339	27978416	Shared
chr10	28002202	28004304	Shared
chr10	28583196	28585648	Shared
chr10	28952359	28953656	Shared
chr10	29429869	29430691	Shared
chr10	29658287	29660239	Shared
chr10	29790607	29791279	Shared
chr10	29931505	29933543	Shared
chr10	29980453	29981582	Shared
chr10	30184217	30185514	Shared
chr10	30508621	30509730	Shared
chr10	30879457	30881732	Shared
chr10	30943879	30945594	Shared
chr10	31015473	31016730	Shared
chr10	31092211	31094186	Shared
chr10	31359208	31362155	Shared
chr10	31550045	31552381	Shared
chr10	31937891	31939458	Shared
chr10	32201051	32202610	Shared
chr10	32235975	32237194	Shared
chr10	33297505	33299826	Shared
chr10	33320806	33322619	Shared
chr10	33362473	33363922	Shared
chr10	33410519	33412008	Shared
chr10	33417855	33419336	Shared
chr10	33481963	33483500	Shared
chr10	33505561	33507267	Shared
chr10	33561785	33563282	Shared
chr10	33670519	33671320	Shared
chr10	33710255	33712477	Shared
chr10	34568931	34571736	Shared
chr10	34815037	34817681	Shared
chr10	34926025	34928520	Shared
chr10	35027953	35029520	Shared
chr10	35069557	35070702	Shared
chr10	35196629	35198407	Shared
chr10	35255899	35257120	Shared
chr10	35483786	35485655	Shared
chr10	35528807	35529321	Shared
chr10	35667539	35669175	Shared
chr10	35852266	35852589	Shared
chr10	36459764	36461918	Shared
chr10	36470339	36471743	Shared
chr10	36735227	36736444	Shared
chr10	36781463	36783813	Shared
chr10	37068109	37069260	Shared
chr10	44304138	44305638	Shared
chr10	44320179	44321054	Shared
chr10	45250956	45252063	Shared
chr10	45476241	45477922	Shared
chr10	45959985	45960865	Shared
chr10	46954490	46955500	Shared
chr10	49571229	49572680	Shared
chr10	60234187	60237636	Shared
chr10	60405104	60408120	Shared
chr10	60420062	60422911	Shared
chr10	60425233	60428858	Shared
chr10	60513761	60516562	Shared
chr10	60710455	60713136	Shared
chr10	62193245	62194770	Shared
chr10	62575558	62577321	Shared
chr10	62723188	62725242	Shared
chr10	63546081	63547487	Shared
chr10	63752193	63754378	Shared
chr10	63796249	63798872	Shared
chr10	63841421	63845132	Shared
chr10	63854879	63856079	Shared
chr10	63926075	63926947	Shared
chr10	64143753	64146862	Shared
chr10	64321930	64325034	Shared
chr10	64843632	64845281	Shared
chr10	64966666	64968042	Shared
chr10	65250847	65252996	Shared
chr10	70997107	70997798	Shared
chr10	71108595	71109585	Shared
chr10	71980478	71981680	Shared
chr10	73863730	73865080	Shared
chr10	73982637	73983814	Shared
chr10	74007587	74008958	Shared
chr10	74435807	74436671	Shared
chr10	74562068	74563414	Shared
chr10	74803491	74805382	Shared
chr10	74918855	74919316	Shared
chr10	75639338	75640074	Shared
chr10	76025609	76026163	Shared
chr10	76049284	76051028	Shared
chr10	76683777	76685366	Shared
chr10	76696336	76697278	Shared
chr10	76984779	76985730	Shared
chr10	77731086	77732896	Shared
chr10	78156549	78159740	Shared
chr10	78307063	78307491	Shared
chr10	78731863	78734435	Shared
chr10	78770652	78773112	Shared
chr10	78775441	78777048	Shared
chr10	78864039	78866896	Shared
chr10	79283441	79284675	Shared
chr10	79401123	79402184	Shared
chr10	79515787	79517352	Shared
chr10	80901671	80902316	Shared
chr10	81296477	81297438	Shared
chr10	81818576	81819152	Shared
chr10	81982227	81983020	Shared
chr10	86183852	86186272	Shared
chr10	86297148	86297826	Shared
chr10	88659237	88660043	Shared
chr10	89800930	89802736	Shared
chr10	90595267	90596418	Shared
chr10	90693085	90695824	Shared
chr10	90731093	90732188	Shared
chr10	90788632	90790407	Shared
chr10	91042808	91044430	Shared
chr10	91060861	91063336	Shared
chr10	91087380	91088644	Shared
chr10	91091627	91093924	Shared
chr10	91151537	91153344	Shared
chr10	91234883	91236498	Shared
chr10	93148855	93150152	Shared
chr10	93366471	93369123	Shared
chr10	93642863	93644878	Shared
chr10	94958401	94959784	Shared
chr10	95301588	95303022	Shared
chr10	95810413	95813769	Shared
chr10	95881184	95883652	Shared
chr10	96203940	96204350	Shared
chr10	98783372	98784611	Shared
chr10	99207505	99208240	Shared
chr10	99277747	99279082	Shared
chr10	99468950	99470394	Shared
chr10	101547764	101549390	Shared
chr10	101677566	101678589	Shared
chr10	101735722	101737848	Shared
chr10	101742991	101744866	Shared
chr10	102642201	102643116	Shared
chr10	104021069	104022306	Shared
chr10	104512043	104514316	Shared
chr10	105032555	105033617	Shared
chr10	105408159	105409445	Shared
chr10	105498488	105499787	Shared
chr10	105653839	105655682	Shared
chr10	105728963	105730670	Shared
chr10	111658341	111660418	Shared
chr10	111833461	111838082	Shared
chr10	111981111	111982568	Shared
chr10	112065985	112066658	Shared
chr10	112151675	112153305	Shared
chr10	112170115	112170650	Shared
chr10	112185501	112186892	Shared
chr10	112306703	112308382	Shared
chr10	114344291	114347651	Shared
chr10	114571326	114572234	Shared
chr10	114575245	114576247	Shared
chr10	114744843	114747150	Shared
chr10	115105585	115108429	Shared
chr10	120452075	120452924	Shared
chr10	121248527	121249674	Shared
chr10	121327971	121329367	Shared
chr10	121403083	121404321	Shared
chr10	123886325	123888554	Shared
chr10	124257741	124259954	Shared
chr10	126723554	126724209	Shared
chr10	128079703	128080522	Shared
chr10	128839827	128840309	Shared
chr10	128946397	128947566	Shared
chr10	128953144	128954100	Shared
chr10	129809477	129810859	Shared
chr10	130893973	130895381	Shared
chr10	131457775	131458583	Shared
chr10	131492360	131493918	Shared
chr10	134143221	134144004	Shared
chr10	134451276	134451892	Shared
chr11	352954	353986	Shared
chr11	628532	628956	Shared
chr11	1320119	1320934	Shared
chr11	5705679	5706699	Shared
chr11	6336327	6337917	Shared
chr11	6377624	6379584	Shared
chr11	7506356	7509054	Shared
chr11	8084668	8085450	Shared
chr11	8625303	8627079	Shared
chr11	9589967	9591112	Shared
chr11	9737843	9740110	Shared
chr11	10439869	10441300	Shared
chr11	10681115	10682750	Shared
chr11	10757004	10757987	Shared
chr11	10955083	10956310	Shared
chr11	11417071	11418933	Shared
chr11	11605883	11606962	Shared
chr11	12454505	12455798	Shared
chr11	12462778	12463624	Shared
chr11	12809062	12809946	Shared
chr11	12848855	12850702	Shared
chr11	12863213	12865210	Shared
chr11	12884049	12885395	Shared
chr11	13359336	13361196	Shared
chr11	13460489	13462726	Shared
chr11	13487393	13488091	Shared
chr11	15990685	15992182	Shared
chr11	16813201	16815072	Shared
chr11	18404221	18406462	Shared
chr11	18639442	18641034	Shared
chr11	19777805	19778942	Shared
chr11	20118465	20120230	Shared
chr11	20388741	20390400	Shared
chr11	26798273	26800738	Shared
chr11	27255227	27256575	Shared
chr11	28587685	28588728	Shared
chr11	28640024	28644257	Shared
chr11	30366991	30368907	Shared
chr11	34066271	34067378	Shared
chr11	34287949	34289488	Shared
chr11	35309903	35312263	Shared
chr11	35379477	35381620	Shared
chr11	35635519	35638899	Shared
chr11	36030243	36032266	Shared
chr11	36393909	36395703	Shared
chr11	45118722	45120396	Shared
chr11	45285964	45287634	Shared
chr11	45864513	45865324	Shared
chr11	45986009	45986986	Shared
chr11	46581791	46582797	Shared
chr11	46735837	46736544	Shared
chr11	47275754	47277588	Shared
chr11	47475739	47476222	Shared
chr11	48131073	48132022	Shared
chr11	57336711	57337223	Shared
chr11	58291498	58292958	Shared
chr11	58340691	58343698	Shared
chr11	59582214	59585309	Shared
chr11	61049057	61049312	Shared
chr11	61212265	61214294	Shared
chr11	61455708	61456970	Shared
chr11	61848949	61849931	Shared
chr11	61879599	61880324	Shared
chr11	62160896	62163221	Shared
chr11	63341789	63343181	Shared
chr11	63506043	63507152	Shared
chr11	64917578	64918928	Shared
chr11	66374499	66375484	Shared
chr11	67976324	67977552	Shared
chr11	69484924	69485610	Shared
chr11	70056077	70056970	Shared
chr11	70227941	70229300	Shared
chr11	71611679	71612752	Shared
chr11	72575475	72576952	Shared
chr11	73237809	73240207	Shared
chr11	74031213	74034837	Shared
chr11	74126800	74131468	Shared
chr11	74382767	74384814	Shared
chr11	75058017	75059684	Shared
chr11	75099398	75100154	Shared
chr11	75346161	75347366	Shared
chr11	75537012	75538346	Shared
chr11	75635717	75637969	Shared
chr11	75936165	75936850	Shared
chr11	76629534	76631610	Shared
chr11	78060533	78062314	Shared
chr11	78081483	78083672	Shared
chr11	82578455	82579334	Shared
chr11	82773642	82775060	Shared
chr11	85396213	85397942	Shared
chr11	85428469	85430926	Shared
chr11	85912375	85914426	Shared
chr11	85928277	85930262	Shared
chr11	86167107	86167571	Shared
chr11	86319099	86319968	Shared
chr11	86529067	86531102	Shared
chr11	94265535	94268007	Shared
chr11	95630706	95631612	Shared
chr11	95731910	95736160	Shared
chr11	95743866	95746968	Shared
chr11	95778572	95780127	Shared
chr11	95888029	95891280	Shared
chr11	96038511	96041952	Shared
chr11	102105487	102106559	Shared
chr11	102149953	102151110	Shared
chr11	102430743	102432702	Shared
chr11	102811516	102812732	Shared
chr11	106268405	106270614	Shared
chr11	107710868	107712138	Shared
chr11	107985599	107987950	Shared
chr11	108371961	108372530	Shared
chr11	110246969	110248364	Shared
chr11	111468311	111469854	Shared
chr11	111712001	111713012	Shared
chr11	111793019	111794984	Shared
chr11	111814537	111816167	Shared
chr11	112045519	112046645	Shared
chr11	114177395	114180701	Shared
chr11	114210338	114211748	Shared
chr11	116799713	116801499	Shared
chr11	116854803	116858236	Shared
chr11	118690945	118692156	Shared
chr11	119302971	119305096	Shared
chr11	120270049	120272498	Shared
chr11	120370921	120372264	Shared
chr11	122048141	122052419	Shared
chr11	122561520	122562766	Shared
chr11	122732022	122734964	Shared
chr11	123015689	123016620	Shared
chr11	123082625	123084533	Shared
chr11	123088489	123090396	Shared
chr11	123131885	123132806	Shared
chr11	124513339	124515137	Shared
chr11	124940535	124941314	Shared
chr11	125218658	125219169	Shared
chr11	125744358	125746530	Shared
chr11	125811498	125812582	Shared
chr11	126063793	126064464	Shared
chr11	127909199	127911192	Shared
chr11	128077481	128081420	Shared
chr11	128110205	128111055	Shared
chr11	128343325	128345236	Shared
chr11	128499931	128501004	Shared
chr11	128701033	128702138	Shared
chr11	129793141	129793854	Shared
chr11	130270309	130271373	Shared
chr11	130300887	130302400	Shared
chr11	130303880	130305744	Shared
chr11	130685921	130687638	Shared
chr11	133989469	133991490	Shared
chr12	1226749	1227668	Shared
chr12	1720671	1722088	Shared
chr12	1761935	1762467	Shared
chr12	2048765	2049648	Shared
chr12	3277545	3278346	Shared
chr12	6258707	6259716	Shared
chr12	6304562	6305472	Shared
chr12	6485335	6486846	Shared
chr12	6539241	6540720	Shared
chr12	7167449	7168931	Shared
chr12	7995548	7996902	Shared
chr12	8000017	8001088	Shared
chr12	8012196	8013875	Shared
chr12	8043243	8044460	Shared
chr12	8052394	8052754	Shared
chr12	8198427	8199115	Shared
chr12	8209893	8211096	Shared
chr12	8833965	8835058	Shared
chr12	10868274	10871526	Shared
chr12	11965376	11966767	Shared
chr12	12471805	12473821	Shared
chr12	12813155	12814594	Shared
chr12	12836393	12839010	Shared
chr12	12889805	12891488	Shared
chr12	12957071	12957950	Shared
chr12	13068857	13070331	Shared
chr12	13331481	13332972	Shared
chr12	13373553	13377246	Shared
chr12	13407845	13409470	Shared
chr12	15742635	15743870	Shared
chr12	15781557	15782803	Shared
chr12	15921983	15923664	Shared
chr12	16538359	16539696	Shared
chr12	19339057	19344442	Shared
chr12	19522137	19523634	Shared
chr12	19565687	19566278	Shared
chr12	19698505	19700678	Shared
chr12	20002987	20004562	Shared
chr12	20098467	20100162	Shared
chr12	20781701	20785171	Shared
chr12	22595543	22596934	Shared
chr12	24973773	24975796	Shared
chr12	26262268	26263298	Shared
chr12	26356867	26358670	Shared
chr12	26804256	26805724	Shared
chr12	26963217	26963676	Shared
chr12	27037728	27038619	Shared
chr12	27236382	27237558	Shared
chr12	27707397	27710233	Shared
chr12	28283607	28286528	Shared
chr12	29763569	29765404	Shared
chr12	32606837	32610512	Shared
chr12	32701513	32703166	Shared
chr12	32824743	32825970	Shared
chr12	44362541	44363858	Shared
chr12	44547595	44548607	Shared
chr12	45624867	45630220	Shared
chr12	46780146	46781346	Shared
chr12	46795445	46798588	Shared
chr12	46867348	46868254	Shared
chr12	49594291	49596178	Shared
chr12	49681929	49682476	Shared
chr12	49750977	49753673	Shared
chr12	49907880	49908320	Shared
chr12	50568881	50570136	Shared
chr12	51326051	51331029	Shared
chr12	51421918	51422892	Shared
chr12	52366750	52367324	Shared
chr12	52672595	52673108	Shared
chr12	53815021	53815739	Shared
chr12	53937306	53938042	Shared
chr12	53995148	53998157	Shared
chr12	54051996	54054310	Shared
chr12	54136941	54138351	Shared
chr12	54613791	54614665	Shared
chr12	54651441	54654266	Shared
chr12	54821594	54823360	Shared
chr12	56440829	56441219	Shared
chr12	56966729	56967404	Shared
chr12	57517733	57518706	Shared
chr12	58739405	58740590	Shared
chr12	59477815	59479698	Shared
chr12	63077359	63079206	Shared
chr12	63123714	63126210	Shared
chr12	63187476	63188442	Shared
chr12	64323605	64325568	Shared
chr12	64574663	64576216	Shared
chr12	64645857	64647262	Shared
chr12	65073117	65073918	Shared
chr12	65995919	65999374	Shared
chr12	66024701	66026602	Shared
chr12	66260683	66262488	Shared
chr12	66458721	66460796	Shared
chr12	66480943	66481571	Shared
chr12	66500933	66501856	Shared
chr12	67849813	67853558	Shared
chr12	68091237	68093661	Shared
chr12	68758634	68759838	Shared
chr12	68932029	68934023	Shared
chr12	69677713	69678560	Shared
chr12	69751207	69752329	Shared
chr12	76214103	76215127	Shared
chr12	76371513	76372490	Shared
chr12	76430941	76431736	Shared
chr12	77404034	77405324	Shared
chr12	80338644	80339584	Shared
chr12	80580275	80581134	Shared
chr12	88895188	88896852	Shared
chr12	89410575	89411716	Shared
chr12	89413090	89414636	Shared
chr12	89777578	89779284	Shared
chr12	89844951	89848090	Shared
chr12	91502495	91506079	Shared
chr12	91632242	91635590	Shared
chr12	91665537	91669154	Shared
chr12	91719878	91722090	Shared
chr12	92378177	92379700	Shared
chr12	92525579	92529081	Shared
chr12	93584892	93586887	Shared
chr12	94177903	94179721	Shared
chr12	94196669	94198896	Shared
chr12	94217543	94220384	Shared
chr12	94683115	94684462	Shared
chr12	96093565	96095685	Shared
chr12	96545800	96546514	Shared
chr12	96608493	96609428	Shared
chr12	96622755	96623478	Shared
chr12	96648684	96649438	Shared
chr12	96910311	96911299	Shared
chr12	98884477	98885222	Shared
chr12	98959881	98961058	Shared
chr12	100627679	100628935	Shared
chr12	102461381	102463390	Shared
chr12	102855541	102858103	Shared
chr12	104879829	104880982	Shared
chr12	105104621	105105773	Shared
chr12	105470941	105471820	Shared
chr12	105649504	105651534	Shared
chr12	105775857	105777510	Shared
chr12	105802889	105804852	Shared
chr12	106489777	106490957	Shared
chr12	106692879	106693966	Shared
chr12	106722455	106724228	Shared
chr12	107369230	107372476	Shared
chr12	107938797	107940418	Shared
chr12	109145444	109146413	Shared
chr12	109226289	109228010	Shared
chr12	110537724	110538538	Shared
chr12	110661607	110663507	Shared
chr12	110704276	110705880	Shared
chr12	110949825	110950942	Shared
chr12	111015193	111016708	Shared
chr12	112382847	112383750	Shared
chr12	112559301	112560298	Shared
chr12	115301874	115303398	Shared
chr12	116400401	116401288	Shared
chr12	116581069	116582342	Shared
chr12	116673641	116675206	Shared
chr12	116737301	116738458	Shared
chr12	116796246	116797682	Shared
chr12	116863987	116865003	Shared
chr12	117141007	117141383	Shared
chr12	118744675	118745914	Shared
chr12	120246183	120246614	Shared
chr12	120319512	120320686	Shared
chr12	121714839	121715362	Shared
chr12	121738725	121739280	Shared
chr12	121937636	121938276	Shared
chr12	122006395	122007836	Shared
chr12	122047939	122049053	Shared
chr12	122119743	122120511	Shared
chr12	122221657	122223074	Shared
chr12	122310251	122311390	Shared
chr12	123277761	123279350	Shared
chr12	123930121	123931102	Shared
chr12	124453305	124454440	Shared
chr12	124514641	124515750	Shared
chr12	124520940	124522038	Shared
chr12	125204785	125205610	Shared
chr12	125388956	125389874	Shared
chr12	129301841	129302951	Shared
chr12	132309454	132310475	Shared
chr13	20698777	20700370	Shared
chr13	21068839	21070084	Shared
chr13	21282982	21284458	Shared
chr13	21387823	21389661	Shared
chr13	21402391	21403944	Shared
chr13	21534963	21536144	Shared
chr13	21652961	21655216	Shared
chr13	23893329	23896276	Shared
chr13	23898419	23899322	Shared
chr13	24001244	24002730	Shared
chr13	24132773	24133948	Shared
chr13	24143803	24145635	Shared
chr13	24183068	24184782	Shared
chr13	24741430	24743600	Shared
chr13	27757001	27758571	Shared
chr13	29290505	29291129	Shared
chr13	30316921	30318788	Shared
chr13	30715987	30718582	Shared
chr13	30891944	30894416	Shared
chr13	30983773	30984590	Shared
chr13	31264372	31265359	Shared
chr13	31271075	31272495	Shared
chr13	31421457	31422496	Shared
chr13	31446255	31448026	Shared
chr13	32316120	32316938	Shared
chr13	32341243	32341917	Shared
chr13	32483409	32484750	Shared
chr13	32517651	32520220	Shared
chr13	32883761	32884663	Shared
chr13	33542915	33544571	Shared
chr13	33803978	33805016	Shared
chr13	34093679	34096607	Shared
chr13	36296801	36299140	Shared
chr13	36527587	36529078	Shared
chr13	36641542	36645654	Shared
chr13	38230297	38231850	Shared
chr13	39958849	39960861	Shared
chr13	40190217	40190762	Shared
chr13	41351270	41352093	Shared
chr13	42196039	42197527	Shared
chr13	44403799	44406462	Shared
chr13	44845173	44847310	Shared
chr13	45057523	45058484	Shared
chr13	45287771	45290358	Shared
chr13	45629583	45630864	Shared
chr13	45793111	45794468	Shared
chr13	45883114	45884248	Shared
chr13	47063320	47064859	Shared
chr13	47252926	47255050	Shared
chr13	48699813	48702092	Shared
chr13	48733680	48736340	Shared
chr13	49145281	49146377	Shared
chr13	49154324	49154727	Shared
chr13	49158377	49161228	Shared
chr13	49684079	49685161	Shared
chr13	50181065	50182246	Shared
chr13	50714249	50715556	Shared
chr13	50782447	50783556	Shared
chr13	50960611	50962844	Shared
chr13	51040565	51042332	Shared
chr13	51085659	51087844	Shared
chr13	51117587	51118640	Shared
chr13	51224225	51225406	Shared
chr13	51564919	51566633	Shared
chr13	52163943	52166180	Shared
chr13	52217496	52220500	Shared
chr13	52303223	52304822	Shared
chr13	52313822	52315427	Shared
chr13	52921523	52923588	Shared
chr13	60240307	60241212	Shared
chr13	67797197	67799663	Shared
chr13	74634937	74638841	Shared
chr13	74784485	74786412	Shared
chr13	74824545	74826412	Shared
chr13	74861511	74863114	Shared
chr13	75793603	75794305	Shared
chr13	75989525	75991367	Shared
chr13	76450253	76451261	Shared
chr13	78050835	78054406	Shared
chr13	78081907	78083933	Shared
chr13	80510075	80511530	Shared
chr13	80621601	80623467	Shared
chr13	80656942	80659133	Shared
chr13	93895956	93897981	Shared
chr13	94427577	94428932	Shared
chr13	94820897	94823073	Shared
chr13	95841247	95842280	Shared
chr13	97777283	97778592	Shared
chr13	98904875	98906396	Shared
chr13	99147601	99149122	Shared
chr13	99155675	99156538	Shared
chr13	99473334	99474584	Shared
chr13	99591709	99593574	Shared
chr13	99628321	99630832	Shared
chr13	99775887	99778180	Shared
chr13	100008287	100009093	Shared
chr13	100278899	100280932	Shared
chr13	100886461	100888300	Shared
chr13	101044449	101046866	Shared
chr13	101166172	101167558	Shared
chr13	101796599	101797930	Shared
chr13	101955247	101956502	Shared
chr13	103477904	103479106	Shared
chr13	103522340	103523477	Shared
chr13	108920931	108923164	Shared
chr13	110395638	110396777	Shared
chr13	110911345	110912262	Shared
chr13	111068449	111070238	Shared
chr13	111856283	111857446	Shared
chr14	21505908	21507882	Shared
chr14	21574548	21576158	Shared
chr14	23287037	23289360	Shared
chr14	23629769	23630690	Shared
chr14	23656038	23658126	Shared
chr14	23951319	23952965	Shared
chr14	31517281	31518434	Shared
chr14	32963025	32965256	Shared
chr14	32978745	32980384	Shared
chr14	35191905	35192914	Shared
chr14	35890577	35891997	Shared
chr14	36347513	36348794	Shared
chr14	50374274	50375336	Shared
chr14	50413478	50414323	Shared
chr14	50448912	50449957	Shared
chr14	50453589	50454522	Shared
chr14	50808645	50810083	Shared
chr14	51834003	51835992	Shared
chr14	52012899	52015412	Shared
chr14	52313395	52314198	Shared
chr14	52445835	52446208	Shared
chr14	52498080	52500763	Shared
chr14	52596959	52598816	Shared
chr14	52866409	52867532	Shared
chr14	52880505	52881177	Shared
chr14	53290258	53291260	Shared
chr14	53393563	53395115	Shared
chr14	53477000	53478666	Shared
chr14	53833327	53837338	Shared
chr14	53975719	53977374	Shared
chr14	54829910	54832208	Shared
chr14	54928687	54929190	Shared
chr14	55136120	55137164	Shared
chr14	55139429	55141174	Shared
chr14	55143414	55145002	Shared
chr14	55280035	55282207	Shared
chr14	55347415	55349388	Shared
chr14	55538130	55539722	Shared
chr14	55556015	55556786	Shared
chr14	58631938	58633890	Shared
chr14	58637777	58638496	Shared
chr14	58797139	58798314	Shared
chr14	59338447	59340086	Shared
chr14	59719907	59722754	Shared
chr14	59904787	59907129	Shared
chr14	61026609	61031005	Shared
chr14	61650173	61651360	Shared
chr14	61735338	61736892	Shared
chr14	62086827	62087735	Shared
chr14	65120743	65122306	Shared
chr14	65148445	65149424	Shared
chr14	65450087	65451766	Shared
chr14	65637021	65638406	Shared
chr14	68849922	68851922	Shared
chr14	71022315	71023113	Shared
chr14	71605263	71606238	Shared
chr14	71905455	71907140	Shared
chr14	71996460	72000598	Shared
chr14	73369995	73372210	Shared
chr14	74256244	74257742	Shared
chr14	74290039	74292956	Shared
chr14	74736584	74738176	Shared
chr14	75032313	75033420	Shared
chr14	75773276	75775252	Shared
chr14	75777015	75778887	Shared
chr14	75954988	75955514	Shared
chr14	77560965	77561481	Shared
chr14	80956642	80958382	Shared
chr14	85847015	85848119	Shared
chr14	85919223	85920777	Shared
chr14	89491710	89492502	Shared
chr14	89814695	89815893	Shared
chr14	89817491	89818892	Shared
chr14	89872961	89873723	Shared
chr14	89875819	89877046	Shared
chr14	90190423	90191466	Shared
chr14	90381224	90382119	Shared
chr14	90875209	90876614	Shared
chr14	93160806	93161482	Shared
chr14	93396955	93397905	Shared
chr14	94860689	94861837	Shared
chr14	95985009	95987091	Shared
chr14	100345556	100347688	Shared
chr14	100434433	100435887	Shared
chr14	100687543	100688600	Shared
chr14	100844007	100844728	Shared
chr14	100952027	100953252	Shared
chr14	102254491	102256366	Shared
chr14	102301787	102303232	Shared
chr14	102437986	102439890	Shared
chr14	102529447	102530247	Shared
chr14	102561927	102563458	Shared
chr14	102966085	102967403	Shared
chr14	103544347	103545478	Shared
chr14	103859425	103861579	Shared
chr14	103966153	103967012	Shared
chr14	104042683	104043703	Shared
chr14	104063201	104064898	Shared
chr14	105783559	105784332	Shared
chr14	105796686	105797344	Shared
chr15	22923553	22924606	Shared
chr15	26019951	26021314	Shared
chr15	33110915	33112046	Shared
chr15	33164211	33166086	Shared
chr15	33407444	33408832	Shared
chr15	35895341	35899404	Shared
chr15	38557219	38560306	Shared
chr15	39154171	39157809	Shared
chr15	40881403	40882364	Shared
chr15	41895999	41897497	Shared
chr15	43218877	43219360	Shared
chr15	44511247	44512403	Shared
chr15	48644390	48645128	Shared
chr15	48646495	48648107	Shared
chr15	48826793	48830014	Shared
chr15	48839331	48841098	Shared
chr15	48874205	48875642	Shared
chr15	49188890	49190589	Shared
chr15	49217395	49219002	Shared
chr15	50193101	50195868	Shared
chr15	50833909	50835652	Shared
chr15	51168939	51169840	Shared
chr15	51395952	51397366	Shared
chr15	51424091	51426118	Shared
chr15	51640901	51642096	Shared
chr15	51673200	51674056	Shared
chr15	52392661	52393336	Shared
chr15	52943831	52946326	Shared
chr15	55509655	55510311	Shared
chr15	57619173	57620884	Shared
chr15	57719433	57721414	Shared
chr15	57768642	57769768	Shared
chr15	58024813	58025425	Shared
chr15	58494907	58496263	Shared
chr15	59215913	59217718	Shared
chr15	59483604	59484536	Shared
chr15	59591465	59593154	Shared
chr15	59621681	59622770	Shared
chr15	59824129	59825356	Shared
chr15	60800111	60800714	Shared
chr15	60877225	60878931	Shared
chr15	60897897	60898584	Shared
chr15	60903763	60905109	Shared
chr15	60987671	60988706	Shared
chr15	61036830	61038461	Shared
chr15	61096517	61097897	Shared
chr15	61208902	61210474	Shared
chr15	61326204	61328021	Shared
chr15	61361393	61362338	Shared
chr15	62127351	62128532	Shared
chr15	62410517	62412016	Shared
chr15	62766799	62768220	Shared
chr15	63034148	63035710	Shared
chr15	63321753	63323490	Shared
chr15	63580507	63581671	Shared
chr15	63666721	63668074	Shared
chr15	63779244	63779894	Shared
chr15	63901849	63903458	Shared
chr15	66579467	66580553	Shared
chr15	67040493	67041399	Shared
chr15	67047812	67049421	Shared
chr15	67145724	67146066	Shared
chr15	67238659	67239436	Shared
chr15	67316182	67318763	Shared
chr15	67333923	67335178	Shared
chr15	67372704	67374114	Shared
chr15	67426330	67428218	Shared
chr15	67442499	67443323	Shared
chr15	68544559	68545936	Shared
chr15	68598647	68599415	Shared
chr15	71033674	71037153	Shared
chr15	71103911	71104928	Shared
chr15	71125989	71128726	Shared
chr15	71374847	71377133	Shared
chr15	71570706	71572328	Shared
chr15	73928557	73930498	Shared
chr15	74191731	74193026	Shared
chr15	75912262	75914227	Shared
chr15	76660129	76661170	Shared
chr15	77253330	77254394	Shared
chr15	77255905	77257081	Shared
chr15	77264281	77266068	Shared
chr15	77352018	77354562	Shared
chr15	78339753	78343352	Shared
chr15	78404045	78406440	Shared
chr15	80471294	80471960	Shared
chr15	80859639	80860932	Shared
chr15	81247811	81248761	Shared
chr15	81315556	81316651	Shared
chr15	81384009	81385270	Shared
chr15	81481594	81482930	Shared
chr15	81557711	81559338	Shared
chr15	81567365	81568123	Shared
chr15	81629618	81631772	Shared
chr15	84040585	84042616	Shared
chr15	85228353	85229355	Shared
chr15	85490643	85494231	Shared
chr15	85839583	85840520	Shared
chr15	86125227	86127792	Shared
chr15	86184945	86187164	Shared
chr15	86210570	86212116	Shared
chr15	89447715	89448670	Shared
chr15	89461841	89462494	Shared
chr15	89600577	89601202	Shared
chr15	89720675	89721896	Shared
chr15	90863033	90864089	Shared
chr15	90943712	90946429	Shared
chr15	90962493	90964186	Shared
chr15	92469139	92470942	Shared
chr15	92612718	92613459	Shared
chr15	93381137	93381978	Shared
chr15	93398697	93400099	Shared
chr15	93460988	93462784	Shared
chr15	98509936	98512100	Shared
chr15	98970503	98970950	Shared
chr15	99227222	99228628	Shared
chr15	99297150	99299004	Shared
chr15	99439849	99440800	Shared
chr15	99846235	99848548	Shared
chr15	99862890	99864924	Shared
chr15	100051445	100053080	Shared
chr15	100243345	100244913	Shared
chr15	101539050	101540505	Shared
chr15	102181356	102182161	Shared
chr16	2190261	2191028	Shared
chr16	2561245	2561974	Shared
chr16	2969364	2970338	Shared
chr16	2976803	2977726	Shared
chr16	3179237	3180318	Shared
chr16	4063291	4063930	Shared
chr16	4142613	4144473	Shared
chr16	8967645	8968974	Shared
chr16	9136485	9137536	Shared
chr16	9232269	9233421	Shared
chr16	11054138	11055682	Shared
chr16	11193675	11194892	Shared
chr16	11227163	11227916	Shared
chr16	11808483	11808724	Shared
chr16	11907319	11908123	Shared
chr16	11961097	11961807	Shared
chr16	12189059	12190115	Shared
chr16	12281549	12282993	Shared
chr16	12333581	12334438	Shared
chr16	12447644	12448880	Shared
chr16	12822958	12824816	Shared
chr16	14278886	14281171	Shared
chr16	15107959	15108797	Shared
chr16	15533627	15534983	Shared
chr16	15583027	15584238	Shared
chr16	15587347	15588846	Shared
chr16	15595733	15596769	Shared
chr16	16087444	16088897	Shared
chr16	17318815	17320748	Shared
chr16	20879563	20883292	Shared
chr16	21651986	21652760	Shared
chr16	23434649	23435367	Shared
chr16	23508093	23509054	Shared
chr16	24716577	24718441	Shared
chr16	25062551	25063537	Shared
chr16	28543193	28544120	Shared
chr16	29206203	29208156	Shared
chr16	29955024	29956318	Shared
chr16	30640033	30640956	Shared
chr16	48663891	48664850	Shared
chr16	50235801	50237432	Shared
chr16	53113457	53115116	Shared
chr16	53241101	53245201	Shared
chr16	53583492	53584460	Shared
chr16	57456051	57457154	Shared
chr16	65210353	65212928	Shared
chr16	65348137	65349770	Shared
chr16	65581323	65582662	Shared
chr16	66684749	66685598	Shared
chr16	66694312	66695756	Shared
chr16	66773942	66776558	Shared
chr16	67139729	67140402	Shared
chr16	67850136	67850896	Shared
chr16	69091359	69092507	Shared
chr16	69096506	69096944	Shared
chr16	69206952	69208176	Shared
chr16	69212924	69214163	Shared
chr16	69216571	69218239	Shared
chr16	69308807	69311354	Shared
chr16	69429424	69430816	Shared
chr16	69830243	69830851	Shared
chr16	69882651	69883777	Shared
chr16	69924287	69925649	Shared
chr16	70740783	70741333	Shared
chr16	72964922	72966628	Shared
chr16	73053885	73054688	Shared
chr16	73156325	73157632	Shared
chr16	73200123	73201767	Shared
chr16	73225871	73226882	Shared
chr16	73233371	73236852	Shared
chr16	74729653	74730869	Shared
chr16	75059518	75061090	Shared
chr16	75353554	75354856	Shared
chr16	75593757	75594925	Shared
chr16	75624325	75626383	Shared
chr16	78160897	78162158	Shared
chr16	78217621	78218828	Shared
chr16	78703264	78704544	Shared
chr16	79641231	79642134	Shared
chr16	80971619	80972991	Shared
chr16	83835652	83836800	Shared
chr16	84133191	84133616	Shared
chr16	84633076	84633844	Shared
chr16	84655548	84656942	Shared
chr16	84759281	84760378	Shared
chr16	84787837	84788697	Shared
chr16	85028088	85028887	Shared
chr16	85070455	85071152	Shared
chr16	85801147	85801721	Shared
chr16	86668821	86669697	Shared
chr16	87240104	87242280	Shared
chr16	87421599	87422560	Shared
chr16	87515213	87516652	Shared
chr16	87802085	87803368	Shared
chr16	87927487	87928126	Shared
chr16	88009732	88010952	Shared
chr16	89429819	89431984	Shared
chr16	89476875	89478068	Shared
chr17	758921	759839	Shared
chr17	830989	831690	Shared
chr17	1145059	1146137	Shared
chr17	1572557	1573402	Shared
chr17	1623757	1624633	Shared
chr17	1682655	1683867	Shared
chr17	1891487	1893040	Shared
chr17	2318995	2319848	Shared
chr17	2338174	2339292	Shared
chr17	2501585	2502734	Shared
chr17	3478672	3479361	Shared
chr17	4107309	4108928	Shared
chr17	4118339	4119926	Shared
chr17	4123503	4124635	Shared
chr17	4132831	4136193	Shared
chr17	4232899	4233669	Shared
chr17	4586597	4587755	Shared
chr17	7858735	7859622	Shared
chr17	7891672	7892548	Shared
chr17	8095129	8096190	Shared
chr17	9311793	9313496	Shared
chr17	9330422	9331515	Shared
chr17	10646551	10647180	Shared
chr17	11889705	11890751	Shared
chr17	13249070	13251368	Shared
chr17	13497991	13498514	Shared
chr17	15208953	15210406	Shared
chr17	15301529	15302763	Shared
chr17	15306944	15308536	Shared
chr17	15416173	15417279	Shared
chr17	16419697	16420592	Shared
chr17	17448607	17449446	Shared
chr17	17861271	17864033	Shared
chr17	17936755	17938292	Shared
chr17	17973843	17975156	Shared
chr17	19151512	19153380	Shared
chr17	19314365	19314911	Shared
chr17	20019667	20020766	Shared
chr17	20024759	20026150	Shared
chr17	20932139	20933224	Shared
chr17	21069283	21070702	Shared
chr17	25706849	25707707	Shared
chr17	25886438	25888184	Shared
chr17	26973617	26974410	Shared
chr17	27134559	27136536	Shared
chr17	27546077	27547172	Shared
chr17	27583648	27585304	Shared
chr17	27695963	27697834	Shared
chr17	28977876	28978429	Shared
chr17	28982537	28983398	Shared
chr17	30650472	30651850	Shared
chr17	33378153	33380141	Shared
chr17	36513002	36515558	Shared
chr17	37023533	37024133	Shared
chr17	37520925	37522438	Shared
chr17	38357864	38358916	Shared
chr17	38439707	38441512	Shared
chr17	38458937	38461421	Shared
chr17	38490661	38492058	Shared
chr17	38596947	38597694	Shared
chr17	38692681	38693354	Shared
chr17	40345866	40346752	Shared
chr17	40513671	40516549	Shared
chr17	40530412	40531797	Shared
chr17	40587975	40589090	Shared
chr17	40608473	40609402	Shared
chr17	40676275	40677594	Shared
chr17	40900183	40902188	Shared
chr17	40966489	40967698	Shared
chr17	41418691	41420309	Shared
chr17	41545168	41546966	Shared
chr17	41594643	41595702	Shared
chr17	42676533	42677734	Shared
chr17	43253009	43254352	Shared
chr17	45143895	45145851	Shared
chr17	45176079	45176545	Shared
chr17	45281987	45283392	Shared
chr17	45306621	45308116	Shared
chr17	45356103	45357554	Shared
chr17	45392113	45394709	Shared
chr17	46026275	46027374	Shared
chr17	46151081	46152522	Shared
chr17	46955941	46957224	Shared
chr17	46961866	46962438	Shared
chr17	47692653	47695830	Shared
chr17	47711269	47713184	Shared
chr17	47772239	47773344	Shared
chr17	47913429	47914424	Shared
chr17	48299167	48300640	Shared
chr17	48366767	48368754	Shared
chr17	48374587	48375574	Shared
chr17	48758447	48759298	Shared
chr17	48918685	48920506	Shared
chr17	49162775	49163807	Shared
chr17	53663983	53667860	Shared
chr17	54896839	54897661	Shared
chr17	56012589	56014180	Shared
chr17	57439097	57440478	Shared
chr17	57517742	57518742	Shared
chr17	58159671	58160418	Shared
chr17	58512983	58513666	Shared
chr17	59336555	59338393	Shared
chr17	60725345	60726326	Shared
chr17	61475831	61478050	Shared
chr17	61502513	61503476	Shared
chr17	62384220	62384732	Shared
chr17	62391552	62393387	Shared
chr17	62675523	62676697	Shared
chr17	62728312	62729204	Shared
chr17	62741607	62743035	Shared
chr17	62957535	62959025	Shared
chr17	63527081	63528771	Shared
chr17	64401437	64402782	Shared
chr17	64720032	64721796	Shared
chr17	65117135	65118277	Shared
chr17	65483441	65484641	Shared
chr17	65516391	65517081	Shared
chr17	65524593	65525560	Shared
chr17	65974432	65975120	Shared
chr17	66049207	66051074	Shared
chr17	66755583	66756441	Shared
chr17	66767961	66769155	Shared
chr17	70712179	70712878	Shared
chr17	71038905	71040788	Shared
chr17	73245862	73246796	Shared
chr17	73992696	73993596	Shared
chr17	74366222	74367810	Shared
chr17	74689105	74689996	Shared
chr17	75092397	75093372	Shared
chr17	75125191	75126099	Shared
chr17	75204385	75205376	Shared
chr17	75304727	75306042	Shared
chr17	75328959	75329896	Shared
chr17	75361531	75363156	Shared
chr17	75440534	75441760	Shared
chr17	76785504	76786292	Shared
chr17	76857815	76858995	Shared
chr17	76982155	76983519	Shared
chr17	77015271	77017124	Shared
chr17	78765075	78766267	Shared
[truncated: 2,093 more rows]

## Sheet: Overalp with enhancers
Name	log2(RA/OA)	P-value	Cell type	Description
BLD.CD4.CD25M.CD45RA.NPC	4.25039	0.00173522	Blood & T cell	Primary T helper naive cells (from PB)
BLD.CD4.MPC	3.01702	0.00923539	Blood & T cell	Primary T helper memory cells (from PB)
BLD.CD19.PPC	2.96009	0.00388956	HSC & B cell	Primary B cells (from PB)
BLD.CD4.CD25M.CD45RO.MPC	2.96009	0.0107987	Blood & T cell	Primary T helper memory cells (from PB)
BLD.CD19.CPC	2.60589	0.000493677	HSC & B cell	Primary B cells from cord blood
BLD.CD3.CPC	2.44777	0.00273246	Blood & T cell	Primary T cells from cord blood
BLD.CD34.CC	2.22007	0.000863275	HSC & B cell	Primary HSCs short term culture
BLD.CD4.CD25M.IL17M.PL.TPC	2.18592	0.0463805	Blood & T cell	Primary T helper cells PMA-I stimulated
BLD.CD8.NPC	2.08725	0.0395749	Blood & T cell	Primary T CD8+ naive cells (from PB)
BLD.MOB.CD34.PC.M	1.9734	0.00547885	HSC & B cell	Primary HSCs G-CSF-mobilized male
BLD.CD4.NPC	1.95171	0.0429258	Blood & T cell	Primary T helper naive cells (from PB)
BLD.MOB.CD34.PC.F	1.80408	0.0123876	HSC & B cell	Primary HSCs G-CSF-mobilized female
BLD.CD4.CD25M.TPC	1.78907	0.0770852	Blood & T cell	Primary T helper cells (from PB)
BLD.CD34.PC	1.76088	0.00921165	HSC & B cell	Primary haematopoietic stem cells (HSCs)
BLD.PER.MONUC.PC	1.73052	0.0445233	Blood & T cell	Primary mononuclear cells (from PB)
BLD.CD15.PC	1.7165	0.0223206	HSC & B cell	Primary neutrophils (from PB)
BLD.CD3.PPC	1.69148	0.106992	Blood & T cell	Primary T cells from primary blood (from PB)
BLD.CD8.MPC	1.67928	0.0891041	Blood & T cell	Primary T CD8+ memory cells (from PB)
BLD.CD14.PC	1.656	0.0510807	HSC & B cell	Primary monocytes (from PB)
BLD.CD4.CD25.CD127M.TREGPC	1.56543	0.133839	Blood & T cell	Primary T regulatory cells (from PB)
BLD.CD4.CD25I.CD127.TMEMPC	1.56543	0.133839	Blood & T cell	Primary T cells effector/memory enriched (PB)
BLD.CD56.PC	1.518	0.135018	HSC & B cell	Primary natural killer cells (from PB)
BLD.CD4.CD25M.IL17P.PL.TPC	1.2144	0.359244	Blood & T cell	Primary T helper 17 cells PMA-I stimulated
STRM.CHON.MRW.DR.MSC	1.00188	0.548871	Mesench.	Mesenchymal stem cell deriv. chondrocyte
STRM.MRW.MSC	0.969349	0.462035	Mesench.	Bone marrow derived MSCs
FAT.ADIP.DR.MSC	0.838601	0.12721	Mesench.	Adipose-derived mesenchymal stem cells
FAT.MSC.DR.ADIP	0.768486	0.0254345	Mesench.	Mesenchymal stem cell derived adipocyte
IPSC.DF.6.9	2.42879	0.00148744	iPSC	iPS DF 6.9 cells
ESC.H9	2.0493	0.00318264	ES cell	H9 cells
ESDR.H9.NEUR.PROG	1.9734	0.00547885	ES-deriv.	H9 derived neuronal progenitor cultured cells
ESC.H1	1.9044	0.012709	ES cell	H1 cells
GI.STMC.GAST	1.8423	0.0183847	Digestive	Gastric
BRN.FET.F	1.80408	0.0123876	Brain	Fetal brain female
BRN.GRM.MTRX	1.79124	0.00719818	Brain	Brain germinal matrix
BLD.CD14.MONO	1.76467	0.0216079	ENCODE 2012	Monocytes-CD14+ RO01746
BRN.INF.TMP	1.7457	0.00412978	Brain	Brain inferior temporal lobe
ESC.HUES64	1.7457	0.0242558	ES cell	HUES64 cells
IPSC.15b	1.70016	0.0148229	NA	NA
ESC.HUES6	1.64644	0.0347737	ES cell	HUES6 cells
BRN.CRTX.DR.NRSPHR	1.62426	0.0259804	Neurosph.	Cortex derived neurospheres
BRN.GANGEM.DR.NRSPHR	1.62068	0.0171047	Neurosph.	Ganglion eminence derived neurospheres
IPSC.18	1.61141	0.0429954	iPSC	iPS-18 cells
BRN.HIPP.MID	1.5939	0.0110011	Brain	Brain hippocampus middle
PANC	1.5939	0.0577433	Ohter	Pancreas
ESC.HUES48	1.57763	0.0435265	ES cell	HUES48 cells
BRN.ANG.GYR	1.57113	0.0137803	Brain	Brain angular gyrus
ESC.WA7	1.5512	0.0359316	ES cell	ES-WA7 cells
IPSC.20B	1.54836	0.0438395	iPSC	iPS-20b cells
KID.FET	1.5318	0.0135611	Ohter	Fetal kidney
BRN.CING.GYR	1.52559	0.0212495	Brain	Brain cingulate gyrus
ESC.4STAR	1.518	0.0534622	ES cell	ES-UCSF4 cells
IPSC.DF.19.11	1.518	0.213516	iPSC	iPS DF 19.11 cells
THYM	1.518	0.0856352	Thymus	Thymus
ESDR.H9.NEUR	1.50632	0.0781784	ES-deriv.	H9 derived neuron cultured cells
GI.RECT.MUC.31	1.50282	0.0589	Digestive	Rectal mucosa donor 31
BRN.DL.PRFRNTL.CRTX	1.49631	0.0233672	Brain	Brain dorsolateral prefrontal cortex
PANC.ISLT	1.49428	0.0534474	Ohter	Pancreatic islets
HRT.VNT.R	1.47335	0.0532426	Heart	Right ventricle
GI.L.INT.FET	1.47246	0.0711525	Digestive	Fetal intestine large
ESDR.H1.NEUR.PROG	1.46207	0.0433389	ES-deriv.	H1 derived neuronal progenitor cultured cells
BRN.SUB.NIG	1.43451	0.0471043	Brain	Brain substantia nigra
GI.S.INT	1.43317	0.0702973	Digestive	Small intestine
BRN.FET.M	1.4283	0.0378338	Brain	Fetal brain male
GI.S.INT.FET	1.42692	0.0933462	Digestive	Fetal intestine small
GI.CLN.SIG	1.41977	0.0768821	Digestive	Sigmoid colon
ESDR.CD184.ENDO	1.4168	0.0695833	ES-deriv.	HUES64 derived CD184+ endoderm
ESDR.CD56.ECTO	1.4168	0.0695833	ES-deriv.	HUES64 derived CD56+ ectoderm
BRN.ANT.CAUD	1.4058	0.0408118	Brain	Brain anterior caudate
SKIN.PEN.FRSK.MEL.01	1.40215	0.0687088	Epithelial	Foreskin melanocyte
ESC.I3	1.37959	0.0996402	ES cell	ES-I3 cells
MUS.LEG.FET	1.3464	0.069657	Muscle	Fetal muscle leg
VAS.AOR	1.32601	0.137733	Heart	Aorta
LNG.FET	1.32066	0.0722067	Ohter	Fetal lung
ESDR.H1.BMP4.TROP	1.31826	0.122939	ES-deriv.	H1 BMP4 derived trophoblast
BLD.DND41.CNCR	1.30548	0.179183	ENCODE 2012	Dnd41 T cell leukaemia
BLD.GM12878	1.30548	0.179183	ENCODE 2012	GM12878 lymphoblastoid
HRT.VENT.L	1.30295	0.146034	Heart	Left ventricle
MUS.SKLT.M	1.2903	0.101993	Muscle	Skeletal muscle male
ESDR.H1.BMP4.MESO	1.28583	0.172684	ES-deriv.	H1 BMP4 derived mesendoderm
SKIN.PEN.FRSK.MEL.03	1.27032	0.165767	Epithelial	Foreskin melanocyte
GI.DUO.MUS	1.25235	0.174022	Digestive	Duodenum mucosa
BLD.K562.CNCR	1.25235	0.194972	ENCODE 2012	K562 leukaemia
GI.CLN.MUC	1.23437	0.204095	Digestive	Colonic mucosa
PLCNT.AMN	1.2213	0.190055	Ohter	Placenta amnion
SPLN	1.21819	0.212992	Ohter	Spleen
GI.RECT.SM.MUS	1.2078	0.197844	Smooth muscle	Rectal smooth muscle
MUS.PSOAS	1.20681	0.227143	Muscle	Psoas muscle
SKIN.PEN.FRSK.KER.02	1.18404	0.257151	Epithelial	Foreskin keratinocyte
PLCNT.FET	1.1682	0.253019	Ohter	Placenta
BRST.HMEC.35	1.16582	0.24017	Epithelial	Breast vHMEC mammary epithelial
ADRL.GLND.FET	1.14726	0.262273	Ohter	Fetal adrenal gland
GI.STMC.FET	1.14693	0.255355	Digestive	Fetal stomach
ESDR.CD56.MESO	1.1385	0.277172	ES-deriv.	HUES64 derived CD56+ mesoderm
MUS.SKLT.F	1.1385	0.255677	Muscle	Skeletal muscle female
GI.STMC.MUC	1.12901	0.308155	Digestive	Stomach mucosa
SKIN.PEN.FRSK.FIB.01	1.11117	0.33294	Epithelial	Foreskin fibroblast
OVRY	1.11004	0.341606	Ohter	Ovary
MUS.TRNK.FET	1.09139	0.347629	Muscle	Fetal muscle trunk
VAS.HUVEC	1.08385	0.384756	ENCODE 2012	HUVEC umbilical vein endothelial
LNG	1.07474	0.402662	Ohter	Lung
GI.RECT.MUC.29	1.0588	0.456648	Digestive	Rectal mucosa donor 29
HRT.ATR.R	1.05175	0.464882	Heart	Right atrium
GI.STMC.MUS	1.05092	0.446906	Smooth muscle	Stomach smooth muscle
SKIN.PEN.FRSK.FIB.02	1.05092	0.446906	Epithelial	Foreskin fibroblast
BRST.HMEC	1.0494	0.461314	ENCODE 2012	HMEC mammary epithelial
MUS.HSMMT	1.0488	0.427063	ENCODE 2012	HSMM-derived skeletal muscle myotubes
SKIN.NHEK	1.03007	0.504804	ENCODE 2012	NHEK-epidermal keratinocyte
ESDR.H1.MSC	1.0292	0.495446	ES-deriv.	H1 derived mesenchymal stem cells
BONE.OSTEO	1.0212	0.496483	ENCODE 2012	Osteoblast
LIV.ADLT	1.01652	0.516468	Ohter	Liver
GI.CLN.SM.MUC	1.00838	0.534796	Smooth muscle	Colon smooth muscle
FAT.ADIP.NUC	0.99894	0.541823	Adipose	Adipose nuclei
SKIN.PEN.FRSK.KER.03	0.997541	0.543352	Epithelial	Foreskin keratinocyte
BRN.NHA	0.997167	0.538263	ENCODE 2012	NH-A astrocyte
HRT.FET	0.979798	0.492593	Heart	Fetal heart
GI.DUO.SM.MUS	0.972898	0.474916	Smooth muscle	Duodenum smooth muscle
LNG.IMR90	0.963344	0.466638	IMR90	IMR90 fetal lung fibroblasts
LNG.A549.ETOH002.CNCR	0.956338	0.454274	ENCODE 2012	A549 EtOH 0.02pct lung carcinoma
LIV.HEPG2.CNCR	0.954169	0.461951	ENCODE 2012	HepG2 hepatocellular carcinoma
BRST.MYO	0.937586	0.38177	Epithelial	Breast myoepithelial
CRVX.HELAS3.CNCR	0.936098	0.40402	ENCODE 2012	HeLa-S3 cervical carcinoma
SKIN.NHDFAD	0.903898	0.304329	ENCODE 2012	NHDF-ad adult dermal fibroblast
MUS.HSMM	0.895618	0.301419	ENCODE 2012	HSMM skeletal muscle myoblasts
GI.ESO	0.869398	0.298892	Digestive	Oesophagus
MUS.SAT	0.856869	0.176058	Myosat.	Muscle satellite
THYM.FET	0.856869	0.176058	Thymus	Fetal thymus
LNG.NHLF	0.839642	0.179521	ENCODE 2012	NHLF lung fibroblast
