# Supplementary material for: Epigenetic analysis in rheumatoid arthritis synoviocytes
Source: Exp Mol Med. 2019 Feb 22;51(2):22. doi: 10.1038/s12276-019-0215-5 (PMC6395697; doi:10.1038/s12276-019-0215-5)
Supplement: Supplementary file 10 — Supplementary Table S4 [file 12276_2019_215_MOESM10_ESM.xlsx]

## Sheet: mRNA
Symbol	log2(RA/OA)	AveExpr	t	P.Value	adj.P.Val
A1BG	-0.0365521	8.14828	-1.18587	0.251124	0.836351
A2LD1	-0.0624328	9.53403	-0.364552	0.719702	0.957163
A4GALT	0.0386514	11.0823	0.215418	0.831868	0.975437
A4GNT	-0.00114857	8.1525	-0.0360268	0.971658	0.994232
AAA1	0.000448569	8.18229	0.0111235	0.991248	0.997185
AAAS	-0.0699084	8.45589	-1.20931	0.242219	0.832409
AACS	-0.0515268	8.85885	-1.04922	0.307988	0.853866
AACSL	0.00854623	8.29217	0.217011	0.830645	0.975437
AADACL1	0.000549345	10.1254	0.00299121	0.997646	0.999131
AADAT	0.0275882	9.01183	0.465096	0.647451	0.944316
AAGAB	0.188123	9.38387	1.44859	0.164686	0.803865
AAK1	0.0150926	9.29656	0.132154	0.896331	0.985176
AAMP	-0.0732396	10.0023	-1.10611	0.283275	0.84832
AARS	0.0635856	13.2309	0.605394	0.55249	0.921586
AARS2	0.214186	9.27948	2.86665	0.0102726	0.686605
AARSD1	-0.0920281	9.88257	-1.00165	0.329816	0.861053
AASDH	0.0306061	9.00744	0.494343	0.627055	0.94167
AASDHPPT	0.0257225	9.66148	0.255689	0.801096	0.970673
AASS	0.0296196	8.28648	0.842956	0.410338	0.880079
AATF	-0.142072	9.66092	-1.8172	0.0859081	0.780081
AATK	-0.0261177	8.32051	-0.618382	0.544086	0.920777
ABAT	-0.0748839	8.06372	-1.2963	0.211282	0.826755
ABCA1	-0.0585405	11.4785	-0.207073	0.838282	0.975787
ABCA11	-0.0473212	8.31457	-1.16908	0.257651	0.841632
ABCA2	-0.0732931	8.3846	-1.12058	0.277225	0.84832
ABCA3	0.0362672	8.17214	0.663378	0.515513	0.91251
ABCA4	0.00801217	8.27121	0.117591	0.907696	0.986153
ABCA6	0.179712	8.49131	1.19347	0.24821	0.834021
ABCA7	-0.0963676	8.2339	-1.64747	0.116843	0.793836
ABCA8	0.607624	10.2764	1.22907	0.234902	0.83118
ABCA9	0.243604	8.42934	1.79772	0.0890517	0.781505
ABCB10	0.0908378	9.87297	0.834659	0.414873	0.881338
ABCB6	-0.0300858	10.3665	-0.225931	0.823806	0.975437
ABCB7	0.170837	9.50758	1.90095	0.0734773	0.763392
ABCB9	0.173346	8.57149	2.69759	0.0147455	0.686605
ABCC1	-0.0338598	8.73626	-0.581078	0.568408	0.924764
ABCC10	-0.0781643	8.96978	-0.954274	0.352612	0.866088
ABCC11	-0.0090471	8.14298	-0.314699	0.756617	0.962753
ABCC13	0.00165999	8.15072	0.0627529	0.950656	0.99164
ABCC2	0.0805957	8.44188	0.452682	0.656198	0.946363
ABCC3	0.0914311	10.037	0.889928	0.385269	0.876408
ABCC4	-0.177917	9.89955	-0.931599	0.363897	0.870371
ABCC5	0.103285	9.65149	1.32002	0.203405	0.821199
ABCC6	-0.0328444	8.11291	-0.783616	0.443476	0.891472
ABCC6P2	-0.00196307	8.18236	-0.0526836	0.958565	0.992516
ABCC9	0.220541	8.22694	2.54295	0.0204197	0.686605
ABCD1	-0.169046	8.34374	-2.21922	0.0395903	0.71051
ABCD3	-0.124266	9.38489	-1.96537	0.0650272	0.753566
ABCE1	-0.242033	10.5458	-3.0631	0.00671013	0.686605
ABCF1	-0.000853167	11.5437	-0.0113466	0.991072	0.997164
ABCF2	-0.0479578	8.87071	-0.819924	0.423006	0.883659
ABCF3	-0.0555002	8.77378	-0.765503	0.453914	0.891955
ABCG1	0.0244232	8.15903	0.899704	0.380181	0.87523
ABCG4	-0.0311986	8.1903	-0.732721	0.473183	0.898525
ABHD10	0.0252187	9.70923	0.271296	0.789257	0.967783
ABHD11	-0.00896451	8.20675	-0.216631	0.830937	0.975437
ABHD12	0.0826493	9.18208	0.920765	0.369375	0.871328
ABHD12B	0.00382584	8.1303	0.121589	0.904574	0.985389
ABHD14A	0.151713	9.96546	1.67977	0.11031	0.791609
ABHD14B	-0.0841716	9.37844	-1.01877	0.321841	0.859362
ABHD15	0.154052	9.19034	1.36946	0.187736	0.815754
ABHD2	-0.167218	8.81394	-1.57405	0.132924	0.793836
ABHD3	-0.0857109	8.38937	-0.808981	0.429112	0.886029
ABHD4	-0.446871	9.48431	-2.51536	0.0216286	0.686605
ABHD5	-0.0751904	9.83894	-0.51707	0.611416	0.934682
ABHD6	-0.0288229	9.14686	-0.362332	0.721332	0.957163
ABHD7	0.0331183	8.16745	0.989368	0.335624	0.862474
ABHD8	0.240954	9.76535	2.99635	0.00775972	0.686605
ABI1	0.0444129	9.036	0.920773	0.369371	0.871328
ABI2	-0.0506997	9.25686	-1.28427	0.215365	0.8293
ABI3BP	-0.110739	13.2075	-0.375682	0.711553	0.955345
ABL1	0.0918384	9.47533	1.59504	0.128148	0.793836
ABL2	0.0451085	8.32891	0.865959	0.397932	0.876578
ABLIM1	0.239621	9.13069	2.16332	0.0442458	0.718169
ABLIM3	-0.047898	9.28794	-0.300187	0.767481	0.963451
ABR	0.213849	12.4343	1.8462	0.0814089	0.771018
ABT1	-0.0477472	8.91599	-0.789918	0.43988	0.890542
ABTB1	-0.0295587	8.78645	-0.419738	0.679655	0.951488
ABTB2	-0.146632	8.63752	-1.99856	0.0610229	0.748676
ACAA1	-0.139489	10.4418	-1.72224	0.102201	0.788465
ACAA2	0.0504317	11.1412	0.610264	0.549331	0.921334
ACACA	-0.0882452	11.0154	-0.877335	0.391888	0.876578
ACACB	0.17429	8.6411	1.73569	0.0997413	0.788465
ACAD10	0.203184	9.0746	2.38741	0.0281692	0.69841
ACAD11	0.224859	10.593	1.26121	0.223369	0.83118
ACAD8	0.138342	10.3401	1.70189	0.106019	0.788465
ACAD9	0.0948496	10.4808	1.35903	0.190958	0.816102
ACADM	0.0559058	10.6887	1.01355	0.324255	0.859389
ACADS	-0.00731871	8.19156	-0.122895	0.903555	0.985176
ACADSB	0.0436593	8.24565	1.45638	0.162545	0.803446
ACADVL	0.0560658	10.9993	0.72533	0.477594	0.900466
ACAN	-0.60809	8.65101	-2.51815	0.0215036	0.686605
ACAP2	-0.0398219	9.99225	-0.432895	0.670244	0.949808
ACAT1	0.0464933	12.0497	0.303521	0.764981	0.963274
ACAT2	-0.00633165	10.1697	-0.0417265	0.967177	0.994043
ACBD3	0.103451	11.5387	0.930655	0.364372	0.870594
ACBD4	0.00242109	8.19265	0.0822254	0.935377	0.989553
ACBD5	-0.0118612	8.52333	-0.322504	0.750795	0.961154
ACBD6	-0.0180076	9.63776	-0.232996	0.818399	0.97448
ACCN2	0.125093	8.49531	1.72847	0.101054	0.788465
ACCN3	0.0460976	8.11033	1.35213	0.193115	0.816912
ACCS	-0.0200529	10.423	-0.106372	0.916466	0.987726
ACD	-0.00472051	9.76902	-0.0558512	0.956077	0.992199
ACER2	-0.00491016	8.32814	-0.0923645	0.927431	0.989553
ACER3	0.015751	8.48162	0.255726	0.801068	0.970673
ACIN1	-0.0628102	10.2777	-0.891741	0.384322	0.876237
ACLY	-0.175695	12.3038	-1.78886	0.0905149	0.781505
ACN9	0.0202138	9.24497	0.224667	0.824774	0.975437
ACO1	0.0558269	12.9738	0.51888	0.610179	0.93462
ACO2	-0.0865572	9.98058	-1.08928	0.29043	0.849448
ACOT1	-0.218837	9.20017	-1.43042	0.169762	0.807504
ACOT11	0.0186354	8.3786	0.316614	0.755187	0.962393
ACOT2	-0.100065	8.32858	-1.5132	0.147626	0.800293
ACOT4	0.0619991	8.56653	0.549601	0.589362	0.930359
ACOT7	-0.0681582	10.6824	-0.324394	0.749387	0.96101
ACOT8	-0.0402335	8.28672	-0.774541	0.448687	0.8918
ACOT9	-0.0138231	10.0402	-0.220331	0.828098	0.975437
ACOX1	-0.109672	9.73533	-1.53784	0.141517	0.796349
ACOX2	0.0686508	11.471	0.488176	0.631331	0.942079
ACOX3	0.0805908	9.32579	0.944133	0.357629	0.867718
ACP1	0.0124149	11.4892	0.26137	0.79678	0.969572
ACP2	0.185361	10.1246	1.72432	0.101817	0.788465
ACP6	-0.0281861	8.64137	-0.424003	0.676598	0.951231
ACPL2	0.480819	9.56868	2.96495	0.00830693	0.686605
ACRC	-0.00701194	8.26784	-0.0912361	0.928315	0.989553
ACSF2	0.0778649	8.93715	0.588305	0.563652	0.923603
ACSF3	0.234724	8.5538	1.18514	0.251407	0.836482
ACSL1	0.144085	9.22049	1.21916	0.238552	0.83118
ACSL3	-0.172818	9.73241	-2.81367	0.011511	0.686605
ACSL4	0.207413	9.85644	1.34789	0.194449	0.816912
ACSL5	-0.148197	8.72596	-1.00443	0.328509	0.859389
ACSS1	-0.0494246	8.31872	-0.587186	0.564387	0.923603
ACSS2	0.0447616	11.2698	0.506183	0.618884	0.938116
ACSS3	0.0237105	8.32077	0.492852	0.628088	0.941707
ACTA2	-0.46094	14.205	-1.23011	0.234523	0.83118
ACTB	-0.209885	15.6112	-1.80343	0.0881205	0.781505
ACTC1	-1.7884	10.0364	-3.89311	0.00106922	0.652453
ACTG1	-0.0783512	14.8574	-0.680901	0.504618	0.911307
ACTG2	-0.152587	8.08156	-0.954055	0.35272	0.866088
ACTL6A	-0.0770139	10.9138	-0.812123	0.427353	0.886029
ACTN1	-0.255184	13.1194	-1.21893	0.238637	0.83118
ACTN4	-0.14674	11.5117	-0.994154	0.333352	0.861633
ACTR10	-0.0443739	12.0969	-0.723095	0.478932	0.900654
ACTR1A	-0.00193375	12.4261	-0.0257824	0.979715	0.995295
ACTR1B	-0.078561	10.1779	-1.05528	0.305287	0.852722
ACTR2	-0.0772765	12.9197	-0.889228	0.385635	0.876408
ACTR3	-0.050651	9.5575	-0.249907	0.805495	0.972378
ACTR3B	-0.048916	8.21801	-1.2377	0.231764	0.83118
ACTR5	-0.0342924	8.55238	-0.752992	0.461211	0.892654
ACTR6	-0.0206549	9.46253	-0.186706	0.853983	0.978618
ACTR8	0.0278068	8.98225	0.436316	0.667807	0.949459
ACTRT1	0.000348823	8.26236	0.0115288	0.990929	0.997164
ACVR1	-0.00568008	12.2387	-0.0458	0.963975	0.993682
ACVR1B	-0.0639729	10.287	-0.687278	0.500686	0.910095
ACVR2A	0.043566	8.6965	0.267393	0.792213	0.968189
ACVRL1	0.0236222	9.24428	0.104912	0.917608	0.987945
ACY1	-0.164861	9.71704	-1.41845	0.173178	0.810829
ACYP1	0.25491	9.4211	1.68768	0.108759	0.788465
ACYP2	-0.104533	9.1707	-1.74968	0.0972377	0.788465
ADA	-0.318316	9.95599	-1.53976	0.14105	0.796349
ADAL	0.162823	8.45467	3.70929	0.00160986	0.652453
ADAM10	0.201782	9.79406	0.984342	0.338021	0.862875
ADAM12	-0.088411	8.36049	-1.68403	0.109473	0.789427
ADAM15	0.0579143	9.86599	0.930323	0.364539	0.870853
ADAM17	-0.0301028	9.01519	-0.723791	0.478515	0.900654
ADAM19	-0.12226	9.45098	-0.498502	0.624179	0.940886
ADAM2	0.00755584	8.22435	0.241052	0.812245	0.973216
ADAM23	0.140714	9.26543	0.572338	0.574187	0.924825
ADAM32	0.0122553	8.21849	0.403055	0.691665	0.952026
ADAM9	0.0277198	10.2112	0.229424	0.821131	0.975157
ADAMTS1	0.132359	13.1335	0.976612	0.341732	0.863054
ADAMTS13	-0.0298228	8.16839	-0.847501	0.407867	0.879826
ADAMTS2	-0.301211	9.58557	-2.28877	0.0344275	0.707602
ADAMTS5	0.0326589	9.78413	0.133092	0.8956	0.985176
ADAMTS6	0.175959	9.36749	1.19426	0.247909	0.833512
ADAMTS7	-0.251242	9.01178	-1.34351	0.195834	0.817197
ADAMTS8	0.0438262	8.14601	1.24617	0.228712	0.83118
ADAMTS9	-0.14842	8.27167	-0.712233	0.485469	0.903591
ADAMTSL1	-0.0411692	9.00356	-0.427254	0.674272	0.950178
ADAMTSL3	-0.0104081	8.54565	-0.0668518	0.947438	0.99164
ADAMTSL4	0.249239	9.75403	1.22952	0.234741	0.83118
ADAMTSL5	0.00627149	8.88877	0.0514459	0.959538	0.99289
ADAP1	-0.0785868	8.03288	-1.1127	0.280509	0.84832
ADAR	0.0347516	11.8574	0.277339	0.784686	0.967508
ADARB1	-0.0822662	9.77218	-0.269748	0.790429	0.967973
ADAT1	-0.121863	9.83093	-1.28571	0.214873	0.829098
ADAT3	-0.000262573	8.42126	-0.00748004	0.994114	0.998249
ADC	-0.0275312	8.37594	-0.377601	0.710151	0.955106
ADCK1	-0.0354346	8.65854	-0.490073	0.630014	0.942079
ADCK2	0.109699	10.1276	0.625978	0.539203	0.919944
ADCK4	0.0383088	8.53821	0.537254	0.597685	0.930909
ADCK5	-0.00341022	8.38637	-0.0758993	0.940338	0.990238
ADCY3	-0.0296129	12.7715	-0.102412	0.919565	0.987945
ADCY4	0.119845	10.7672	0.371633	0.714514	0.95592
ADCY6	-0.0401675	9.7807	-0.444428	0.662042	0.947807
ADCY7	-0.298417	9.79106	-1.96788	0.0647163	0.753566
ADCY9	-0.102955	9.92479	-0.78662	0.441759	0.890654
ADD1	0.050245	11.9121	0.705925	0.48929	0.906038
ADD2	0.0190347	8.11373	0.613346	0.547336	0.921301
ADD3	0.0754118	10.0402	0.433133	0.670074	0.949808
ADH1A	0.478554	8.45978	1.93216	0.0692681	0.753566
ADH1C	0.162787	8.18408	1.84819	0.0811075	0.769506
ADH5	0.112695	10.182	0.733206	0.472894	0.898525
ADH6	-0.0618292	8.05929	-1.40286	0.177706	0.811984
ADHFE1	0.186018	8.87694	1.64828	0.116676	0.793836
ADI1	-0.0606904	8.3427	-0.673531	0.509184	0.91251
ADIPOR1	-0.302974	11.2331	-2.34293	0.0308474	0.698643
ADIPOR2	-0.162878	10.9575	-2.35136	0.0303224	0.698643
ADK	0.107513	9.54137	2.10232	0.0498936	0.724545
ADM	0.227876	15.0641	0.902766	0.378598	0.87523
ADM2	-0.780349	10.4653	-2.50714	0.0220018	0.686605
ADNP	0.087436	9.18406	1.26486	0.222085	0.831178
ADNP2	0.00671676	9.64926	0.128364	0.899287	0.985176
ADO	0.125095	10.6245	0.901075	0.379472	0.87523
ADORA1	0.108011	10.016	0.430651	0.671845	0.950137
ADORA2A	-0.0553055	8.25756	-0.91273	0.373473	0.872787
ADORA2B	0.416594	9.54845	1.56781	0.134373	0.794297
ADPGK	0.0988961	10.6153	1.3348	0.198614	0.818886
ADPRH	-0.103604	8.56673	-2.15701	0.0448019	0.718169
ADPRHL1	-0.0855582	8.42115	-1.42437	0.171481	0.808565
ADPRHL2	0.248245	10.4753	2.57159	0.0192328	0.686605
ADRA1B	-0.00420445	8.08354	-0.0679933	0.946542	0.991378
ADRA2A	-0.112909	9.48956	-0.29722	0.769708	0.963811
ADRA2B	0.0420852	8.38224	0.90126	0.379376	0.87523
ADRB2	0.125227	8.96134	0.569974	0.575756	0.926053
ADRBK1	0.0384778	10.6295	0.709325	0.487229	0.904614
ADRM1	-0.0760306	11.2491	-1.27263	0.219375	0.82989
ADSL	-0.0733819	12.4186	-0.964279	0.347709	0.865574
ADSS	0.0553091	10.524	0.413366	0.684231	0.951488
ADSSL1	0.14269	8.76343	1.81167	0.0867919	0.780081
AEBP1	0.514386	12.2153	1.68705	0.108882	0.788888
AEBP2	-0.0870172	9.53032	-1.22029	0.238135	0.83118
AEN	-0.139539	9.53388	-1.58152	0.131207	0.793836
AES	-0.142777	10.4604	-1.09875	0.286386	0.84832
AFAP1	-0.348469	11.5559	-1.46648	0.159807	0.80332
AFAP1L1	-0.0287311	8.41417	-0.418257	0.680717	0.951488
AFARP1	0.0523265	8.13634	1.59082	0.129096	0.793836
AFF1	-0.0326178	8.64693	-0.65777	0.519027	0.91353
AFF2	0.0277074	8.24392	0.288884	0.775978	0.966094
AFF3	-0.290398	8.57878	-1.66696	0.112863	0.793836
AFF4	0.0923404	10.5858	0.903353	0.378294	0.87523
AFG3L1	0.0668064	9.0106	0.944641	0.357376	0.867718
AFG3L2	-0.0213837	11.2707	-0.329778	0.745382	0.96051
AFMID	0.106252	8.36356	1.47419	0.157742	0.802973
AFP	0.00989837	8.3307	0.123719	0.902912	0.985176
AFTPH	-0.0701882	8.97447	-1.38889	0.181849	0.811984
AGA	0.334753	10.2733	2.71169	0.0143104	0.686605
AGAP3	0.0508619	9.69297	0.813205	0.426749	0.886029
AGAP6	0.0435259	8.69125	0.746511	0.465018	0.894456
AGAP8	0.300268	10.2532	3.33629	0.00368289	0.652453
AGBL5	-0.045519	9.28136	-0.583882	0.56656	0.924677
AGC1	-0.470868	8.65346	-2.12778	0.0474608	0.718823
AGFG1	0.153796	8.74967	1.47522	0.157466	0.802973
AGFG2	0.0370046	8.39937	0.919799	0.369866	0.871689
AGGF1	-0.00491346	9.31343	-0.0686945	0.945992	0.991275
AGK	-0.0256472	9.96145	-0.333819	0.742382	0.960392
AGL	0.0704082	8.92937	1.21431	0.240355	0.83118
AGPAT1	-0.190342	10.1893	-1.73444	0.0999668	0.788465
AGPAT2	-0.0364324	8.98136	-0.572606	0.57401	0.924825
AGPAT4	0.1211	9.14919	1.05245	0.306546	0.853811
AGPAT5	0.0876081	9.04151	0.784269	0.443103	0.891268
AGPAT6	-0.102312	8.75938	-1.17573	0.255052	0.838899
AGPAT9	0.360299	8.73874	1.12105	0.277033	0.84832
AGPS	-0.163784	10.0693	-2.44454	0.0250477	0.688957
AGR2	-0.0273968	8.0848	-0.368598	0.716736	0.956338
AGR3	0.0223422	8.23245	0.45782	0.652571	0.945259
AGRN	-0.00905977	9.36089	-0.0532054	0.958156	0.992391
AGT	0.202446	8.32943	0.996412	0.332284	0.861633
AGTPBP1	-0.0211194	9.70852	-0.28076	0.782103	0.966659
AGTR1	0.0411793	8.89651	0.293263	0.772682	0.964526
AGTRAP	0.0457979	9.20013	0.451302	0.657173	0.946429
AGXT2L2	-0.0486085	8.87631	-0.476579	0.639408	0.9427
AHCTF1	-0.130799	9.82497	-1.77534	0.0927869	0.781505
AHCY	-0.145904	11.7437	-1.12943	0.273573	0.84832
AHCYL1	0.0113399	12.2166	0.0685277	0.946123	0.991275
AHCYL2	0.0257549	9.04037	0.366212	0.718485	0.956743
AHDC1	-0.0343987	8.30418	-0.657086	0.519457	0.91353
AHI1	0.0574456	9.87482	0.49628	0.625715	0.940886
AHNAK	0.212318	11.2119	1.60329	0.126309	0.793836
AHNAK2	0.149338	11.3449	0.549534	0.589407	0.930359
AHR	0.298458	11.0743	2.05304	0.0549277	0.739183
AHSA1	-0.144338	11.2372	-1.56163	0.13582	0.794297
AHSA2	0.170178	10.4897	0.88707	0.386764	0.876578
AHSP	0.0707784	8.23894	1.8246	0.0847397	0.780081
AIDA	0.0488752	12.3755	0.32598	0.748206	0.960727
AIF1	-0.0191685	8.36503	-0.579155	0.569677	0.924764
AIF1L	0.280547	8.75266	1.09716	0.287061	0.84832
AIFM1	-0.0845884	9.12921	-1.77174	0.0934014	0.781505
AIFM2	-0.016902	8.66843	-0.192713	0.849346	0.978023
AIG1	0.135407	9.6904	1.05613	0.304906	0.852722
AIM1	0.0972657	8.42847	0.922114	0.36869	0.871186
AIM2	0.0026072	8.27665	0.0820247	0.935534	0.989553
AIMP2	-0.335042	12.0783	-2.74287	0.0133919	0.686605
AIP	-0.125545	10.3506	-1.38707	0.182391	0.812552
AIRE	0.176323	11.2553	0.723926	0.478434	0.900654
AJAP1	-0.0490455	8.25141	-1.3378	0.197653	0.817492
AK1	0.0754758	10.5261	0.349381	0.730865	0.95839
AK2	-0.0019754	10.7136	-0.0252199	0.980158	0.995434
AK3	0.12352	12.4888	0.943482	0.357953	0.867718
AK3L1	0.128762	9.51384	0.885105	0.387795	0.876578
AK5	-0.1778	9.12496	-1.20476	0.24393	0.832409
AKAP10	-0.0872643	8.98482	-1.00781	0.32693	0.859389
AKAP11	0.0118482	9.55669	0.181647	0.857894	0.97908
AKAP12	0.407689	9.12382	1.71531	0.103487	0.788465
AKAP13	0.00551932	9.10318	0.0882493	0.930655	0.989553
AKAP2	-0.164854	8.6871	-1.37499	0.186044	0.815615
AKAP7	-0.145627	9.44501	-1.14506	0.267214	0.845578
AKAP8	0.00656587	9.43098	0.139459	0.890639	0.984054
AKAP8L	0.018908	8.44484	0.331552	0.744064	0.960392
AKIRIN1	-0.213783	9.34089	-1.99417	0.0615394	0.748676
AKIRIN2	-0.243286	11.8	-2.95451	0.0084971	0.686605
AKNA	-0.0798628	8.68414	-0.664191	0.515004	0.91251
AKNAD1	0.0167757	8.11189	0.438395	0.666327	0.948749
AKR1A1	0.0726157	10.8022	1.13707	0.270451	0.845829
AKR1B1	0.160092	13.6227	0.767291	0.452877	0.891955
AKR1B10	-0.039588	8.62278	-0.170239	0.866725	0.979712
AKR1C2	0.0894895	11.1718	0.367008	0.717901	0.956627
AKR1C3	-0.144359	13.7371	-0.57455	0.572722	0.924764
AKR1C4	0.14561	12.4842	0.38912	0.701762	0.953721
AKR1D1	0.177534	13.2379	1.08076	0.2941	0.849448
AKR1E2	-0.05047	8.13449	-1.20235	0.244838	0.832409
AKR7A2	0.0592596	12.3748	0.809486	0.428829	0.886029
AKR7A3	-0.0676279	10.2036	-0.717362	0.482376	0.90194
AKT1	-0.0394928	11.0466	-0.701188	0.492171	0.907723
AKT1S1	-0.100221	8.47795	-1.49336	0.1527	0.801877
AKT3	-0.0476093	8.27322	-1.33814	0.197545	0.817374
AKTIP	-0.145504	10.4905	-1.46837	0.159298	0.80332
ALAD	-0.0637059	9.31365	-1.03299	0.315316	0.856925
ALAS1	-0.038217	8.30749	-0.868069	0.396807	0.876578
ALB	0.00772186	8.08649	0.214274	0.832747	0.975437
ALCAM	-5.40653e-05	12.5514	-0.000332053	0.999739	0.999832
ALDH16A1	-0.0174009	8.72572	-0.306014	0.763112	0.963274
ALDH18A1	-0.0267503	11.0643	-0.356132	0.72589	0.957547
ALDH1A1	0.229518	8.33877	0.894943	0.382653	0.875441
ALDH1A2	-0.0265283	8.38929	-0.303382	0.765084	0.963274
ALDH1A3	-0.145067	11.1375	-0.240517	0.812653	0.973216
ALDH1B1	-0.139909	8.80407	-0.920155	0.369685	0.871388
ALDH1L2	-0.345633	9.76949	-2.58389	0.0187431	0.686605
ALDH2	-0.0222169	11.2686	-0.161264	0.873685	0.980881
ALDH3A1	0.358837	9.60757	0.62299	0.541121	0.920397
ALDH3A2	0.285511	10.8739	1.07866	0.295011	0.849516
ALDH3B1	-0.0309383	10.0899	-0.23171	0.819383	0.974787
ALDH4A1	-0.092571	8.49203	-2.0802	0.0520992	0.733531
ALDH5A1	0.0459484	8.57923	0.47576	0.63998	0.9427
ALDH6A1	0.0539827	8.85417	0.843503	0.41004	0.880079
ALDH7A1	-0.567096	12.4075	-2.96094	0.00837949	0.686605
ALDH8A1	-0.074464	8.18989	-2.41401	0.0266734	0.695494
ALDH9A1	0.151074	13.573	1.95602	0.0661972	0.753566
ALDOA	-0.124505	12.0245	-0.983168	0.338583	0.862875
ALDOC	0.600834	10.081	2.62898	0.0170477	0.686605
ALG1	-0.121849	8.46749	-1.73237	0.100344	0.788465
ALG10	0.00928818	8.13625	0.283967	0.779683	0.966659
ALG10B	0.0205798	8.3116	0.615634	0.545859	0.920925
ALG11	0.0155493	8.93231	0.32691	0.747515	0.960727
ALG12	-0.0578525	8.3371	-1.47923	0.156403	0.802973
ALG13	-0.0227221	10.5229	-0.196082	0.846747	0.977778
ALG14	-0.0874427	9.28449	-1.78831	0.0906061	0.781505
ALG2	0.0091288	8.40384	0.224918	0.824582	0.975437
ALG3	0.0319886	9.53313	0.407905	0.688164	0.951773
ALG5	0.130322	10.3259	1.13183	0.272592	0.848223
ALG6	-0.0268815	9.40354	-0.43609	0.667967	0.949459
ALG8	0.0200094	10.3481	0.239298	0.813584	0.973575
ALG9	0.0383458	10.6281	0.527135	0.60455	0.932503
ALK	0.0143864	8.24403	0.216506	0.831033	0.975437
ALKBH1	-0.00871359	9.21034	-0.150602	0.881968	0.98204
ALKBH2	0.0422079	9.31235	0.604847	0.552845	0.921586
ALKBH3	-0.0657964	9.90119	-0.679165	0.505691	0.911307
ALKBH4	0.012395	8.5253	0.243881	0.810087	0.972486
ALKBH5	0.211604	13.9951	2.74637	0.0132924	0.686605
ALKBH6	0.0258104	9.47088	0.47001	0.644004	0.943934
ALKBH7	-0.178202	9.3319	-1.52198	0.145424	0.798504
ALKBH8	-0.0760697	8.35582	-0.963407	0.348135	0.865819
ALMS1	0.0156753	8.43979	0.261161	0.796939	0.969572
ALMS1P	-0.0319821	8.2294	-0.635762	0.532949	0.917441
ALOX15	-0.0131448	8.09829	-0.540177	0.595709	0.930909
ALOX15B	-0.0038422	8.16549	-0.131148	0.897116	0.985176
ALOX5	0.000871154	8.11989	0.0320637	0.974775	0.994232
ALOXE3	0.0576757	8.11075	1.64971	0.11638	0.793836
ALPI	-0.0130197	8.10987	-0.471684	0.642831	0.943738
ALPK1	0.0796106	9.14049	0.728576	0.475653	0.899714
ALPK2	-0.67798	13.0481	-1.39364	0.180433	0.811984
ALPL	0.329389	9.32274	0.687157	0.50076	0.910095
ALPP	0.209372	9.7861	1.27916	0.217119	0.82989
ALPPL2	0.0371232	8.12986	1.01867	0.321885	0.859362
ALS2	0.0169417	10.4256	0.147131	0.884667	0.982566
ALS2CR14	-0.0225705	8.23485	-0.418841	0.680298	0.951488
ALS2CR16	0.040681	8.19778	0.789917	0.43988	0.890542
ALS2CR4	-0.264556	12.1399	-2.25001	0.0372226	0.709828
ALS2CR8	8.05401e-05	8.30863	0.00179915	0.998584	0.999515
ALX1	-0.0515756	8.28065	-1.28894	0.213771	0.828163
ALX3	-0.0431472	8.09678	-1.37721	0.185368	0.815575
AMAC1L2	0.0372682	8.20391	0.797885	0.435359	0.888937
AMAC1L3	-0.023856	8.28012	-0.524888	0.606079	0.933071
AMACR	-0.0313497	8.64025	-0.470057	0.643971	0.943934
AMBRA1	0.0608704	8.32682	1.44813	0.164812	0.803865
AMD1	0.139126	9.96536	1.06635	0.30039	0.851465
AMDHD2	-0.0318448	8.53064	-0.301054	0.76683	0.963451
AMFR	-0.361846	9.81735	-1.06856	0.299417	0.851465
AMIGO1	-0.0140068	8.14557	-0.372519	0.713865	0.95592
AMIGO2	-0.0129482	8.07291	-0.2043	0.840416	0.976362
AMMECR1	-0.0696888	9.43699	-0.752964	0.461227	0.892654
AMMECR1L	-0.112492	9.35442	-1.35983	0.190708	0.816102
AMOT	0.21557	8.38396	1.83963	0.0824095	0.77379
AMOTL1	0.0110708	8.11759	0.356976	0.725269	0.957337
AMOTL2	0.0965141	8.33029	2.63082	0.0169818	0.686605
AMPD3	0.0160114	8.10734	0.22974	0.82089	0.974941
AMPH	0.191327	8.662	1.3604	0.190531	0.816102
AMT	0.291914	9.45719	2.73151	0.0137199	0.686605
AMY1A	-0.351643	9.11772	-1.77251	0.0932703	0.781505
AMY1B	-0.163754	8.67826	-1.00708	0.327269	0.859389
AMY1C	-0.102802	12.4387	-0.859907	0.401172	0.878282
AMY2A	0.0637888	8.17659	1.60465	0.126009	0.793836
AMY2B	0.0474276	8.14206	1.3125	0.205875	0.822592
AMZ2	-0.119817	12.5651	-1.90657	0.072702	0.760365
ANAPC1	-0.0837269	9.63561	-1.09429	0.288284	0.84832
ANAPC10	-0.134024	9.85704	-2.49223	0.0226937	0.686605
ANAPC11	-0.0561144	9.91666	-1.2024	0.244821	0.832409
ANAPC13	0.116831	13.589	1.45192	0.163767	0.803446
ANAPC2	-0.0357801	8.11016	-0.774279	0.448838	0.8918
ANAPC4	0.104813	10.5236	1.31368	0.205485	0.8225
ANAPC5	-0.0217591	11.77	-0.432538	0.670499	0.949941
ANAPC7	-0.1074	8.88426	-1.96645	0.0648929	0.753566
ANG	0.248527	10.1854	2.12583	0.0476433	0.718823
ANGEL1	-0.0285782	8.94595	-0.415459	0.682727	0.951488
ANGEL2	0.070985	10.7865	0.937301	0.361036	0.869555
ANGPT1	0.325653	10.9017	1.52619	0.144378	0.797123
ANGPTL1	-0.00945592	8.22186	-0.149666	0.882696	0.982247
ANGPTL2	0.256448	12.8298	0.830163	0.417344	0.882048
ANGPTL4	-0.016774	10.1318	-0.0913149	0.928253	0.989553
ANGPTL5	0.721331	9.7323	1.72673	0.101374	0.788465
ANGPTL7	0.279193	8.23679	1.61198	0.124398	0.793836
ANK1	0.0684405	8.25371	0.719591	0.481036	0.901828
ANK2	0.10816	8.87548	0.609107	0.55008	0.921334
ANK3	-0.0946521	8.20323	-2.19038	0.0419325	0.712863
ANKAR	0.037255	8.14132	0.925551	0.366948	0.871186
ANKDD1A	0.0708139	9.4732	0.315561	0.755973	0.962753
ANKFY1	0.0819407	9.74538	1.41522	0.174107	0.811984
ANKHD1	0.0455239	9.47646	0.5778	0.570572	0.924764
ANKHD1-EIF4EBP3	-0.0953169	8.26155	-1.54356	0.14013	0.795924
ANKIB1	-0.0710274	11.8694	-0.773878	0.449069	0.8918
ANKLE2	-0.235581	11.4258	-1.78199	0.0916636	0.781505
ANKMY1	0.0423931	8.88991	0.462005	0.649624	0.944953
ANKMY2	0.0635871	10.3833	0.520531	0.609051	0.934065
ANKRA2	-0.0974848	9.96787	-0.932354	0.363517	0.870333
ANKRD1	-0.104234	8.48624	-0.712196	0.485492	0.903591
ANKRD10	0.145565	9.31402	1.62745	0.121055	0.793836
ANKRD11	-0.0575754	11.6848	-0.771366	0.450519	0.8918
ANKRD12	0.190992	10.4532	1.34629	0.194955	0.817197
ANKRD13A	0.388816	12.145	3.2799	0.00417077	0.652453
ANKRD13B	0.0123738	8.22157	0.283131	0.780314	0.966659
ANKRD13C	-0.0127926	9.87087	-0.164675	0.871039	0.98043
ANKRD13D	0.0557511	8.37841	0.756135	0.459371	0.892654
ANKRD16	0.0365186	8.54764	0.771907	0.450206	0.8918
ANKRD17	0.0600943	9.54225	0.985304	0.337562	0.862875
ANKRD20A1	0.0339611	8.30864	0.595761	0.558768	0.922797
ANKRD20B	-0.0223841	8.11467	-0.631686	0.535549	0.917441
ANKRD22	-0.0660624	8.27189	-1.75755	0.0958533	0.784308
ANKRD23	0.0174515	8.24013	0.577559	0.570731	0.924764
ANKRD24	-0.03288	8.46441	-0.473049	0.641875	0.943374
ANKRD26	0.00474556	8.63018	0.101114	0.92058	0.988355
ANKRD27	-0.097534	8.67509	-2.04665	0.0556125	0.739183
ANKRD28	0.148649	9.22571	1.57234	0.13332	0.793836
ANKRD29	0.0757145	9.49297	0.277163	0.784819	0.967508
ANKRD30B	0.157717	10.2395	0.880893	0.39001	0.876578
ANKRD32	0.0207644	8.39003	0.256268	0.800656	0.970643
ANKRD33	0.24252	10.6254	2.226	0.039057	0.71051
ANKRD34A	0.132376	8.67683	2.93042	0.00895186	0.686605
ANKRD34C	0.0101878	8.20123	0.25747	0.799743	0.970164
ANKRD35	0.251037	9.84868	1.85638	0.0798798	0.767695
ANKRD36	-0.0220508	8.15076	-0.353976	0.727478	0.958077
ANKRD36B	0.0584634	8.35845	1.31341	0.205576	0.8225
ANKRD37	0.0191665	10.4154	0.0444944	0.965001	0.99394
ANKRD38	0.0768181	8.44582	0.344497	0.734473	0.959482
ANKRD39	-0.128075	9.39923	-1.69047	0.108217	0.788465
ANKRD40	-0.125619	9.06912	-1.5882	0.129687	0.793836
ANKRD46	-0.0360244	9.30008	-0.523361	0.60712	0.933461
ANKRD49	-0.0952142	9.40815	-1.42208	0.172136	0.808794
ANKRD50	-0.21347	10.089	-2.07468	0.0526633	0.736966
ANKRD52	-0.123011	8.56597	-1.6023	0.126528	0.793836
ANKRD54	-0.0923256	9.47429	-1.36296	0.189737	0.816102
ANKRD57	-0.359695	11.176	-3.3907	0.00326553	0.652453
ANKRD6	-0.24669	9.23257	-1.57981	0.131597	0.793836
ANKRD7	-0.0305265	8.13904	-0.974336	0.34283	0.863675
ANKRD9	0.417647	10.906	2.7648	0.0127799	0.686605
ANKS1A	0.0301247	10.1981	0.254251	0.80219	0.970996
ANKS3	-0.0379686	8.52071	-0.658213	0.518749	0.91353
ANKZF1	0.0182692	8.66189	0.331499	0.744104	0.960392
ANLN	0.122081	9.31676	0.312949	0.757924	0.963147
ANO1	0.0626834	8.14245	1.63295	0.119885	0.793836
ANO10	-0.192681	10.4409	-1.42731	0.170645	0.808556
ANO2	-0.0270437	8.10578	-0.514243	0.613351	0.935933
ANO6	-0.178505	11.1433	-1.95495	0.0663323	0.753566
ANO8	0.0791054	8.74544	1.38495	0.183028	0.813512
ANO9	0.00107767	8.26634	0.0218068	0.982843	0.995858
ANP32A	-0.0358382	8.09375	-0.825686	0.419814	0.883557
ANP32B	-0.0351347	14.0738	-0.547057	0.591072	0.930359
ANPEP	0.0524608	11.9923	0.166887	0.869323	0.980087
ANTXR1	-0.283222	10.927	-1.25551	0.225383	0.83118
ANTXR2	0.139207	12.6232	1.11927	0.27777	0.84832
ANXA1	0.00685176	14.6046	0.061116	0.951942	0.99164
ANXA10	0.536858	8.72456	1.55696	0.136923	0.794297
ANXA11	-0.014139	9.50396	-0.163497	0.871952	0.98043
ANXA2	-0.213837	12.9971	-1.95484	0.0663464	0.753566
ANXA2P1	-0.173837	10.5925	-0.926764	0.366335	0.871186
ANXA2P2	0.137463	15.1727	1.25168	0.226742	0.83118
ANXA2P3	-0.182814	8.73569	-1.80984	0.0870852	0.78025
ANXA4	-0.01445	8.4272	-0.129486	0.898412	0.985176
ANXA5	-0.179574	15.3236	-2.0591	0.0542847	0.738027
ANXA6	-0.0772926	9.54123	-0.837805	0.41315	0.881338
ANXA7	-0.015096	13.0211	-0.125911	0.901201	0.985176
ANXA8	-0.146689	8.23818	-1.24954	0.227507	0.83118
AOC3	0.0418148	8.11609	1.05728	0.304397	0.852722
AOF2	0.0253707	11.3458	0.433901	0.669527	0.949732
AOX1	0.598668	10.9999	1.51128	0.14811	0.800835
AP1B1	-0.0357564	9.36895	-0.446625	0.660483	0.947807
AP1G1	-0.0882571	10.2606	-1.08297	0.293144	0.849448
AP1G2	0.0641285	8.45141	1.45876	0.161896	0.803446
AP1M1	0.0670281	11.605	0.783997	0.443258	0.891331
AP1S1	-0.125181	9.42067	-0.998768	0.331172	0.86111
AP1S2	0.140407	11.0192	0.896793	0.381692	0.875378
AP2A1	-0.243874	8.94091	-2.94511	0.00867188	0.686605
AP2A2	-0.103619	8.95776	-1.1701	0.257251	0.84132
AP2B1	-0.0605713	9.19204	-0.486332	0.632612	0.942238
AP2M1	-0.324293	11.8209	-1.93409	0.0690153	0.753566
AP2S1	-0.0984123	13.5443	-1.18521	0.251379	0.836482
AP3B1	-0.061535	12.8453	-0.927559	0.365933	0.871186
AP3D1	0.01908	10.2815	0.214135	0.832854	0.975437
AP3M1	-0.0640879	10.572	-0.836614	0.413801	0.881338
AP3M2	-0.143805	9.69574	-1.10081	0.285511	0.84832
AP3S1	0.00654003	12.0471	0.0735515	0.94218	0.990457
AP3S2	-0.0337863	8.97495	-0.378494	0.7095	0.955106
AP4B1	0.0695302	10.2981	0.998583	0.33126	0.86111
AP4E1	-0.3468	10.3354	-2.27558	0.0353564	0.709828
AP4M1	-0.015737	8.61829	-0.350649	0.72993	0.95839
AP4S1	0.035107	8.15331	0.976168	0.341945	0.86321
APAF1	0.0729616	8.70614	1.29549	0.211553	0.82702
APBA2BP	-0.00686809	8.13	-0.188239	0.852799	0.978202
APBA3	-0.0343182	9.37049	-0.449238	0.658633	0.947301
APBB1IP	-0.318168	11.6181	-1.42427	0.171509	0.808565
APBB2	-0.074475	8.46105	-0.584248	0.566319	0.924677
APBB3	0.147844	9.96021	1.46528	0.160129	0.803446
APCDD1	0.0140204	8.11451	0.376757	0.710768	0.955106
APCDD1L	-0.0928711	12.4827	-0.261839	0.796425	0.969572
APEG1	0.0755776	8.73644	1.05001	0.307636	0.853866
APEH	-0.0134737	11.453	-0.171607	0.865665	0.979712
APEX1	-0.0423395	12.4103	-0.434087	0.669394	0.949732
APEX2	-0.0563743	9.8058	-0.913039	0.373315	0.872787
APH1A	-0.0520768	9.98068	-0.892181	0.384092	0.876237
APH1B	0.0126344	10.1094	0.163865	0.871667	0.98043
API5	-0.095923	11.5515	-1.19806	0.246465	0.833142
APIP	0.00435806	9.84667	0.0573926	0.954866	0.992172
APITD1	0.00250708	9.52222	0.0224895	0.982305	0.995858
APLF	0.00486047	8.12037	0.169602	0.867218	0.979712
APLN	0.245713	8.43981	1.55707	0.136897	0.794297
APLP1	-0.124049	8.53524	-2.33983	0.0310424	0.698643
APLP2	-0.216511	10.5817	-1.88101	0.0762824	0.763639
APM-1	0.0637018	8.20566	0.518417	0.610494	0.93462
APOA1	0.0307217	8.24306	0.244637	0.80951	0.972486
APOA1BP	-0.126875	11.207	-1.81811	0.085765	0.780081
APOBEC3B	0.0474193	8.13498	0.272134	0.788623	0.967771
APOBEC3C	-0.0605423	8.88391	-0.988674	0.335955	0.862506
APOBEC3D	0.0520227	8.26675	0.921286	0.36911	0.871204
APOBEC3F	-0.0406894	8.98199	-0.765931	0.453665	0.891955
APOBEC3G	0.0428156	8.64752	0.511077	0.615522	0.937022
APOC1	0.0451985	8.24937	0.874696	0.393285	0.876578
APOD	0.120741	8.06516	0.868606	0.39652	0.876578
APOE	-0.107738	8.07568	-0.902544	0.378712	0.87523
APOL1	-0.0874185	8.09336	-2.25311	0.0369914	0.709828
APOL2	0.0961571	8.63458	1.23282	0.233536	0.83118
APOL3	0.270885	10.0202	1.03182	0.315849	0.856925
APOL4	0.0633604	8.17248	1.07696	0.295749	0.849516
APOL6	0.0227229	8.36496	0.518777	0.610249	0.93462
APOLD1	-0.102191	8.68967	-0.831237	0.416753	0.881858
APOM	0.0243672	8.58922	0.563749	0.579896	0.928039
APOO	-0.0620091	10.1455	-0.899895	0.380083	0.87523
APOOL	-0.0656318	8.65129	-0.873072	0.394146	0.876578
APP	-0.0690775	10.7248	-0.368947	0.71648	0.956314
APPBP2	0.0969052	10.034	0.892063	0.384154	0.876237
APPL1	0.0945308	8.83667	0.977827	0.341146	0.862931
APPL2	-0.11007	12.067	-1.07938	0.294701	0.849516
APRT	-0.0530362	10.4075	-0.562191	0.580934	0.928109
APTX	-0.0120669	10.224	-0.241339	0.812026	0.973216
AQP1	-0.210802	8.55024	-1.15861	0.261788	0.84201
AQP11	-0.055885	8.50189	-0.576189	0.571637	0.924764
AQP7P1	0.0257595	8.12035	0.685802	0.501595	0.91061
AQP7P2	-0.0710759	8.09756	-1.92922	0.0696549	0.753566
AQR	-0.165825	10.1147	-1.95388	0.0664683	0.753566
AR	0.0130601	8.48522	0.10518	0.917399	0.987945
ARAF	0.0468926	10.6303	0.637972	0.531542	0.916678
ARAP1	-0.0270804	9.08795	-0.382571	0.706527	0.954893
ARAP2	0.0044922	8.08921	0.136649	0.892828	0.984643
ARAP3	0.305784	9.34915	3.48611	0.00264347	0.652453
ARC	-0.0675321	8.2002	-0.959657	0.349969	0.866056
ARCN1	-0.00870046	13.3337	-0.10344	0.91876	0.987945
ARD1A	-0.142739	10.5989	-1.85178	0.0805672	0.767989
ARF1	-0.00969646	10.4807	-0.22143	0.827255	0.975437
ARF3	0.0167687	10.0702	0.170799	0.866291	0.979712
ARF4	-0.236159	13.3975	-2.23644	0.0382491	0.71051
ARF5	-0.0454291	11.3894	-0.372313	0.714016	0.95592
ARF6	-0.0670349	8.12915	-1.76593	0.0943995	0.781505
ARFGAP1	-0.0974701	9.2244	-1.08819	0.290896	0.849448
ARFGAP2	-0.0821584	9.63711	-1.51849	0.146295	0.800293
ARFGAP3	-0.016711	12.3443	-0.212662	0.833985	0.975437
ARFGEF1	0.0111737	10.8234	0.225599	0.82406	0.975437
ARFGEF2	-0.0664583	8.55325	-0.947717	0.35585	0.867038
ARFIP1	-0.022673	9.09193	-0.57467	0.572642	0.924764
ARFIP2	-0.0218703	8.14508	-0.647142	0.525725	0.913864
ARFRP1	-0.0463232	8.127	-1.23575	0.232469	0.83118
ARG2	-0.158145	8.21326	-3.70268	0.00163371	0.652453
ARG99	0.029523	8.20197	0.563905	0.579792	0.928039
ARGLU1	0.0473484	11.6813	0.535808	0.598664	0.930956
ARHGAP1	0.0272517	12.1916	0.23563	0.816385	0.974368
ARHGAP10	-0.161985	9.67535	-1.9412	0.0680896	0.753566
ARHGAP11A	0.0174087	8.18845	0.415235	0.682887	0.951488
ARHGAP12	0.0341782	9.28812	0.392048	0.699635	0.953182
ARHGAP17	-0.00575627	9.99777	-0.11447	0.910135	0.986153
ARHGAP19	-0.0096017	8.63464	-0.173088	0.864518	0.979712
ARHGAP20	0.273589	8.75835	1.73237	0.100343	0.788465
ARHGAP21	0.0141642	12.8187	0.089832	0.929415	0.989553
ARHGAP22	0.2933	10.4813	1.09379	0.288497	0.84832
ARHGAP23	0.0780455	12.5616	0.469148	0.644608	0.943934
ARHGAP24	-0.237778	9.01311	-2.99487	0.00778474	0.686605
ARHGAP25	0.0407171	8.13966	1.00127	0.329996	0.86111
ARHGAP28	-0.0139953	8.31366	-0.170983	0.866148	0.979712
ARHGAP30	-0.0636443	9.56216	-0.894219	0.38303	0.875483
ARHGAP4	-0.0250544	8.16956	-0.5578	0.583867	0.928636
ARHGAP5	-0.0238236	8.17832	-0.778767	0.446256	0.8918
ARHGAP6	0.0421315	8.12706	1.1294	0.273585	0.84832
ARHGAP8	-0.0284429	8.0904	-0.584143	0.566388	0.924677
ARHGDIA	-0.329829	12.0214	-2.25588	0.0367857	0.709828
ARHGDIB	-0.014854	8.15352	-0.154019	0.879312	0.981346
ARHGDIG	0.000519881	8.13995	0.0169927	0.98663	0.99617
ARHGEF1	-0.168555	8.63753	-2.35608	0.0300319	0.698643
ARHGEF10	0.0691604	11.6215	0.797026	0.435845	0.889379
ARHGEF10L	-0.0298659	8.30889	-0.899183	0.380452	0.87523
ARHGEF11	-0.113797	8.25986	-2.54436	0.0203598	0.686605
ARHGEF12	0.0442709	9.39724	0.679865	0.505259	0.911307
ARHGEF17	-0.28319	9.66393	-1.50383	0.150004	0.801471
ARHGEF18	0.0915682	11.2709	1.85992	0.0793531	0.767158
ARHGEF19	0.014215	8.65495	0.0951524	0.925247	0.989553
ARHGEF2	-0.340925	13.0756	-2.09804	0.0503142	0.724545
ARHGEF3	0.0342332	10.3703	0.159696	0.874903	0.981033
ARHGEF4	-0.0576111	8.59822	-0.615682	0.545827	0.920925
ARHGEF5	-0.117578	8.98708	-1.57657	0.132342	0.793836
ARHGEF5L	-0.187877	10.0697	-1.36897	0.187885	0.815754
ARHGEF6	0.310005	10.6962	2.36926	0.0292349	0.69841
ARHGEF7	0.047896	9.51635	1.03178	0.315868	0.856925
ARHGEF9	-0.0973459	8.38795	-1.4821	0.155645	0.802973
ARID1A	-0.0465462	10.5448	-0.644428	0.527442	0.914728
ARID2	0.0130348	8.53951	0.232472	0.8188	0.974591
ARID3A	0.094818	9.82104	0.607211	0.55131	0.921586
ARID3B	-0.0115668	8.4943	-0.263777	0.794954	0.969181
ARID4A	0.0300056	8.56686	0.566656	0.57796	0.927217
ARID4B	0.121742	9.15658	1.89978	0.073639	0.763392
ARID5A	-0.0640776	8.10442	-1.72872	0.101008	0.788465
ARID5B	-0.140209	13.357	-0.720624	0.480415	0.901296
ARIH1	-0.184233	9.67542	-3.03578	0.00712184	0.686605
ARIH2	0.137667	10.753	1.87396	0.0772969	0.763639
ARL1	-0.0161547	11.8188	-0.173522	0.864182	0.979712
ARL10	-0.0145785	8.10334	-0.310627	0.75966	0.963274
ARL13B	0.0019328	8.57653	0.0318062	0.974977	0.994232
ARL15	0.00759868	8.26745	0.210535	0.83562	0.975437
ARL16	0.103509	10.3877	0.934715	0.362332	0.86966
ARL17B	0.0781205	8.57284	1.60023	0.126987	0.793836
ARL17P1	0.0411488	8.35483	0.91639	0.371602	0.872787
ARL2	0.0610733	12.94	0.638899	0.530952	0.916586
ARL2BP	-0.044332	12.878	-0.55165	0.587986	0.929931
ARL3	0.159612	8.82882	1.41536	0.174068	0.811984
ARL4A	0.00145172	8.40601	0.0188411	0.985176	0.995998
ARL4C	0.0735876	8.70187	0.625829	0.539299	0.919944
ARL4D	-0.00242221	8.58612	-0.0384055	0.969788	0.994048
ARL5A	-0.0633629	10.6276	-0.816691	0.424805	0.885131
ARL5B	0.0108464	8.42647	0.233096	0.818323	0.97448
ARL6IP1	0.0242122	12.6738	0.171168	0.866005	0.979712
ARL6IP4	-0.167366	10.0906	-2.37583	0.0288448	0.69841
ARL6IP5	0.0166084	13.908	0.103987	0.918332	0.987945
ARL6IP6	0.0766902	10.258	0.697404	0.494479	0.908903
ARL8B	0.0398403	11.5398	0.411923	0.68527	0.951742
ARL9	-0.0757763	8.12103	-0.827788	0.418653	0.882759
ARMC1	0.00173407	9.84575	0.0208623	0.983586	0.995858
ARMC10	0.0176865	10.3087	0.270765	0.789659	0.967941
ARMC2	-0.0358105	8.24327	-0.777098	0.447215	0.8918
ARMC4	0.0716938	8.1735	0.535308	0.599003	0.931061
ARMC5	-0.10522	8.48361	-1.6401	0.118379	0.793836
ARMC6	-0.103392	8.67429	-1.68834	0.108631	0.788465
ARMC7	0.00395427	8.87395	0.0521693	0.95897	0.992605
ARMC8	-0.062832	8.7822	-1.3101	0.206668	0.823135
ARMC9	-0.0627166	8.64416	-0.545765	0.591942	0.930359
ARMCX1	0.135768	10.2508	1.79991	0.0886935	0.781505
ARMCX2	0.18663	12.7616	1.50382	0.150008	0.801471
ARMCX3	0.0441478	10.0475	0.669809	0.511499	0.91251
ARMCX4	0.0501233	8.43573	0.927565	0.36593	0.871186
ARMCX5	0.0566439	9.01819	0.872042	0.394692	0.876578
ARMCX6	0.0181846	9.42106	0.300213	0.767461	0.963451
ARMET	0.151118	12.6646	1.29706	0.211025	0.826755
ARNT	0.103994	8.74007	2.20866	0.0404336	0.710551
ARNT2	-0.131424	10.0349	-0.514837	0.612944	0.9357
ARNTL	0.0270611	9.2738	0.304953	0.763907	0.963274
ARPC1A	-0.0920761	12.9683	-0.830845	0.416969	0.881858
ARPC1B	-0.0631322	10.0947	-0.504318	0.620168	0.939159
ARPC2	-0.00596017	11.1237	-0.115587	0.909262	0.986153
ARPC3	-0.0100381	12.8991	-0.112381	0.911768	0.986495
ARPC4	-0.269574	10.8597	-1.76208	0.0950644	0.782255
ARPC5	-0.00690126	13.2581	-0.06214	0.951138	0.99164
ARPC5L	-0.0244837	10.2645	-0.309739	0.760324	0.963274
ARPM1	-0.0134368	8.96827	-0.317231	0.754726	0.962386
ARPP19	-0.0248788	10.2476	-0.312688	0.758119	0.963245
ARPP-21	0.0597664	8.089	1.62217	0.122186	0.793836
ARRB1	-0.0360833	8.33533	-1.0324	0.315584	0.856925
ARRB2	-0.0557125	8.105	-1.40555	0.176918	0.811984
ARRDC2	0.0951239	8.67737	2.12015	0.0481791	0.720034
ARRDC3	0.232	9.11119	1.89818	0.073861	0.763392
ARRDC4	-0.238734	9.00767	-1.49697	0.151766	0.801471
ARS2	0.167895	12.9121	1.94367	0.0677712	0.753566
ARSA	-0.053371	9.32164	-0.786414	0.441877	0.890654
ARSB	-0.215931	9.31334	-2.26943	0.0357968	0.709828
ARSD	-0.00775479	8.72323	-0.117192	0.908009	0.986153
ARSG	-0.00747488	8.25338	-0.161863	0.87322	0.980747
ARSJ	-0.094249	9.06751	-1.10732	0.282762	0.84832
ARSK	-0.0747844	8.8284	-0.806444	0.430535	0.886029
ART1	0.0313248	8.48224	0.462664	0.649161	0.944603
ARV1	-0.150536	10.3046	-1.45411	0.163168	0.803446
ARVP6125	-0.0579783	8.15338	-1.90001	0.0736065	0.763392
AS3MT	0.0640707	8.31882	0.946567	0.35642	0.867098
ASAH1	0.0435908	8.44552	1.14053	0.269045	0.845578
ASAH2C	0.00162703	8.60556	0.0363376	0.971414	0.994232
ASAM	0.326318	11.7226	1.51859	0.146271	0.800293
ASAP1	-0.0233346	11.2139	-0.235186	0.816724	0.974395
ASAP2	0.0152495	10.8188	0.0822356	0.935369	0.989553
ASAP3	-0.0500925	12.2271	-0.204791	0.840038	0.976362
ASB1	-0.203172	9.46452	-1.69035	0.108241	0.788465
ASB13	0.0238161	8.67472	0.272044	0.788691	0.967771
ASB3	0.0406888	9.40807	0.668042	0.5126	0.91251
ASB6	-0.0579984	8.96309	-0.755195	0.459921	0.892654
ASB7	-0.0185567	8.33318	-0.51135	0.615334	0.936973
ASB8	0.165956	9.69386	0.900784	0.379622	0.87523
ASB9	0.0353579	8.08228	0.602407	0.554433	0.921586
ASCC1	-0.048708	11.2751	-0.679468	0.505504	0.911307
ASCC2	0.112635	11.976	2.1861	0.0422912	0.712863
ASCC3	-0.0686575	9.33803	-1.4578	0.162158	0.803446
ASF1A	-0.0295647	9.90067	-0.403966	0.691007	0.951895
ASF1B	0.0481815	8.70306	0.182897	0.856928	0.978864
ASGR1	0.105909	8.30126	1.68446	0.109389	0.789188
ASGR2	0.0494867	8.14294	1.33049	0.200001	0.819675
ASH2L	-0.0360495	11.5875	-0.618731	0.543861	0.920734
ASL	-0.15292	8.49812	-1.37818	0.185075	0.815098
ASMTL	-0.0170296	9.43407	-0.231663	0.819419	0.974787
ASNA1	-0.0568948	8.42844	-0.87976	0.390608	0.876578
ASNS	-0.740618	12.0396	-3.84925	0.00117889	0.652453
ASNSD1	-0.197688	12.3245	-2.99178	0.00783705	0.686605
ASPA	0.0586983	8.35817	0.299283	0.768159	0.963606
ASPG	0.0048382	8.07747	0.106127	0.916658	0.987726
ASPH	0.0822942	8.89427	0.843837	0.409858	0.880079
ASPHD1	-0.0481972	8.26097	-0.582042	0.567773	0.924764
ASPHD2	-0.0779347	9.13057	-0.571267	0.574898	0.925357
ASPM	0.121624	9.56183	0.440894	0.66455	0.948176
ASPSCR1	-0.0753713	9.18874	-2.00751	0.0599818	0.748019
ASS1	0.17491	11.6529	0.963858	0.347915	0.865675
ASTE1	0.044548	8.80806	0.670737	0.510921	0.91251
ASTN2	-0.0733775	8.35908	-2.43026	0.0257964	0.691467
ASXL1	-0.111917	10.7872	-1.03447	0.314646	0.856925
ASXL2	0.272703	10.5415	2.69896	0.0147026	0.686605
ATAD1	-0.0203771	10.0385	-0.248995	0.80619	0.972378
ATAD2	0.114266	9.54571	0.439401	0.665611	0.948176
ATAD2B	-0.0177507	8.30335	-0.417058	0.681578	0.951488
ATAD3A	0.00155886	9.76305	0.015941	0.987457	0.996315
ATAD3C	0.0465144	8.09583	1.04407	0.3103	0.855323
ATE1	-0.0394166	8.47501	-0.966711	0.346525	0.865151
ATF1	0.0166089	8.47962	0.215045	0.832155	0.975437
ATF2	-0.0752719	9.30574	-1.49127	0.153243	0.801877
ATF3	0.125057	9.57529	0.378169	0.709737	0.955106
ATF4	-0.128378	10.6419	-1.87107	0.0777172	0.763639
ATF5	-0.793963	12.2108	-1.80272	0.0882364	0.781505
ATF6	-0.123262	11.0872	-1.04151	0.311455	0.855435
ATF6B	-0.142176	8.42158	-1.66113	0.114042	0.793836
ATF7	-0.0357899	8.13543	-1.00316	0.329109	0.860225
ATF7IP	0.032479	8.14947	1.04373	0.310456	0.855323
ATF7IP2	-0.054593	8.12552	-1.46593	0.159953	0.80332
ATG10	-0.0169075	8.82411	-0.405218	0.690103	0.951895
ATG12	-0.0285894	10.125	-0.552974	0.587098	0.92981
ATG16L1	-0.172845	10.4739	-1.84703	0.0812841	0.770684
ATG16L2	0.149605	8.83005	2.06524	0.0536403	0.737878
ATG2A	0.178521	9.45402	3.33481	0.00369493	0.652453
ATG2B	-0.0199222	8.19922	-0.522949	0.607401	0.933461
ATG3	-0.150954	11.5995	-1.39156	0.181052	0.811984
ATG4A	-0.0316721	9.35041	-0.478878	0.637803	0.9427
ATG4B	-0.02439	8.58143	-0.488188	0.631323	0.942079
ATG4C	0.0032713	9.86562	0.0400081	0.968528	0.994043
ATG4D	-0.0329952	8.20949	-1.14815	0.265967	0.845055
ATG5	0.0757293	9.34177	0.758487	0.457997	0.892544
ATG7	-0.0135236	10.5018	-0.138403	0.891462	0.98413
ATG9A	-0.245695	10.4615	-2.44509	0.0250192	0.688957
ATHL1	-0.0125901	8.6197	-0.120319	0.905566	0.985441
ATIC	-0.0298002	12.8198	-0.339593	0.738102	0.959482
ATL1	-0.0927	9.49406	-0.836339	0.413952	0.881338
ATL2	-0.00470869	9.01763	-0.066054	0.948064	0.99164
ATL3	-0.0945556	11.057	-0.710321	0.486626	0.904282
ATM	0.140394	9.68426	1.65697	0.114888	0.793836
ATMIN	-0.107309	9.13898	-2.05587	0.0546263	0.738027
ATN1	-0.150524	9.34249	-1.93402	0.0690239	0.753566
ATOH8	-0.370033	11.3668	-2.42215	0.0262306	0.691644
ATOX1	-0.0937656	12.8848	-0.798892	0.43479	0.888376
ATP10A	-0.131656	8.90121	-1.64544	0.117264	0.793836
ATP10D	-0.1354	8.13387	-2.21659	0.0397985	0.710551
ATP11B	-0.0427826	8.95311	-0.760539	0.456801	0.892463
ATP11C	-0.0242905	9.03441	-0.261057	0.797018	0.969572
ATP13A1	-0.0706625	10.8749	-0.593308	0.560372	0.923059
ATP13A2	-0.0906229	8.50232	-1.44662	0.165229	0.80447
ATP13A3	0.0928699	8.56226	1.2701	0.220255	0.82989
ATP1A1	-0.129344	12.0904	-1.18742	0.250529	0.835611
ATP1A3	-0.067814	8.1794	-1.21435	0.240338	0.83118
ATP1B1	-0.172582	9.6975	-1.05868	0.303775	0.852722
ATP1B3	-0.0341065	11.0379	-0.21613	0.831322	0.975437
ATP2A2	0.027896	11.6853	0.174549	0.863386	0.979712
ATP2B1	0.147138	8.65758	2.3984	0.0275419	0.69841
ATP2B4	0.189228	11.3142	1.16115	0.26078	0.84201
ATP2C1	-0.0468058	9.99636	-0.893759	0.38327	0.875908
ATP5A1	0.0782145	14.3006	1.12164	0.276787	0.84832
ATP5B	-0.0353124	15.1223	-0.483407	0.634647	0.942633
ATP5C1	-0.0495878	10.8445	-0.613127	0.547478	0.921301
ATP5D	-0.107819	10.3964	-1.06677	0.300204	0.851465
ATP5E	0.0247936	9.8009	0.33927	0.738341	0.959482
ATP5EP2	-0.0407277	14.4011	-0.903078	0.378436	0.87523
ATP5F1	0.0102801	12.1645	0.191258	0.850468	0.978023
ATP5G1	0.0479776	10.159	0.557908	0.583795	0.928636
ATP5G2	-0.0245205	10.398	-0.309349	0.760616	0.963274
ATP5G3	-0.0750986	8.92213	-1.61337	0.124094	0.793836
ATP5H	0.035871	13.7326	0.63429	0.533887	0.917441
ATP5I	0.0757061	11.5821	1.09084	0.289762	0.849448
ATP5J	-0.0129925	11.8644	-0.332821	0.743123	0.960392
ATP5J2	-0.036254	12.7135	-0.408293	0.687885	0.951773
ATP5L	0.0796993	11.6222	1.8854	0.0756576	0.763639
ATP5O	0.194141	12.9188	1.68887	0.108528	0.788465
ATP5S	-0.055249	8.62404	-1.12237	0.276485	0.84832
ATP5SL	-0.0333697	10.9426	-0.49115	0.629267	0.942079
ATP6AP1	-0.013759	13.3034	-0.164899	0.870865	0.98043
ATP6AP1L	0.00202445	8.3032	0.0400135	0.968524	0.994043
ATP6AP2	0.00905329	13.9756	0.150311	0.882194	0.982071
ATP6V0A1	-0.109725	10.8819	-1.17464	0.255478	0.838899
ATP6V0A2	0.010648	9.24418	0.164038	0.871533	0.98043
ATP6V0B	-0.128956	10.5334	-0.927729	0.365847	0.871186
ATP6V0C	-0.174078	11.5266	-1.6998	0.10642	0.788465
ATP6V0D1	-0.234582	10.7392	-1.21105	0.24157	0.832409
ATP6V0D2	-0.0144225	8.1792	-0.443555	0.662661	0.947807
ATP6V0E1	-0.0361252	13.6334	-0.456561	0.653459	0.94574
ATP6V0E2	0.397479	10.7612	2.22748	0.0389414	0.71051
ATP6V1A	0.109521	12.8373	1.05391	0.305894	0.853547
ATP6V1B1	0.204956	8.57911	1.98442	0.062701	0.750576
ATP6V1B2	-0.0380203	12.7795	-0.265983	0.793281	0.968465
ATP6V1C1	0.127678	9.47861	1.02436	0.319262	0.858118
ATP6V1D	-0.204378	12.7547	-1.61223	0.124344	0.793836
ATP6V1E1	-0.154257	13.4031	-1.35753	0.191426	0.816637
ATP6V1E2	-0.0937774	9.05003	-1.60045	0.126938	0.793836
ATP6V1F	-0.11709	13.029	-1.28719	0.214369	0.828703
ATP6V1G1	0.00239014	12.4384	0.0176273	0.986131	0.99617
ATP6V1G2	0.168423	9.11039	0.920633	0.369442	0.871328
ATP6V1H	-0.0531151	9.72725	-0.731812	0.473724	0.898784
ATP7A	0.008824	8.7539	0.144897	0.886406	0.983125
ATP7B	-0.0309403	8.35212	-0.52108	0.608676	0.93402
ATP8B1	-0.0294414	8.62138	-0.300832	0.766997	0.963451
ATP8B2	-0.0357628	9.92907	-0.544521	0.592779	0.930359
ATP8B4	0.196066	8.99115	0.911416	0.374146	0.873186
ATP9A	0.0829676	13.0475	0.857677	0.40237	0.879105
ATP9B	0.0161971	8.76943	0.260142	0.797712	0.969612
ATPAF1	0.00553542	10.1141	0.124007	0.902687	0.985176
ATPAF2	-0.057014	8.73363	-0.901432	0.379287	0.87523
ATPBD1B	0.101146	9.81899	1.08461	0.292436	0.849448
ATPBD3	-0.00445559	8.26641	-0.0990256	0.922215	0.989063
ATPBD4	-0.0393083	8.46749	-0.876714	0.392217	0.876578
ATPGD1	0.0508327	8.10714	1.44644	0.165278	0.80447
ATPIF1	-0.042067	9.9491	-0.661243	0.516849	0.91251
ATRIP	-0.0372918	8.96397	-0.482182	0.6355	0.942633
ATRN	0.00373017	9.13974	0.0508666	0.959993	0.993048
ATRX	0.0300468	8.63153	0.431171	0.671474	0.950137
ATXN1	-0.013802	9.21975	-0.154485	0.87895	0.981346
ATXN10	-0.0214809	8.81381	-0.509967	0.616284	0.937022
ATXN1L	-0.0664602	9.60882	-0.656231	0.519994	0.91353
ATXN2	-0.133237	12.1034	-1.89119	0.0748392	0.763392
ATXN2L	0.0405886	8.15354	1.06988	0.298841	0.851027
ATXN3	-0.179464	9.67093	-2.361	0.029732	0.698643
ATXN7L2	0.0140981	8.50132	0.303668	0.76487	0.963274
ATXN7L3	-0.0889577	10.0405	-0.842407	0.410637	0.880079
AUH	0.14781	9.61493	1.20994	0.241983	0.832409
AUP1	-0.0301647	10.0361	-0.379082	0.709071	0.955106
AURKA	-0.00460851	9.53469	-0.0129651	0.989799	0.996959
AURKAIP1	-0.0436395	12.5808	-0.267616	0.792044	0.968189
AURKB	0.00695959	8.64111	0.0231315	0.9818	0.995858
AUTS2	-0.0974934	10.5831	-0.470403	0.643729	0.943934
AVEN	-0.148596	9.41749	-1.61847	0.122985	0.793836
AVIL	0.0309406	8.28897	0.703778	0.490594	0.906509
AVL9	-0.0489286	8.37838	-0.774003	0.448997	0.8918
AVP	-0.0424513	8.32001	-1.01739	0.322477	0.859389
AVPI1	0.218176	12.8479	1.30141	0.209563	0.825923
AVPR2	-0.099135	8.41444	-2.12422	0.0477945	0.718823
AXIN1	0.0810563	9.93689	0.857704	0.402355	0.879105
AXIN2	0.245532	9.21603	1.26842	0.22084	0.830634
AXL	-0.0391179	12.5305	-0.296903	0.769946	0.963811
AXUD1	-0.149132	10.4061	-0.481682	0.635848	0.942633
AYP1p1	0.0140183	9.69121	0.220083	0.828288	0.975437
AZI1	0.118883	9.69898	1.8565	0.0798617	0.767695
AZI2	-0.122619	10.0581	-0.966549	0.346604	0.865167
AZIN1	-0.00969292	9.80729	-0.140184	0.890075	0.984005
B2M	0.182757	14.1153	1.25083	0.227045	0.83118
B3GALNT1	0.137771	9.39761	1.28553	0.214935	0.829098
B3GALNT2	0.0458674	8.98499	0.692508	0.497474	0.909468
B3GALT3	0.00861741	8.12724	0.180843	0.858516	0.97908
B3GALT4	0.0307446	8.50906	0.355506	0.726351	0.957699
B3GALT6	-0.104677	10.196	-0.84728	0.407987	0.879826
B3GALTL	0.191399	9.55869	1.1369	0.27052	0.845829
B3GAT3	-0.103461	8.56467	-1.15658	0.262594	0.84201
B3GNT1	0.383166	10.3404	2.52434	0.0212279	0.686605
B3GNT2	-0.059401	9.08921	-0.54786	0.590532	0.930359
B3GNT3	-0.00178408	8.16446	-0.0465451	0.963389	0.993508
B3GNT6	0.0654296	10.1812	0.772113	0.450087	0.8918
B3Gn-T6	-0.0614231	8.16859	-0.998659	0.331224	0.86111
B3GNT8	0.0561427	8.38743	1.04339	0.310606	0.855323
B3GNT9	-0.0545214	8.48567	-0.929483	0.364962	0.870895
B3GNTL1	-0.060032	8.23914	-1.4681	0.159371	0.80332
B4GALNT1	-0.0328733	8.11407	-0.507107	0.618249	0.93791
B4GALNT4	-0.126649	8.5952	-2.448	0.0248698	0.688957
B4GALT1	-0.490869	10.6578	-2.83885	0.0109056	0.686605
B4GALT2	-0.00471222	8.89084	-0.0827567	0.93496	0.989553
B4GALT3	0.0115124	10.0357	0.110532	0.913213	0.986816
B4GALT4	-0.0877076	10.3217	-0.607987	0.550806	0.921586
B4GALT5	-0.231193	11.8062	-1.44569	0.165487	0.80447
B4GALT6	0.0562676	8.123	0.795404	0.436764	0.890069
B4GALT7	-0.0879237	10.6531	-1.31444	0.205236	0.8225
B9D1	0.0471088	8.97274	0.621074	0.542352	0.920666
B9D2	0.029767	9.47754	0.396937	0.696091	0.952732
BAALC	0.198205	8.52301	1.12353	0.276006	0.84832
BACE1	0.0207061	9.16525	0.282008	0.781161	0.966659
BACE2	-0.0484277	9.88596	-0.291515	0.773998	0.964822
BACH1	0.00923047	8.26074	0.186082	0.854466	0.978679
BACH2	-0.0035804	8.15235	-0.1212	0.904879	0.985441
BAD	-0.126306	9.39323	-1.22523	0.236313	0.83118
BAG2	0.0367517	8.92181	0.287973	0.776664	0.966233
BAG3	-0.232001	11.7885	-1.98824	0.0622439	0.750576
BAG4	0.0848261	8.85936	1.41792	0.173328	0.810829
BAG5	-0.0273516	10.5995	-0.463619	0.648489	0.944316
BAGE	-0.00204608	8.18124	-0.0654639	0.948528	0.99164
BAGE5	0.0652225	8.1794	1.86141	0.079133	0.767158
BAHCC1	-0.00321385	8.10427	-0.0758954	0.940341	0.990238
BAHD1	-0.022748	8.26841	-0.487305	0.631936	0.942079
BAI1	-0.0428385	8.22689	-0.510428	0.615967	0.937022
BAIAP2	0.0738995	8.45272	1.23038	0.234424	0.83118
BAIAP2L1	-0.227209	9.24533	-1.24967	0.227458	0.83118
BAIAP2L2	-0.144544	9.49913	-0.451206	0.657241	0.946429
BAK1	-0.0577702	8.30902	-1.03175	0.315883	0.856925
BAMBI	-0.507641	11.9144	-1.96322	0.0652954	0.753566
BANF1	-0.112974	10.1945	-1.3549	0.192246	0.816912
BANK1	-0.0062607	8.09211	-0.141689	0.888902	0.98371
BANP	0.0322428	9.74015	0.539249	0.596336	0.930909
BAP1	-0.155989	9.63074	-1.39857	0.17897	0.811984
BAPX1	0.244963	8.84141	0.807448	0.429972	0.886029
BARD1	0.0814536	8.63228	0.37712	0.710503	0.955106
BARX1	0.0333317	8.42762	0.153034	0.880078	0.981406
BASP1	-0.040524	14.7072	-0.33435	0.741988	0.960392
BAT1	-0.043634	11.6277	-0.282334	0.780915	0.966659
BAT2	-0.196086	8.6262	-2.61614	0.0175152	0.686605
BAT2D1	0.156619	10.6334	1.76226	0.0950339	0.782255
BAT2L	-0.172596	9.80189	-1.19513	0.247579	0.833439
BAT3	-0.0959811	10.1438	-1.00511	0.328195	0.859389
BAT4	-0.0517209	8.22016	-1.12568	0.275117	0.84832
BAT5	-0.108748	10.0495	-1.31924	0.203658	0.821213
BAX	0.060957	9.98046	0.51885	0.610199	0.93462
BAZ1A	0.0298947	9.36395	0.433366	0.669908	0.949808
BAZ1B	-0.1058	10.744	-1.18787	0.250355	0.835611
BAZ2B	-0.0507496	9.7042	-0.651658	0.522873	0.913708
BBC3	-0.0752164	8.61721	-1.31538	0.204925	0.8225
BBS1	-0.0391872	10.6971	-0.278592	0.78374	0.967133
BBS10	-0.0521193	9.33882	-0.669159	0.511904	0.91251
BBS12	0.000492627	8.80398	0.0062939	0.995048	0.998611
BBS2	0.134484	10.8056	1.92003	0.0708782	0.755698
BBS4	0.05025	9.87025	0.612103	0.54814	0.921334
BBS5	0.0181668	8.12968	0.532519	0.600893	0.931533
BBS7	-0.0146028	9.08951	-0.321325	0.751673	0.961553
BBS9	0.0203507	8.85382	0.418751	0.680363	0.951488
BBX	0.0838874	11.1881	1.3071	0.207664	0.824731
BCAN	0.00908359	8.12054	0.294861	0.771481	0.964238
BCAP29	-0.00929834	9.54402	-0.165639	0.870291	0.98043
BCAP31	-0.115426	12.3889	-1.6017	0.126662	0.793836
BCAR1	-0.199258	9.1723	-1.28299	0.215802	0.829759
BCAR3	-0.296459	11.2322	-2.43581	0.0255028	0.688957
BCAS2	-0.00180969	8.25525	-0.0437348	0.965598	0.994043
BCAS4	-0.0693955	9.95122	-0.569262	0.576229	0.926403
BCAT1	-0.162296	11.7556	-0.924859	0.367298	0.871186
BCAT2	-0.0849797	10.3524	-0.73547	0.471548	0.897673
BCCIP	-0.0110957	9.8013	-0.231964	0.819188	0.974787
BCDIN3D	0.139447	9.75152	1.50177	0.150532	0.801471
BCKDHA	0.0770544	9.93219	1.13842	0.269904	0.845578
BCKDHB	-0.0103991	9.27944	-0.13401	0.894884	0.985176
BCKDK	0.177921	12.4339	2.75059	0.0131732	0.686605
BCL10	-0.0342191	8.44172	-0.824021	0.420735	0.883557
BCL11A	0.0550258	8.19549	0.828346	0.418345	0.882524
BCL2	0.00944267	8.34924	0.182689	0.857088	0.978864
BCL2A1	-0.00334362	8.22756	-0.0545748	0.95708	0.992199
BCL2L1	-0.0776087	9.97184	-0.830314	0.417261	0.882048
BCL2L12	0.0401944	9.84937	0.389781	0.701281	0.953658
BCL2L13	-0.0635201	12.2636	-0.673352	0.509295	0.91251
BCL2L14	-0.00901841	8.13174	-0.241376	0.811998	0.973216
BCL2L2	-0.0695926	11.6467	-0.583194	0.567014	0.924677
BCL3	-0.0638996	10.8536	-0.414022	0.68376	0.951488
BCL6	0.0381624	11.1908	0.223109	0.825969	0.975437
BCL6B	-0.0363446	8.18438	-0.609791	0.549637	0.921334
BCL7A	-0.123921	8.36237	-1.71983	0.102647	0.788465
BCL7B	-0.115415	9.32742	-1.40075	0.178329	0.811984
BCL7C	-0.0914944	9.35654	-1.5306	0.14329	0.79641
BCL9	0.0626729	9.26061	1.2017	0.245084	0.832794
BCL9L	-0.208833	8.89803	-2.16746	0.0438846	0.718169
BCLAF1	0.0395455	10.276	0.578671	0.569997	0.924764
BCOR	-0.179147	9.01211	-1.47436	0.157695	0.802973
BCORL1	0.055808	8.38261	1.20952	0.242144	0.832409
BCR	-0.0682674	8.23253	-1.90963	0.0722845	0.760365
BCS1L	-0.109488	9.47696	-1.45124	0.163954	0.803798
BCYRN1	-0.564368	12.8547	-3.06868	0.00662895	0.686605
BDH2	0.0713328	8.17245	1.38029	0.184435	0.814947
BDKRB1	0.511152	10.4759	1.39412	0.180288	0.811984
BDKRB2	0.793913	9.73863	2.01441	0.0591896	0.747886
BDNF	-0.0519094	9.12772	-0.4536	0.655549	0.946363
BDP1	-0.0278318	8.13674	-1.06092	0.302785	0.852722
BECN1	-0.237601	11.3442	-2.84861	0.0106791	0.686605
BEND3	0.0382712	8.32174	0.76439	0.45456	0.892282
BEND6	0.0849796	9.65054	0.883044	0.388878	0.876578
BEND7	-0.00059593	8.61408	-0.00728764	0.994266	0.998249
BEST1	-0.0797358	8.8198	-0.660324	0.517425	0.91251
BEST4	0.0100118	8.2516	0.171296	0.865906	0.979712
BET1	0.00609359	9.94255	0.0472902	0.962804	0.993229
BET1L	-0.0516591	9.13846	-0.61922	0.543546	0.920734
BEX1	0.0892052	8.70756	0.636917	0.532213	0.917143
BEX2	-0.0342414	8.22831	-0.43976	0.665356	0.948176
BEX4	0.135603	9.91273	0.642178	0.528869	0.915635
BEXL1	0.193032	10.9533	0.839946	0.411979	0.881133
BFAR	-0.0925494	10.7203	-1.93889	0.0683896	0.753566
BFSP1	-0.0972243	8.33682	-0.876886	0.392125	0.876578
BGLAP	-0.0251	8.26107	-0.637518	0.531831	0.916678
BGN	-0.150587	15.5994	-2.17569	0.043174	0.714014
BHLHB2	0.0564933	12.9755	0.216209	0.831261	0.975437
BHLHB3	-0.0562312	8.12627	-0.716791	0.48272	0.90215
BHLHB9	0.149423	8.93811	2.00348	0.0604483	0.748019
BHMT2	-0.0181136	8.7065	-0.138991	0.891004	0.984054
BICC1	0.014492	8.11596	0.286202	0.777998	0.966659
BICD1	0.037436	8.28982	0.992119	0.334317	0.861981
BICD2	0.0506836	10.3446	0.548272	0.590255	0.930359
BID	-0.0261986	8.84932	-0.37824	0.709685	0.955106
BIN1	0.1415	10.6983	0.837913	0.41309	0.881338
BIN3	0.0659924	8.30212	1.58051	0.131439	0.793836
BIRC2	-0.0441982	10.821	-0.552006	0.587747	0.929915
BIRC3	0.0908901	8.85269	0.438009	0.666601	0.948858
BIRC5	0.00443391	8.72718	0.0194876	0.984667	0.995858
BIRC6	0.0621787	9.24454	1.30269	0.209137	0.825923
BIVM	0.147021	10.7953	1.10688	0.282948	0.84832
BLCAP	-0.36798	10.5671	-3.16683	0.00534795	0.652453
BLID	0.0690128	8.14713	2.29582	0.0339406	0.706708
BLM	0.0466509	8.0649	0.470311	0.643793	0.943934
BLMH	-0.0560579	9.4727	-0.507475	0.617996	0.93791
BLOC1S1	-0.179001	10.2648	-1.16461	0.259412	0.84201
BLOC1S2	0.0273618	8.44492	0.796716	0.436021	0.889404
BLVRA	-0.0160781	11.0268	-0.115708	0.909168	0.986153
BLVRB	0.303574	9.01007	1.44336	0.166133	0.805602
BLZF1	0.188889	9.5934	1.34649	0.194891	0.817197
BMF	0.0169823	8.19965	0.351557	0.729261	0.958287
BMI1	-0.152986	11.7585	-1.54433	0.139943	0.795924
BMP1	-0.0601181	9.70007	-0.542953	0.593836	0.930359
BMP2	0.344256	8.73724	1.77434	0.0929582	0.781505
BMP2K	-0.00867336	8.51312	-0.195031	0.847558	0.977962
BMP4	0.307483	10.4646	0.778401	0.446466	0.8918
BMP5	-0.045738	8.10211	-0.807444	0.429974	0.886029
BMP6	-0.263475	9.494	-0.983878	0.338243	0.862875
BMPER	0.394485	9.99354	0.999448	0.330852	0.86111
BMPR1A	-0.0849511	10.7574	-0.999638	0.330763	0.86111
BMPR1B	-0.0459438	8.12255	-1.1205	0.277258	0.84832
BMPR2	-0.0129977	10.584	-0.142816	0.888026	0.983461
BMS1	-0.0750118	11.6901	-1.03156	0.315967	0.856925
BMS1P5	0.187689	10.536	0.903314	0.378314	0.87523
BNC1	-0.125496	8.52542	-1.49505	0.152262	0.801471
BNC2	0.111519	10.2186	0.69224	0.497638	0.909468
BNIP1	-0.0582107	8.86944	-1.23127	0.234101	0.83118
BNIP2	-0.0901873	10.8907	-1.4922	0.153003	0.801877
BNIP3	0.331649	13.0166	1.55687	0.136944	0.794297
BNIP3L	0.225623	10.9911	1.58603	0.13018	0.793836
BOAT	0.00571596	8.15562	0.183012	0.856838	0.978864
BOC	0.0889861	8.52503	1.09644	0.287368	0.84832
BOK	-0.0662139	9.14312	-0.668093	0.512568	0.91251
BOLA1	-0.041414	8.41587	-0.85068	0.406145	0.879826
BOLA2	-0.0224411	9.72241	-0.330431	0.744898	0.96051
BOLA2B	-0.0527876	8.13512	-1.03885	0.312656	0.855737
BOLA3	-0.145324	12.2273	-0.969043	0.345392	0.864529
BOP1	-0.0470784	10.731	-0.373989	0.712791	0.95592
BP75	-0.0966407	8.86568	-1.47019	0.15881	0.80332
BPGM	-0.153545	9.31538	-1.57659	0.132338	0.793836
BPHL	-0.0372508	9.65011	-0.260694	0.797294	0.969572
BPI	-0.00837494	8.09411	-0.193955	0.848388	0.978007
BPNT1	0.00271419	8.16229	0.058219	0.954217	0.992172
BPTF	0.0129676	8.34634	0.346127	0.733269	0.959089
BRAF	-0.0825203	8.0362	-1.8024	0.0882885	0.781505
BRCA1	-0.00217657	8.16615	-0.0405005	0.968141	0.994043
BRCC3	0.0494701	9.17557	0.8138	0.426416	0.885839
BRD1	-0.106752	9.32164	-1.11081	0.281301	0.84832
BRD2	0.045031	12.6896	0.61064	0.549087	0.921334
BRD3	0.14927	9.57496	1.44958	0.164411	0.803798
BRD7	-0.143836	10.4324	-1.9192	0.0709886	0.755698
BRD7P2	-0.213939	10.4817	-1.81689	0.0859582	0.780081
BRD7P3	-0.0237445	8.15982	-0.756389	0.459222	0.892654
BRD8	0.0731528	10.3815	0.798004	0.435292	0.888918
BRD9	0.105189	11.5126	2.39082	0.027973	0.69841
BRE	-0.0510517	9.85718	-0.679252	0.505637	0.911307
BRF1	0.0480002	8.60324	1.06156	0.302501	0.8523
BRF2	0.0591833	9.65207	0.766266	0.453471	0.891955
BRI3	-0.0652165	13.1698	-0.367756	0.717353	0.956505
BRI3BP	-0.0319812	8.5705	-0.394162	0.698102	0.953182
BRI3P1	0.0700338	10.7272	0.468121	0.645328	0.943934
BRIX1	-0.243854	10.8956	-0.98148	0.339392	0.862875
BRMS1	-0.0683559	10.0609	-1.35316	0.192789	0.816912
BRMS1L	-0.0275866	8.98895	-0.767485	0.452764	0.891955
BRP44	-0.335366	11.6771	-3.86553	0.00113694	0.652453
BRP44L	-0.176176	11.0384	-2.27235	0.0355871	0.709828
BRPF1	-0.0559098	10.1356	-1.40424	0.177301	0.811984
BRPF3	-0.0812961	10.5988	-1.01231	0.324833	0.859389
BRSK1	0.212555	9.70793	2.05288	0.0549442	0.739183
BRUNOL6	-0.00227659	8.15961	-0.0673755	0.947027	0.991457
BRWD1	0.0122106	9.0059	0.193415	0.848804	0.978023
BRWD2	-0.0324775	9.38483	-0.629105	0.5372	0.91845
BSCL2	0.0967751	12.196	0.717517	0.482283	0.90194
BSDC1	0.0624057	11.9473	0.971978	0.343969	0.864274
BSG	-0.273502	11.2684	-1.45344	0.16335	0.803446
BSPH1	-0.0565628	8.13405	-1.51299	0.147679	0.800297
BST1	-0.380108	9.31559	-1.71352	0.103821	0.788465
BST2	0.146626	8.75645	0.464577	0.647816	0.944316
BTAF1	0.0760686	10.5256	0.768248	0.452322	0.891955
BTBD1	0.0299331	10.3366	0.360291	0.722831	0.957193
BTBD10	-0.273744	10.7435	-3.74854	0.00147521	0.652453
BTBD11	0.218171	8.7965	0.985094	0.337662	0.862875
BTBD12	0.042005	9.22912	0.481992	0.635632	0.942633
BTBD15	0.0541329	8.4012	1.23737	0.231883	0.83118
BTBD2	0.0229761	13.1753	0.184643	0.855578	0.97873
BTBD3	0.0619158	9.07423	0.927408	0.366009	0.871186
BTBD6	0.0582148	11.2992	0.978317	0.340911	0.862875
BTBD7	-0.0509231	9.17796	-1.27188	0.219636	0.82989
BTBD9	-0.0173515	8.20157	-0.441458	0.66415	0.948176
BTC	0.0555232	8.12993	1.03995	0.312158	0.855475
BTD	-0.00620395	8.89453	-0.0899454	0.929326	0.989553
BTF3	0.0102961	12.6374	0.116267	0.908731	0.986153
BTF3L4	-0.232334	10.5248	-1.75252	0.0967371	0.788044
BTG1	0.566853	13.3398	2.6828	0.0152151	0.686605
BTG2	-0.0205637	10.4228	-0.0841357	0.933879	0.989553
BTG3	0.117539	10.1107	0.93344	0.362972	0.870092
BTN2A1	-0.0546102	10.9418	-0.582518	0.567459	0.924764
BTN2A2	0.0199664	8.69619	0.407295	0.688604	0.951773
BTN3A1	0.11849	9.15287	1.39736	0.179327	0.811984
BTN3A2	0.231387	8.9955	1.94986	0.0669789	0.753566
BTN3A3	0.194187	9.00911	1.44419	0.165902	0.805287
BTRC	-0.0252608	8.54749	-0.419109	0.680106	0.951488
BUB1	0.0404362	8.4783	0.158583	0.875767	0.981033
BUB1B	-0.0208978	8.27706	-0.191328	0.850415	0.978023
BUB3	0.150734	10.8742	0.999124	0.331005	0.86111
BUD13	0.060287	9.18882	1.27555	0.218363	0.82989
BUD31	-0.223496	12.131	-2.37649	0.0288058	0.69841
BVES	-0.0975555	10.4136	-0.541947	0.594515	0.930411
BYSL	-0.277448	9.66079	-2.61583	0.0175266	0.686605
BZW1	0.144578	8.41567	1.55426	0.137564	0.794297
BZW2	0.0651064	11.0117	0.398813	0.694733	0.952626
C10orf10	0.125363	11.5058	0.310923	0.759438	0.963274
C10orf104	-0.0314713	8.75368	-0.338052	0.739243	0.959696
C10orf105	0.00522642	8.6328	0.0321327	0.974721	0.994232
C10orf107	0.0879221	8.24364	0.793993	0.437564	0.890373
C10orf11	0.0439478	8.44689	0.326055	0.748151	0.960727
C10orf112	-0.0183843	8.11463	-0.359737	0.723238	0.957193
C10orf114	-0.00414711	8.17329	-0.0960159	0.924571	0.989553
C10orf116	0.153296	13.6483	0.426971	0.674475	0.950178
C10orf118	0.0171448	8.37204	0.430521	0.671938	0.950137
C10orf119	0.0669907	8.708	1.89379	0.0744731	0.763392
C10orf12	-0.0199768	8.56445	-0.419396	0.6799	0.951488
C10orf125	0.0203558	8.10671	0.40555	0.689863	0.951895
C10orf128	-0.0326107	8.23937	-0.535766	0.598692	0.930956
C10orf136	0.0334522	8.19999	0.553429	0.586793	0.929686
C10orf137	0.0789548	9.32665	0.839234	0.412368	0.881338
C10orf140	0.0346839	8.18362	0.582815	0.567263	0.924682
C10orf141	0.0622782	8.09866	1.0322	0.315675	0.856925
C10orf18	0.0486623	8.11948	1.73598	0.0996884	0.788465
C10orf2	-0.0606428	8.83176	-0.786994	0.441546	0.890654
C10orf26	-0.141331	9.87499	-0.963635	0.348024	0.865675
C10orf28	0.0645122	8.72621	0.866867	0.397447	0.876578
C10orf32	0.0174887	10.1914	0.133069	0.895618	0.985176
C10orf33	0.0119931	10.4193	0.0670785	0.94726	0.991574
C10orf39	-0.0539147	8.1677	-1.13697	0.270493	0.845829
C10orf4	-0.0382396	8.16117	-1.39183	0.180969	0.811984
C10orf41	-0.0554733	8.15811	-1.587	0.129959	0.793836
C10orf46	-0.0376336	8.45867	-0.50716	0.618213	0.93791
C10orf47	0.0312687	8.81239	0.185181	0.855162	0.97873
C10orf51	-0.00732284	8.22093	-0.171359	0.865857	0.979712
C10orf54	-0.0889115	10.5281	-0.226214	0.823589	0.975437
C10orf57	-0.0133498	10.0629	-0.156168	0.877643	0.98111
C10orf58	0.112564	9.62341	1.18023	0.253303	0.837096
C10orf59	0.0154691	9.10729	0.249119	0.806095	0.972378
C10orf6	0.189035	10.3585	1.26103	0.22343	0.83118
C10orf61	0.112175	9.83182	2.00179	0.0606454	0.748019
C10orf65	0.0913759	8.49477	0.919168	0.370187	0.871941
C10orf72	0.0765286	8.76692	1.94741	0.0672918	0.753566
C10orf75	0.0153206	8.13817	0.459246	0.651567	0.945229
C10orf76	-0.0646199	9.66804	-0.601131	0.555264	0.921586
C10orf78	0.0402524	8.68228	0.402644	0.691962	0.952032
C10orf84	-0.0839442	8.49932	-1.95456	0.0663815	0.753566
C10orf85	-0.0736568	8.09756	-1.33942	0.197137	0.817201
C10orf88	0.00686178	8.77677	0.10414	0.918213	0.987945
C10orf90	0.038964	8.33237	0.379857	0.708506	0.955106
C11orf1	0.0121578	10.704	0.130655	0.897501	0.985176
C11orf10	0.0403691	14.21	0.642082	0.52893	0.915635
C11orf17	-0.11995	10.8406	-2.01385	0.0592534	0.747886
C11orf2	0.0308283	11.553	0.292347	0.773372	0.964678
C11orf24	-0.0206216	10.0253	-0.272495	0.788349	0.967771
C11orf30	-0.0382968	8.10668	-1.03261	0.315489	0.856925
C11orf31	0.00863495	8.28397	0.194221	0.848183	0.978007
C11orf36	-0.00691617	8.16472	-0.137474	0.892185	0.984643
C11orf41	-0.175389	9.16411	-0.900377	0.379833	0.87523
C11orf46	-0.111499	9.60897	-1.09684	0.287198	0.84832
C11orf47	-0.0104491	8.13384	-0.277089	0.784875	0.967508
C11orf48	-0.0259875	10.5633	-0.344509	0.734464	0.959482
C11orf49	-0.0571295	8.62117	-0.924401	0.36753	0.871186
C11orf51	-0.214041	8.80016	-2.45136	0.0246974	0.688957
C11orf52	-0.0405258	8.29247	-0.632256	0.535185	0.917441
C11orf54	0.0301438	9.60631	0.267905	0.791824	0.968189
C11orf57	-0.227529	9.87318	-2.19885	0.041232	0.710783
C11orf58	0.0323894	9.08601	0.626918	0.538601	0.919944
C11orf59	0.0213309	12.2761	0.264025	0.794766	0.969152
C11orf60	0.0128466	9.48984	0.158643	0.87572	0.981033
C11orf61	0.131095	8.90026	2.90722	0.00941228	0.686605
C11orf63	-0.0710091	8.48637	-1.7792	0.0921337	0.781505
C11orf67	-0.116904	10.1233	-1.82437	0.0847761	0.780081
C11orf68	-0.152192	10.0324	-1.53444	0.142347	0.79641
C11orf70	-0.0753818	9.68735	-0.872289	0.394562	0.876578
C11orf71	-0.0190187	8.17461	-0.412357	0.684957	0.951742
C11orf73	0.00743378	9.1741	0.133006	0.895668	0.985176
C11orf74	0.0706954	10.6099	0.767557	0.452723	0.891955
C11orf75	-0.323012	10.1848	-1.23816	0.231597	0.83118
C11orf80	0.18017	8.85762	1.63476	0.119503	0.793836
C11orf82	0.00275791	8.91805	0.0131714	0.989636	0.996959
C11orf83	0.0406019	8.62287	0.923489	0.367992	0.871186
C11orf84	0.0446781	8.42746	0.993321	0.333747	0.861633
C11orf87	-0.547782	9.22692	-1.41609	0.173858	0.811984
C11orf91	-0.0328504	8.13879	-0.949028	0.355201	0.867038
C12orf10	0.0305636	12.3319	0.528038	0.603936	0.932445
C12orf11	0.0157219	9.04437	0.267327	0.792263	0.968189
C12orf23	-0.0045296	8.9013	-0.0307976	0.975771	0.994294
C12orf24	-0.0283799	9.81668	-0.278638	0.783705	0.967133
C12orf26	-0.00021097	9.4059	-0.00298998	0.997647	0.999131
C12orf29	0.0217072	9.52802	0.220551	0.82793	0.975437
C12orf30	-0.0436071	8.94848	-1.09976	0.285957	0.84832
C12orf31	0.0352494	9.71067	0.850187	0.406411	0.879826
C12orf32	0.0178361	10.1789	0.191536	0.850254	0.978023
C12orf34	0.0109139	8.12033	0.302331	0.765873	0.963274
C12orf35	0.0547398	8.95369	1.2197	0.238351	0.83118
C12orf4	-0.0847514	10.0694	-1.12142	0.276876	0.84832
C12orf41	-0.0873333	11.1006	-1.19925	0.246012	0.833142
C12orf43	0.0669821	9.01526	1.94833	0.0671737	0.753566
C12orf44	-0.0614379	11.26	-0.511667	0.615117	0.936943
C12orf45	-0.0729524	9.24368	-1.00453	0.328466	0.859389
C12orf47	-0.102228	10.4763	-1.39761	0.179255	0.811984
C12orf48	0.0845905	8.72464	0.432228	0.67072	0.950055
C12orf49	-0.0684033	9.07959	-1.08107	0.293968	0.849448
C12orf5	-0.267407	9.77858	-3.00266	0.00765402	0.686605
C12orf51	0.0125935	9.50195	0.130445	0.897664	0.985176
C12orf52	-0.059125	9.68266	-1.11215	0.280738	0.84832
C12orf53	0.0467606	8.11624	0.680102	0.505111	0.911307
C12orf56	0.0242602	8.04982	0.269288	0.790777	0.967973
C12orf57	-0.0472252	12.0264	-0.592092	0.561169	0.923564
C12orf60	-0.0280216	8.06909	-0.687977	0.500256	0.910095
C12orf61	-0.0805161	8.06488	-2.11513	0.0486558	0.723115
C12orf62	-0.182013	9.72966	-1.69341	0.107647	0.788465
C12orf65	0.0549537	9.20025	0.644243	0.527559	0.914791
C12orf66	0.00707996	8.26744	0.126478	0.900758	0.985176
C12orf68	0.0850711	8.43244	2.53166	0.0209067	0.686605
C12orf73	-0.0868349	8.1265	-1.96553	0.0650078	0.753566
C12orf76	0.0488525	8.86096	0.920466	0.369527	0.871328
C12orf77	-0.0432829	8.12175	-1.19082	0.249225	0.834678
C13orf1	-0.162942	8.88642	-2.64657	0.016427	0.686605
C13orf15	-0.013342	9.71148	-0.0388466	0.969441	0.994043
C13orf18	0.0375852	8.26466	0.419376	0.679914	0.951488
C13orf23	0.00915655	9.86273	0.113444	0.910937	0.986253
C13orf25	0.0244818	8.20067	0.804443	0.43166	0.886168
C13orf27	0.218327	9.41127	1.10073	0.285548	0.84832
C13orf29	0.0231462	8.16526	0.770623	0.450948	0.8918
C13orf3	0.0093364	8.3848	0.0552067	0.956583	0.992199
C13orf31	0.0535274	9.00554	0.306238	0.762944	0.963274
C13orf33	0.0362049	12.0419	0.178776	0.860114	0.97908
C13orf34	0.208123	8.91371	1.46168	0.161102	0.803446
C13orf37	-0.0444177	9.69878	-0.366984	0.717919	0.956627
C13orf7	-0.0133068	8.16442	-0.239537	0.813401	0.973428
C14orf100	-0.03062	10.9341	-0.383783	0.705644	0.954587
C14orf101	-0.0557319	8.52677	-1.01058	0.325635	0.859389
C14orf102	-0.000178981	9.38237	-0.00359564	0.997171	0.999084
C14orf104	0.00339371	8.58363	0.0488433	0.961583	0.993048
C14orf105	0.0619337	8.17938	1.75827	0.0957273	0.784308
C14orf106	0.152665	10.1365	1.088	0.290978	0.849448
C14orf109	-0.0541522	9.7692	-0.785639	0.44232	0.890654
C14orf112	-0.0216582	11.4041	-0.305309	0.76364	0.963274
C14orf118	-0.056572	8.15114	-1.70132	0.106128	0.788465
C14orf124	-0.038019	8.15066	-0.94189	0.358745	0.868512
C14orf125	-0.0200304	8.11451	-0.487011	0.63214	0.942224
C14orf126	-0.214884	8.65294	-2.23135	0.0386415	0.71051
C14orf129	-0.0171759	9.72045	-0.230766	0.820105	0.974798
C14orf131	0.0848711	9.61463	1.45936	0.161734	0.803446
C14orf132	0.518154	11.9215	1.98284	0.0628912	0.750576
C14orf133	-0.180585	9.88	-2.01929	0.0586349	0.747886
C14orf135	0.165097	11.3563	2.18884	0.0420611	0.712863
C14orf138	0.0300186	8.99636	0.494385	0.627026	0.94167
C14orf139	-0.0396067	8.90167	-0.290597	0.774688	0.965176
C14orf142	0.0782386	9.35662	0.799961	0.434186	0.887657
C14orf143	-0.0198211	8.97356	-0.176625	0.861779	0.979577
C14orf145	-0.0153895	8.17018	-0.18678	0.853927	0.978618
C14orf147	0.160095	9.20455	1.21349	0.24066	0.831642
C14orf149	-0.0012181	9.7605	-0.0100824	0.992067	0.997605
C14orf153	0.204623	10.0547	1.132	0.272522	0.848223
C14orf156	0.039823	12.773	0.532599	0.600839	0.931533
C14orf159	0.227254	10.8765	1.5089	0.148712	0.8011
C14orf166	0.0130805	11.6329	0.191718	0.850114	0.978023
C14orf166B	0.0343264	8.13091	0.941049	0.359164	0.868519
C14orf167	0.149701	9.73465	1.59271	0.128669	0.793836
C14orf169	-0.0696138	9.68325	-1.34525	0.195284	0.817197
C14orf173	0.0130075	12.6738	0.121975	0.904273	0.985325
C14orf174	-0.0656392	8.63019	-1.15082	0.264895	0.84476
C14orf179	-0.169095	10.7323	-1.33111	0.199801	0.819675
C14orf2	0.0290269	10.4745	0.334165	0.742125	0.960392
C14orf21	-0.0325271	8.20919	-0.88452	0.388103	0.876578
C14orf28	0.126919	8.88667	1.63377	0.119711	0.793836
C14orf32	0.176822	10.8924	2.305	0.033316	0.704651
C14orf37	0.0731136	9.42053	0.404549	0.690586	0.951895
C14orf4	-0.0736745	11.9584	-0.371565	0.714563	0.95592
C14orf43	-0.0442771	9.43007	-0.742927	0.467132	0.895877
C14orf45	0.11055	9.76537	1.27714	0.217814	0.82989
C14orf78	0.0983045	12.1289	0.354989	0.726732	0.957733
C14orf79	0.0553399	8.95102	0.830123	0.417366	0.882048
C14orf80	0.0248654	8.50537	0.178782	0.86011	0.97908
C14orf82	0.00551989	8.9707	0.045927	0.963875	0.993642
C14orf85	0.281111	10.9391	1.14234	0.268312	0.845578
C14orf93	0.188464	9.74218	1.63671	0.119091	0.793836
C15orf17	-0.157131	10.5705	-1.99459	0.0614901	0.748676
C15orf23	0.0437797	8.97084	0.467577	0.64571	0.943934
C15orf24	-0.025815	13.7174	-0.278859	0.783538	0.967133
C15orf29	-0.0441568	8.24587	-1.08006	0.294406	0.849516
C15orf34	0.038491	8.12137	0.807869	0.429736	0.886029
C15orf38	0.0284056	9.10155	0.451813	0.656812	0.946423
C15orf39	-0.0813779	9.02654	-0.950531	0.354458	0.867038
C15orf40	-0.0106739	8.59917	-0.29758	0.769438	0.963811
C15orf41	-0.0872614	9.19238	-0.899847	0.380108	0.87523
C15orf43	-0.00813	8.13568	-0.243953	0.810031	0.972486
C15orf44	-0.0185494	8.69066	-0.418237	0.680731	0.951488
C15orf48	0.190659	8.97879	0.57767	0.570658	0.924764
C15orf52	-0.0527957	10.8166	-0.277964	0.784214	0.967508
C15orf54	-0.038299	8.09622	-1.07113	0.298292	0.851027
C15orf57	-0.0531165	9.73386	-0.733778	0.472554	0.898525
C15orf59	-0.0892491	8.66706	-0.870907	0.395296	0.876578
C15orf63	0.139585	9.03873	1.84071	0.0822445	0.773536
C16orf13	-0.0388336	9.35211	-0.953475	0.353005	0.866088
C16orf30	-0.0735854	9.12223	-0.467253	0.645937	0.943934
C16orf33	-0.17635	10.5553	-1.45277	0.163534	0.803446
C16orf35	-0.0532327	9.93497	-0.856601	0.402949	0.879267
C16orf38	0.0222833	8.20673	0.652507	0.522338	0.91353
C16orf42	-0.0674546	9.40539	-1.99612	0.0613091	0.748676
C16orf45	0.0805503	10.4001	0.338813	0.738679	0.959482
C16orf48	0.206533	10.6296	2.23706	0.0382015	0.71051
C16orf5	0.0199784	8.84447	0.230607	0.820227	0.974798
C16orf52	0.0302666	8.57291	0.666794	0.513378	0.91251
C16orf53	0.0859443	9.71292	0.844986	0.409233	0.879995
C16orf54	-0.0348462	8.18784	-0.845286	0.40907	0.879826
C16orf56	-0.0707424	9.25868	-0.808246	0.429524	0.886029
C16orf57	-0.0529733	10.2733	-0.427635	0.674	0.950178
C16orf58	0.181619	12.8541	2.46233	0.0241439	0.688957
C16orf59	0.0176749	8.25201	0.138395	0.891468	0.98413
C16orf61	-0.0494642	12.1073	-0.361458	0.721974	0.957163
C16orf62	0.0114715	9.29438	0.251356	0.804392	0.97229
C16orf63	-0.00914605	11.5229	-0.120896	0.905115	0.985441
C16orf68	-0.0494392	10.5613	-0.462887	0.649004	0.944505
C16orf7	0.0470849	9.87449	0.606283	0.551912	0.921586
C16orf70	-0.0977381	8.50284	-1.87815	0.0766928	0.763639
C16orf72	-0.00529427	10.5641	-0.0737889	0.941994	0.990457
C16orf74	-0.013141	8.09693	-0.237175	0.815205	0.974164
C16orf75	0.105278	8.69937	0.579822	0.569237	0.924764
C16orf79	-0.0352485	8.1854	-0.647822	0.525295	0.913864
C16orf80	-0.0618586	10.5871	-0.555672	0.585291	0.928762
C16orf86	0.0988755	8.56636	1.61408	0.12394	0.793836
C16orf87	-0.301689	9.87636	-2.92868	0.00898571	0.686605
C16orf88	-0.0160714	8.10898	-0.296246	0.77044	0.964127
C16orf91	-0.106119	9.53458	-1.91864	0.0710649	0.755698
C16orf93	0.104425	9.05821	0.807248	0.430084	0.886029
C17orf100	-0.0749517	8.88074	-0.793679	0.437742	0.890373
C17orf101	0.0211732	9.06818	0.457826	0.652567	0.945259
C17orf106	-0.051434	8.61444	-0.82106	0.422376	0.883588
C17orf108	0.0268114	8.41077	0.429085	0.672963	0.950178
C17orf37	-0.0668825	8.42726	-1.58387	0.130671	0.793836
C17orf39	-0.0443233	9.17845	-0.957425	0.351063	0.866056
C17orf41	0.0182378	8.12573	0.430748	0.671776	0.950137
C17orf42	-0.0176922	9.63068	-0.261361	0.796788	0.969572
C17orf44	0.178954	8.27664	2.31176	0.032863	0.700164
C17orf45	-0.0669707	14.8244	-0.558605	0.583329	0.928467
C17orf47	-0.0676293	8.22767	-0.915945	0.37183	0.872787
C17orf48	-0.123361	9.64737	-0.937451	0.360961	0.869555
C17orf49	-0.0636002	11.3891	-0.586873	0.564593	0.923603
C17orf51	0.030726	8.3434	0.467186	0.645984	0.943934
C17orf53	0.123348	9.0389	0.659304	0.518064	0.912955
C17orf56	0.00837974	8.53217	0.169178	0.867547	0.979712
C17orf58	0.369675	9.67958	2.34258	0.0308692	0.698643
C17orf59	-0.0393821	8.27554	-0.808518	0.429372	0.886029
C17orf60	0.273318	8.62979	3.50345	0.00254368	0.652453
C17orf61	0.0770013	11.917	0.793996	0.437562	0.890373
C17orf62	0.0421274	9.78949	0.668793	0.512132	0.91251
C17orf63	0.00367862	8.94058	0.0647679	0.949074	0.99164
C17orf65	-0.0753602	8.44846	-1.64254	0.117868	0.793836
C17orf67	0.134899	8.2542	2.65679	0.0160759	0.686605
C17orf68	0.00198441	8.40343	0.0435398	0.965752	0.994043
C17orf69	-0.00994136	8.21727	-0.268276	0.791543	0.968188
C17orf70	0.00930264	11.9897	0.146847	0.884888	0.982566
C17orf71	0.0121658	10.0753	0.286614	0.777687	0.966659
C17orf74	-0.032506	8.18667	-1.14653	0.266618	0.845557
C17orf75	-0.0481852	8.30315	-0.84654	0.408389	0.879826
C17orf76	0.000550371	8.09544	0.011684	0.990807	0.997164
C17orf78	0.061914	8.17059	1.21155	0.241384	0.832409
C17orf79	0.107455	11.6086	1.14758	0.266199	0.845134
C17orf80	-0.0794858	9.35702	-0.992053	0.334348	0.861981
C17orf81	-0.0323031	8.7922	-0.641072	0.529571	0.915981
C17orf82	-0.0124128	8.38309	-0.262512	0.795914	0.969572
C17orf85	-0.0325045	9.35794	-0.46824	0.645244	0.943934
C17orf87	-0.0381478	8.13492	-1.55502	0.137385	0.794297
C17orf88	-0.0913046	8.27292	-2.6306	0.0169899	0.686605
C17orf90	-0.00182536	9.85423	-0.0409462	0.967791	0.994043
C17orf91	-0.166359	10.8873	-0.787644	0.441175	0.890654
C17orf95	-0.0391917	9.2514	-0.667201	0.513125	0.91251
C17orf96	0.0139711	8.42918	0.269989	0.790246	0.967973
C17orf97	0.418797	9.74382	2.45802	0.0243602	0.688957
C18orf1	-0.492644	8.308	-3.97127	0.000898478	0.652453
C18orf10	-0.134812	11.1457	-1.20618	0.243396	0.832409
C18orf19	0.0447839	9.08293	0.654623	0.521005	0.91353
C18orf21	0.0317769	9.9605	0.340224	0.737634	0.959482
C18orf22	0.116822	9.03539	1.32962	0.200283	0.819675
C18orf25	0.0251935	10.8043	0.439834	0.665304	0.948176
C18orf32	-0.0855155	8.15702	-1.1201	0.277424	0.84832
C18orf45	0.0710845	8.41967	0.752563	0.461462	0.892654
C18orf54	0.00446171	8.5216	0.0339449	0.973295	0.994232
C18orf55	0.0342929	11.0661	0.386514	0.703657	0.954147
C18orf56	0.172255	9.08316	1.10164	0.285161	0.84832
C18orf8	-0.0504474	10.7561	-0.926777	0.366328	0.871186
C19orf10	-0.169502	12.6513	-0.898997	0.380548	0.87523
C19orf12	-0.0359304	10.5863	-0.630864	0.536074	0.917785
C19orf2	-0.0945277	11.623	-2.24742	0.0374167	0.709828
C19orf20	0.0100617	8.05267	0.155634	0.878057	0.981241
C19orf21	-0.0521076	8.26318	-1.61559	0.123611	0.793836
C19orf22	-0.147276	10.5152	-1.14446	0.267454	0.845578
C19orf23	-0.0658031	8.18444	-1.14887	0.265677	0.84476
C19orf24	-0.0739385	9.28725	-0.743118	0.467019	0.895877
C19orf25	0.0249163	8.65365	0.490497	0.62972	0.942079
C19orf28	-0.0597616	8.41764	-1.08084	0.294067	0.849448
C19orf29	-0.0257189	8.62991	-0.572665	0.57397	0.924825
C19orf29OS	-0.00145888	8.09987	-0.0336696	0.973512	0.994232
C19orf30	-0.0667912	8.21632	-1.61528	0.123677	0.793836
C19orf31	0.0743148	15.3033	0.586019	0.565154	0.923777
C19orf4	-0.0416156	9.48445	-0.186968	0.853781	0.978618
C19orf40	0.0204011	8.41326	0.468662	0.644948	0.943934
C19orf42	0.0716157	10.8088	0.921799	0.36885	0.871204
C19orf43	-0.151178	11.2572	-1.68923	0.108458	0.788465
C19orf44	0.0956332	8.67399	1.47775	0.156795	0.802973
C19orf47	-0.0366046	8.29221	-0.66399	0.51513	0.91251
C19orf48	0.0355059	9.24717	0.356657	0.725504	0.957337
C19orf50	0.104984	11.2354	1.61616	0.123487	0.793836
C19orf52	-0.0691997	9.5881	-1.25353	0.226085	0.83118
C19orf53	-0.0085999	12.1525	-0.126448	0.900782	0.985176
C19orf54	0.0375	9.26592	0.618604	0.543943	0.920734
C19orf56	-0.048722	12.3118	-0.77511	0.448359	0.8918
C19orf57	-0.0197758	8.14071	-0.731923	0.473658	0.898784
C19orf6	-0.0296122	10.3705	-0.291455	0.774043	0.964822
C19orf60	-0.0462062	9.83693	-0.354903	0.726795	0.957733
C19orf61	-0.175249	8.64341	-1.7057	0.105295	0.788465
C19orf62	-0.225865	10.407	-2.13735	0.0465751	0.718823
C19orf63	0.00456029	8.38505	0.133497	0.895285	0.985176
C19orf64	-0.0277507	8.07233	-0.551562	0.588045	0.929935
C19orf66	0.0665146	10.2915	0.529557	0.602904	0.932254
C19orf70	-0.19271	10.9572	-2.04024	0.0563074	0.739183
C1GALT1	0.111977	9.85929	0.383369	0.705946	0.954587
C1GALT1C1	0.18175	10.7516	1.3303	0.200063	0.819675
C1orf101	0.073865	8.37917	1.46135	0.161193	0.803446
C1orf102	-0.0139515	8.12714	-0.309081	0.760816	0.963274
C1orf103	-0.071148	8.1588	-1.77434	0.0929583	0.781505
C1orf104	0.0383752	8.20064	1.07683	0.295806	0.849516
C1orf105	-0.0196551	8.15242	-0.428657	0.673269	0.950178
C1orf107	0.00775822	9.32955	0.0796984	0.937358	0.989707
C1orf108	0.0347828	8.15594	1.00832	0.32669	0.859389
C1orf109	-0.0540681	9.88878	-0.529703	0.602804	0.93219
C1orf112	0.0541128	8.99081	0.363631	0.720378	0.957163
C1orf117	-0.204796	8.28942	-2.34575	0.0306705	0.698643
C1orf122	-0.0402194	10.4524	-0.435274	0.668549	0.949574
C1orf123	0.0511802	11.9542	0.631683	0.535551	0.917441
C1orf124	-0.0490398	8.76921	-1.14229	0.268332	0.845578
C1orf128	0.138552	11.7753	1.14604	0.266818	0.845557
C1orf131	-0.0513796	10.4317	-0.606445	0.551807	0.921586
C1orf133	0.0538238	9.10971	0.143348	0.887611	0.983418
C1orf135	-0.00784467	8.1209	-0.0756076	0.940567	0.990359
C1orf141	-0.00364943	8.11892	-0.0812343	0.936154	0.989553
C1orf144	-0.188242	11.3645	-1.70284	0.105839	0.788465
C1orf149	-0.0774357	8.88512	-1.36045	0.190517	0.816102
C1orf151	-0.0378687	8.34041	-1.07051	0.298565	0.851027
C1orf156	0.0292205	8.46197	0.851635	0.405628	0.879826
C1orf159	-0.0152521	8.18096	-0.325437	0.74861	0.960831
C1orf162	0.20756	8.58259	2.54899	0.0201636	0.686605
C1orf163	-0.103794	8.95859	-2.02517	0.0579738	0.745378
C1orf166	-0.0258276	9.81082	-0.404182	0.690851	0.951895
C1orf170	0.0198778	8.13269	0.678559	0.506066	0.911307
C1orf174	0.00154919	10.8607	0.0341022	0.973172	0.994232
C1orf177	-0.062171	8.14958	-1.53519	0.142163	0.79641
C1orf182	0.0769018	8.12933	2.18538	0.0423514	0.712863
C1orf183	-0.0739402	8.10855	-1.40495	0.177094	0.811984
C1orf188	0.0578659	8.40247	0.824475	0.420484	0.883557
C1orf189	-0.0166024	8.41578	-0.407411	0.688521	0.951773
C1orf19	-0.349651	10.8862	-3.17397	0.00526486	0.652453
C1orf190	0.0779379	8.48982	1.43749	0.167772	0.807387
C1orf198	-0.522316	11.9467	-1.04454	0.310088	0.855323
C1orf200	-0.0260836	8.12062	-0.814804	0.425856	0.885794
C1orf201	0.0403795	8.22438	0.748963	0.463575	0.893745
C1orf203	0.0526985	8.78949	0.754865	0.460114	0.892654
C1orf204	0.0416172	8.08991	0.768221	0.452338	0.891955
C1orf21	0.201876	8.75894	1.47505	0.157513	0.802973
C1orf210	-0.204622	8.33858	-3.6517	0.00182991	0.652453
C1orf212	0.0700049	8.70587	0.914694	0.372468	0.872787
C1orf216	0.0181812	9.91515	0.178351	0.860443	0.979248
C1orf218	0.101785	9.62835	0.900861	0.379583	0.87523
C1orf222	0.0691594	8.2795	1.24069	0.230683	0.83118
C1orf226	0.102831	8.21727	1.81957	0.0855333	0.780081
C1orf229	0.0283422	8.22053	0.674193	0.508773	0.91251
C1orf24	0.0373753	11.0388	0.179826	0.859302	0.97908
C1orf25	0.0317379	9.13601	0.356639	0.725517	0.957337
C1orf26	0.0357575	8.34418	0.889926	0.38527	0.876408
C1orf31	-0.0100949	8.4003	-0.285948	0.77819	0.966659
C1orf35	-0.0348348	9.14417	-0.746277	0.465156	0.894615
C1orf41	0.103607	9.75268	0.83782	0.413142	0.881338
C1orf43	-0.0326272	10.585	-0.610625	0.549097	0.921334
C1orf50	-0.113947	10.775	-1.95264	0.0666251	0.753566
C1orf51	0.0943303	8.94567	0.822678	0.421479	0.883557
C1orf52	-0.133235	10.6313	-1.17548	0.255148	0.838899
C1orf53	-0.0878464	10.2239	-0.951933	0.353766	0.866593
C1orf54	0.00428129	11.2638	0.0292855	0.97696	0.99453
C1orf55	-0.176898	10.0979	-1.85261	0.0804429	0.767989
C1orf56	-0.0141678	8.22181	-0.405914	0.6896	0.951895
C1orf57	-0.0389358	10.2796	-0.496217	0.625759	0.940886
C1orf59	-0.0771219	9.64746	-0.73352	0.472707	0.898525
C1orf63	0.139142	9.79972	1.18807	0.250277	0.835611
C1orf66	-0.0418557	9.20974	-0.671386	0.510517	0.91251
C1orf69	-0.0440528	8.32554	-0.980709	0.339762	0.862875
C1orf71	-0.103547	11.0331	-0.914397	0.37262	0.872787
C1orf74	0.12852	8.75812	2.39303	0.0278467	0.69841
C1orf77	0.0137511	11.3788	0.147764	0.884175	0.982509
C1orf83	0.0817451	8.74502	1.55999	0.136207	0.794297
C1orf84	-0.00064574	8.12666	-0.0198112	0.984412	0.995858
C1orf85	0.262697	12.0829	1.18262	0.252377	0.837059
C1orf86	-0.00898332	10.1972	-0.119648	0.90609	0.985441
C1orf88	-0.0363214	8.16188	-1.1289	0.273793	0.84832
C1orf89	-0.0540098	8.23739	-1.02754	0.317805	0.857641
C1orf9	-0.00343409	8.09688	-0.0745736	0.941378	0.990457
C1orf91	0.0688145	8.52368	2.01924	0.0586402	0.747886
C1orf93	0.0542736	8.84579	0.723996	0.478392	0.900654
C1orf96	-0.014197	8.13891	-0.357637	0.724783	0.957337
C1orf97	0.105062	9.17778	1.52948	0.143564	0.79641
C1QA	0.0140617	8.20034	0.487621	0.631716	0.942079
C1QBP	-0.0883871	12.0168	-0.783492	0.443547	0.891472
C1QTNF1	0.0844043	10.3748	0.498902	0.623903	0.940886
C1QTNF5	-0.634916	10.3998	-1.65775	0.114729	0.793836
C1QTNF6	-0.0157971	8.55059	-0.302976	0.765389	0.963274
C1QTNF9B	0.100818	8.1334	2.70026	0.0146621	0.686605
C1R	0.346185	10.9266	1.29663	0.211168	0.826755
C1RL	0.424403	10.3766	2.0718	0.052959	0.737878
C1S	0.267243	11.8762	1.46928	0.159053	0.80332
C2	0.0223998	8.6123	0.221249	0.827394	0.975437
C20orf100	-0.171228	8.79726	-0.965861	0.346939	0.865223
C20orf107	0.0246708	8.18075	0.769619	0.451529	0.891903
C20orf108	0.150745	10.1153	1.24438	0.229353	0.83118
C20orf11	0.13225	11.871	1.47029	0.158784	0.80332
C20orf111	-0.0135732	11.1592	-0.175828	0.862396	0.979712
C20orf114	0.0518113	8.15079	1.29332	0.212287	0.827429
C20orf117	-0.0828775	10.2067	-0.829582	0.417664	0.882048
C20orf12	-0.00749412	8.14728	-0.187019	0.853742	0.978618
C20orf127	0.452231	9.4573	3.02187	0.00734091	0.686605
C20orf132	-0.0460733	8.11684	-1.02784	0.317666	0.857641
C20orf151	0.0829354	8.12948	2.4897	0.0228135	0.686605
C20orf175	0.0225665	8.12125	0.688879	0.499701	0.910095
C20orf177	0.0326845	9.06649	0.445881	0.661011	0.947807
C20orf191	0.0744893	9.49922	1.40266	0.177766	0.811984
C20orf194	-0.00696221	9.18409	-0.139025	0.890977	0.984054
C20orf196	-0.0281769	8.21683	-0.571985	0.574421	0.924911
C20orf199	0.0696693	12.5147	0.285876	0.778244	0.966659
C20orf20	0.126844	11.0538	2.28514	0.0346812	0.70917
C20orf24	-0.0791189	13.0905	-1.15437	0.263476	0.843692
C20orf27	0.0181536	9.90224	0.145827	0.885682	0.982857
C20orf29	0.0356652	9.81033	0.383431	0.705901	0.954587
C20orf3	0.0142781	11.2737	0.128429	0.899236	0.985176
C20orf30	-0.102075	13.5764	-1.81435	0.0863618	0.780081
C20orf4	-0.0605838	10.9151	-0.581489	0.568137	0.924764
C20orf43	-0.15974	12.701	-1.8378	0.0826909	0.775941
C20orf45	-0.150427	10.2798	-1.40612	0.176753	0.811984
C20orf52	-0.0466685	13.6898	-0.60619	0.551973	0.921586
C20orf55	0.00836012	8.96517	0.0904814	0.928906	0.989553
C20orf62	-0.0533717	8.109	-1.55585	0.137188	0.794297
C20orf7	0.00573399	9.4231	0.0830187	0.934755	0.989553
C20orf72	-0.0204607	9.99441	-0.105966	0.916784	0.987726
C20orf94	0.0200965	8.69064	0.211931	0.834547	0.975437
C21orf119	-0.0820565	8.35063	-2.00178	0.0606461	0.748019
C21orf122	0.0545475	8.65827	0.338672	0.738784	0.959482
C21orf124	0.0238577	8.10497	0.67806	0.506375	0.911464
C21orf126	0.034608	8.33547	0.922168	0.368662	0.871186
C21orf128	-0.0173804	8.14026	-0.493316	0.627767	0.941707
C21orf2	-0.0441388	9.27055	-0.452316	0.656456	0.946363
C21orf24	0.251755	11.0135	1.69859	0.106652	0.788465
C21orf30	-0.000161352	8.40368	-0.00319525	0.997486	0.999131
C21orf33	-0.016377	10.5253	-0.280743	0.782115	0.966659
C21orf34	-0.0266517	8.63109	-0.299277	0.768164	0.963606
C21orf37	0.0131034	8.32776	0.310516	0.759743	0.963274
C21orf45	0.0096339	8.5124	0.157708	0.876446	0.981033
C21orf51	0.0138661	8.87816	0.35452	0.727077	0.957958
C21orf55	0.31246	12.1732	1.33176	0.199592	0.819675
C21orf56	-0.0537474	8.37958	-1.00652	0.327531	0.859389
C21orf57	-0.0312107	9.37552	-0.314784	0.756553	0.962753
C21orf58	0.134422	8.84035	1.53209	0.142924	0.79641
C21orf59	-0.0653216	9.40497	-0.857952	0.402222	0.879105
C21orf63	-0.00319607	10.3918	-0.0140421	0.988951	0.996856
C21orf66	0.0866268	8.73539	2.3911	0.0279568	0.69841
C21orf69	0.0238562	8.31321	0.43633	0.667797	0.949459
C21orf7	-0.108616	9.06129	-0.68657	0.501121	0.910135
C21orf70	-0.0475335	8.75094	-0.608748	0.550313	0.921334
C21orf71	0.00606267	8.14502	0.179849	0.859285	0.97908
C21orf84	0.00970139	8.145	0.280003	0.782674	0.966916
C21orf91	-0.0022445	8.32251	-0.0613873	0.951729	0.99164
C22orf13	0.0714306	11.8968	1.29659	0.211184	0.826755
C22orf25	-0.30101	9.68008	-2.32158	0.0322153	0.700164
C22orf27	0.083816	8.5923	1.55061	0.138434	0.795447
C22orf28	-0.0990302	10.8961	-1.36379	0.189482	0.816102
C22orf29	-0.0966253	8.79175	-1.09653	0.28733	0.84832
C22orf30	0.159499	10.5147	1.58392	0.130658	0.793836
C22orf32	0.0766673	8.43222	1.36882	0.187931	0.815754
C22orf33	-0.0107885	8.32074	-0.145586	0.885869	0.982891
C22orf36	-0.012806	8.92079	-0.189538	0.851796	0.978062
C22orf39	-0.00848725	8.54956	-0.147005	0.884766	0.982566
C22orf40	-0.0176652	8.39829	-0.542361	0.594236	0.930359
C22orf9	0.0134196	8.93223	0.145781	0.885717	0.982857
C2CD2	-0.148402	10.2476	-1.32509	0.201752	0.819675
C2orf18	-0.213302	9.0428	-1.98221	0.0629675	0.750576
C2orf21	0.0104968	8.14286	0.393107	0.698867	0.953182
C2orf24	-0.111172	10.0779	-1.49852	0.151367	0.801471
C2orf25	-0.102271	12.4977	-1.54145	0.140639	0.796349
C2orf28	0.253128	12.8962	2.3115	0.0328806	0.700164
C2orf29	0.0620278	11.8066	1.39676	0.179505	0.811984
C2orf3	-0.0134876	8.10433	-0.440007	0.665181	0.948176
C2orf30	-0.057563	12.3547	-0.684814	0.502203	0.91061
C2orf32	-0.0928194	10.1404	-1.06349	0.301648	0.851465
C2orf34	-0.0886581	9.19748	-1.27557	0.218357	0.82989
C2orf37	-0.0415236	8.31972	-0.880903	0.390005	0.876578
C2orf40	0.203892	8.26138	1.04757	0.30873	0.854392
C2orf42	-0.0270151	9.92597	-0.312166	0.758509	0.963274
C2orf43	-0.0755671	9.06468	-0.818008	0.424071	0.884296
C2orf44	0.165377	9.65898	1.87712	0.0768412	0.763639
C2orf47	-0.0305241	10.5449	-0.303329	0.765124	0.963274
C2orf49	-0.146326	9.35471	-2.6712	0.0155935	0.686605
C2orf56	0.0986144	9.37858	1.52328	0.1451	0.798299
C2orf63	0.0645769	8.81111	0.928406	0.365506	0.871186
C2orf64	0.118502	10.4609	1.26745	0.221181	0.830852
C2orf67	-0.00807474	8.17938	-0.260376	0.797535	0.969572
C2orf68	0.045323	8.77315	0.895976	0.382116	0.875378
C2orf69	0.233438	10.3138	1.46797	0.159405	0.80332
C2orf7	-0.0513382	9.40017	-0.590306	0.562339	0.923584
C2orf76	0.0975972	9.32046	1.18319	0.252157	0.837059
C2orf77	0.0540627	8.32192	0.364031	0.720085	0.957163
C2orf79	0.000821764	9.20679	0.0120867	0.99049	0.997164
C2orf82	0.0533622	8.10592	1.35361	0.192651	0.816912
C2orf86	-0.0770132	8.21804	-1.75243	0.0967519	0.788044
C3	-0.0313072	8.88706	-0.104881	0.917633	0.987945
C3orf1	-0.00511589	8.81622	-0.115077	0.909661	0.986153
C3orf10	0.134051	11.9257	1.30577	0.208107	0.824909
C3orf14	-0.0497517	10.5961	-0.349119	0.731059	0.95839
C3orf17	0.0948269	8.36712	2.22211	0.0393618	0.71051
C3orf18	0.0619225	8.97912	0.949681	0.354878	0.867038
C3orf19	0.174942	10.34	1.96289	0.0653358	0.753566
C3orf21	-0.222342	10.4304	-2.3554	0.0300732	0.698643
C3orf22	0.0141988	8.31848	0.329389	0.745672	0.96051
C3orf23	0.000204383	8.69051	0.00448159	0.996474	0.999049
C3orf26	-0.0859385	10.0675	-1.02402	0.319418	0.858118
C3orf31	0.00821097	9.52456	0.102526	0.919475	0.987945
C3orf33	-0.0822977	8.20728	-2.55466	0.0199265	0.686605
C3orf34	0.126481	9.59269	1.20978	0.242045	0.832409
C3orf36	0.025968	8.14954	0.877383	0.391863	0.876578
C3orf37	-0.0592555	9.98637	-0.934041	0.36267	0.870088
C3orf38	0.0223303	10.0109	0.410343	0.686408	0.951773
C3orf39	0.120469	9.67239	1.59612	0.127906	0.793836
C3orf42	0.02424	8.13858	0.633531	0.534371	0.917441
C3orf43	0.00328723	8.15842	0.0833264	0.934514	0.989553
C3orf46	0.0211473	8.15192	0.563757	0.579891	0.928039
C3orf50	-0.0500691	8.19321	-1.26523	0.221956	0.831178
C3orf52	-0.0414817	8.41252	-0.54849	0.590109	0.930359
C3orf54	-0.0952436	9.086	-0.807055	0.430192	0.886029
C3orf55	0.0114693	8.09384	0.249265	0.805984	0.972378
C3orf58	0.264947	9.04214	2.45757	0.0243829	0.688957
C3orf59	-0.0905072	8.98794	-0.957681	0.350937	0.866056
C3orf60	-0.0522187	8.56501	-0.899354	0.380363	0.87523
C3orf62	-0.0255425	8.22166	-0.603133	0.55396	0.921586
C3orf63	0.0230003	8.92258	0.540385	0.595569	0.930909
C3orf64	-0.0146056	9.66806	-0.119314	0.906351	0.985561
C3orf67	0.014364	8.20193	0.393335	0.698701	0.953182
C3orf71	0.00336139	8.14449	0.0966431	0.92408	0.989553
C3orf72	-0.0297822	8.25534	-0.321715	0.751382	0.961359
C3orf75	-0.109117	10.0511	-1.22147	0.237696	0.83118
C4A	0.00273772	8.19858	0.0621149	0.951157	0.99164
C4orf10	-0.0259188	8.18375	-0.833371	0.41558	0.881599
C4orf14	-0.0564734	11.0273	-0.518761	0.61026	0.93462
C4orf18	-0.0666298	10.1301	-0.380764	0.707844	0.955106
C4orf22	-0.0220735	8.10083	-0.573592	0.573356	0.924825
C4orf23	-0.0403137	8.27293	-1.26991	0.22032	0.82989
C4orf27	0.0426521	9.8446	0.47639	0.63954	0.9427
C4orf28	-0.0642619	8.07386	-1.72977	0.100817	0.788465
C4orf29	0.0077155	8.14769	0.149462	0.882854	0.982356
C4orf31	-0.382341	9.5664	-1.00533	0.328091	0.859389
C4orf32	-0.0985994	8.72402	-0.800284	0.434004	0.887518
C4orf33	0.11564	8.78958	1.10055	0.285624	0.84832
C4orf34	-0.0205213	13.1364	-0.198332	0.845013	0.977315
C4orf38	0.00564848	8.22643	0.103157	0.918981	0.987945
C4orf39	-0.00504542	8.21703	-0.100762	0.920856	0.988517
C4orf41	0.0359913	10.048	0.551942	0.58779	0.929915
C4orf42	-0.0131402	8.23458	-0.367709	0.717387	0.956505
C4orf46	0.677409	9.4951	3.52845	0.00240642	0.652453
C4orf47	0.0892292	8.11124	1.46941	0.159019	0.80332
C4orf48	-0.0252316	8.73335	-0.350715	0.729882	0.95839
C4orf49	-0.318618	9.76046	-1.14176	0.268546	0.845578
C4orf50	-0.0505578	8.10825	-1.4796	0.156305	0.802973
C5	0.318281	9.44961	1.85767	0.0796871	0.767695
C5orf13	-0.388901	12.9814	-1.06978	0.298882	0.851027
C5orf15	0.0152613	13.0039	0.182587	0.857167	0.978864
C5orf20	0.015259	8.18136	0.333989	0.742255	0.960392
C5orf21	0.0305352	11.2179	0.268165	0.791628	0.968188
C5orf22	-0.0593468	9.08298	-0.7148	0.48392	0.902984
C5orf23	-0.329471	11.6955	-0.726297	0.477015	0.900117
C5orf24	-0.0476363	9.55456	-0.53986	0.595924	0.930909
C5orf25	-0.00308594	9.45575	-0.0649343	0.948944	0.99164
C5orf28	0.023278	8.95939	0.226973	0.823008	0.975437
C5orf30	-0.0853024	9.382	-0.574586	0.572698	0.924764
C5orf32	0.101462	10.7703	0.555867	0.58516	0.928762
C5orf33	-0.110444	8.53607	-1.39049	0.181368	0.811984
C5orf34	0.060706	8.67936	0.556968	0.584423	0.928675
C5orf35	-0.0431492	8.91471	-0.372147	0.714138	0.95592
C5orf36	0.014588	8.27378	0.221345	0.827321	0.975437
C5orf37	0.0881665	9.48767	1.33592	0.198255	0.818562
C5orf39	0.171149	8.92432	1.64686	0.116969	0.793836
C5orf4	0.292785	9.29994	1.6476	0.116816	0.793836
C5orf41	0.111906	9.84172	0.745902	0.465377	0.894678
C5orf42	0.0706203	8.35066	1.53851	0.141353	0.796349
C5orf44	0.0164121	8.84124	0.307687	0.76186	0.963274
C5orf46	0.107088	8.6496	0.491814	0.628807	0.941996
C5orf5	-0.117934	10.2912	-1.03488	0.314458	0.856925
C5orf51	-0.0509464	11.2208	-0.633217	0.534572	0.917441
C5orf53	0.134179	9.60221	1.85787	0.0796573	0.767695
C5orf54	0.00771828	8.75661	0.0905262	0.928871	0.989553
C5orf62	0.206845	9.57561	1.20921	0.242259	0.832409
C6orf1	-0.0323641	8.30646	-0.612214	0.548068	0.921334
C6orf105	0.229375	8.37104	1.32612	0.201416	0.819675
C6orf106	-0.0751324	8.85341	-1.75833	0.095718	0.784308
C6orf108	-0.114879	10.6976	-1.10016	0.28579	0.84832
C6orf111	0.211327	10.5231	1.87108	0.0777158	0.763639
C6orf115	0.253764	9.29547	2.1057	0.0495642	0.724545
C6orf117	0.548026	9.05503	1.34886	0.194142	0.816912
C6orf120	0.128086	8.58993	0.91496	0.372333	0.872787
C6orf122	0.0260725	8.10745	0.822549	0.42155	0.883557
C6orf125	-0.183656	11.2529	-1.23612	0.232336	0.83118
C6orf129	-0.117754	9.46009	-1.04939	0.307914	0.853866
C6orf130	0.147829	9.64911	1.43453	0.168604	0.807504
C6orf134	0.0203127	8.32119	0.509758	0.616427	0.937022
C6orf136	0.0525279	9.80137	0.869407	0.396094	0.876578
C6orf138	-0.0195939	8.47004	-0.319523	0.753016	0.961825
C6orf145	-0.519576	9.66061	-2.38834	0.0281156	0.69841
C6orf148	0.0316176	8.22541	0.760295	0.456943	0.892463
C6orf153	-0.0483538	11.537	-0.548614	0.590025	0.930359
C6orf154	0.0452155	8.26958	0.92819	0.365614	0.871186
C6orf155	0.0416299	8.13053	1.22186	0.237553	0.83118
C6orf160	0.11802	11.6268	0.316111	0.755562	0.962654
C6orf162	-0.0617997	8.22311	-1.48485	0.154922	0.802973
C6orf163	0.0137037	8.16463	0.485509	0.633184	0.942463
C6orf165	-0.113561	8.22808	-2.39302	0.0278473	0.69841
C6orf167	0.0106467	8.18611	0.215487	0.831816	0.975437
C6orf168	0.00698962	8.24474	0.130642	0.89751	0.985176
C6orf170	0.0638812	8.69359	1.4207	0.17253	0.809947
C6orf173	0.118469	8.74917	0.544727	0.592641	0.930359
C6orf176	-0.0530363	8.14689	-1.49952	0.151108	0.801471
C6orf188	-0.106997	8.36627	-1.02624	0.318399	0.858018
C6orf192	0.205097	9.4102	1.40626	0.176711	0.811984
C6orf199	-0.0448215	8.11449	-0.981697	0.339288	0.862875
C6orf203	0.019035	8.63964	0.280244	0.782492	0.966911
C6orf204	0.0700729	8.27652	0.875163	0.393037	0.876578
C6orf211	-0.0454485	9.47042	-0.656452	0.519856	0.91353
C6orf221	-0.0119789	8.08996	-0.235317	0.816624	0.974395
C6orf225	0.0572047	8.14128	0.915351	0.372133	0.872787
C6orf25	-0.00452944	8.16423	-0.117612	0.907681	0.986153
C6orf35	-0.000160412	8.19063	-0.00297493	0.997659	0.999131
C6orf47	0.0802672	9.85118	1.69276	0.107773	0.788465
C6orf48	-0.0562456	10.7559	-0.44142	0.664177	0.948176
C6orf54	0.0440796	8.14615	1.33526	0.198466	0.818886
C6orf57	-0.105603	8.38633	-2.1558	0.0449095	0.718169
C6orf61	0.0892592	8.69024	2.00122	0.060712	0.748019
C6orf62	0.107831	12.2561	1.30625	0.207946	0.824798
C6orf64	-0.00907498	9.55348	-0.112735	0.911491	0.986394
C6orf66	-0.099408	8.88322	-1.68089	0.11009	0.790465
C6orf70	0.0149995	9.57391	0.191185	0.850525	0.978023
C6orf72	0.0260868	10.1552	0.190423	0.851113	0.978023
C6orf85	0.0257116	10.2361	0.162065	0.873064	0.980713
C6orf89	-0.428071	9.73896	-3.84419	0.00119225	0.652453
C6orf97	-0.0249826	8.19532	-0.412085	0.685154	0.951742
C7orf10	0.288607	10.097	1.81156	0.0868086	0.780081
C7orf11	-0.0836033	8.78714	-1.52302	0.145166	0.798299
C7orf13	-0.0146243	8.19136	-0.284998	0.778906	0.966659
C7orf20	-0.0233462	8.2098	-0.753363	0.460993	0.892654
C7orf23	0.0597235	11.4292	0.594588	0.559535	0.923059
C7orf25	-0.0764978	10.2383	-0.932181	0.363604	0.870333
C7orf26	0.00372373	10.1519	0.0475029	0.962637	0.993182
C7orf27	0.133469	10.8147	1.76529	0.0945098	0.781505
C7orf28A	0.00643515	8.96803	0.126545	0.900706	0.985176
C7orf28B	0.0583417	9.33096	0.373195	0.713371	0.95592
C7orf29	0.0249642	8.21215	0.812394	0.427202	0.886029
C7orf30	-0.0282617	12.4125	-0.340576	0.737374	0.959482
C7orf36	0.152561	9.86102	1.4185	0.173162	0.810829
C7orf38	0.157824	8.69143	3.20728	0.00489352	0.652453
C7orf40	0.0245366	9.35252	0.302578	0.765688	0.963274
C7orf41	0.268343	10.7079	1.45936	0.161732	0.803446
C7orf42	-0.148832	10.7061	-1.75848	0.095691	0.784308
C7orf43	-0.00621493	8.86252	-0.0841236	0.933889	0.989553
C7orf44	0.0393626	11.2519	0.383892	0.705565	0.954587
C7orf47	0.0783406	9.62199	1.09424	0.288306	0.84832
C7orf49	0.0202144	9.67397	0.215351	0.83192	0.975437
C7orf50	-0.016474	12.8934	-0.190022	0.851423	0.978023
C7orf53	0.0492617	8.07346	0.95845	0.35056	0.866056
C7orf54	0.0269375	8.06741	0.483479	0.634597	0.942633
C7orf55	-0.00470348	9.82681	-0.0538429	0.957655	0.992252
C7orf57	-0.0167108	8.07442	-0.353063	0.72815	0.958077
C7orf58	-0.0557499	8.53011	-0.565305	0.578859	0.927801
C7orf59	0.0946976	11.2638	0.676191	0.507533	0.911886
C7orf63	0.118694	8.99773	0.852849	0.404972	0.879826
C7orf65	-0.0120861	8.07552	-0.308213	0.761466	0.963274
C7orf68	0.492474	9.36064	4.89185	0.000118067	0.480827
C7orf70	-0.0106023	11.1501	-0.12662	0.900648	0.985176
C8orf13	-0.271875	8.74961	-1.46351	0.160608	0.803446
C8orf30B	-0.0191585	8.41803	-0.451752	0.656855	0.946423
C8orf31	0.0392507	8.36774	0.915025	0.372299	0.872787
C8orf33	-0.0518564	10.5226	-0.734984	0.471837	0.897856
C8orf34	-0.0243909	8.0809	-0.396892	0.696123	0.952732
C8orf37	0.111264	10.1167	0.92433	0.367566	0.871186
C8orf38	-0.0482676	9.00617	-0.974028	0.342978	0.863675
C8orf40	0.0260984	11.1058	0.206537	0.838694	0.975884
C8orf41	-0.0940108	10.2647	-1.528	0.143931	0.79641
C8orf42	0.0408258	8.09005	1.10087	0.285486	0.84832
C8orf44	0.0278419	8.11743	0.743965	0.466519	0.895502
C8orf45	0.290457	10.3215	1.25339	0.226133	0.83118
C8orf46	0.00789516	8.09318	0.102911	0.919174	0.987945
C8orf48	-0.00436954	8.92833	-0.0546349	0.957032	0.992199
C8orf55	0.346014	10.5189	1.72805	0.101132	0.788465
C8orf58	-0.194252	9.2885	-1.56466	0.135109	0.794297
C8orf59	0.19602	10.8424	1.12116	0.276986	0.84832
C8orf76	0.00996928	11.3465	0.157018	0.876982	0.981061
C8orf77	0.0131925	8.15691	0.443519	0.662686	0.947807
C8orf79	0.0313371	8.19392	0.991353	0.334681	0.861981
C8orf83	-0.0175221	9.31527	-0.160771	0.874068	0.980888
C8orf86	-0.0206729	8.11431	-0.565084	0.579007	0.927801
C8ORFK29	-0.0201138	8.11584	-0.481516	0.635964	0.942633
C8ORFK36	-0.0153488	8.126	-0.367987	0.717184	0.956505
C9orf102	0.0681263	9.10488	1.13288	0.272159	0.848223
C9orf103	0.150736	10.0741	0.922366	0.368562	0.871186
C9orf106	0.0130376	8.10971	0.40708	0.688759	0.951773
C9orf109	-0.0248619	9.00831	-0.192832	0.849254	0.978023
C9orf10OS	-0.0809678	10.4102	-1.0225	0.320119	0.858118
C9orf110	0.0155485	8.25454	0.209403	0.836491	0.975437
C9orf114	-0.104365	9.76671	-1.0489	0.308135	0.853866
C9orf116	0.0598793	8.77721	0.973119	0.343418	0.863738
C9orf119	-0.00299862	11.346	-0.0302615	0.976192	0.994344
C9orf123	0.115538	9.22133	1.20551	0.243646	0.832409
C9orf125	0.0339731	8.54749	0.370252	0.715524	0.956031
C9orf127	-0.0229419	9.86837	-0.182389	0.85732	0.978864
C9orf130	0.0347315	8.45178	0.634751	0.533593	0.917441
C9orf140	0.072365	8.25927	0.652705	0.522213	0.91353
C9orf142	-0.0796992	10.6912	-1.13885	0.269726	0.845578
C9orf150	-0.218009	9.19643	-1.1123	0.280676	0.84832
C9orf156	-0.053063	9.80253	-1.01704	0.32264	0.859389
C9orf16	-0.119149	8.15217	-1.92737	0.0698999	0.753566
C9orf167	0.553867	8.70332	1.89031	0.074963	0.763547
C9orf169	-0.0246239	8.54028	-0.197023	0.846022	0.977712
C9orf21	-0.134859	9.86514	-1.3663	0.188706	0.816102
C9orf23	0.00696952	9.15742	0.118333	0.907117	0.985995
C9orf24	0.0249174	8.22778	0.603958	0.553423	0.921586
C9orf25	-0.0089374	8.88142	-0.168619	0.867981	0.979955
C9orf3	-0.174069	9.53172	-0.937432	0.360971	0.869555
C9orf30	0.0179738	11.064	0.140513	0.889818	0.984005
C9orf37	0.0476639	9.02216	0.787037	0.441521	0.890654
C9orf40	0.018121	9.07693	0.118214	0.90721	0.986019
C9orf41	0.0180503	8.30762	0.458857	0.65184	0.945229
C9orf43	-0.0709018	8.10176	-2.48436	0.0230676	0.686605
C9orf46	-0.0784212	10.7898	-1.09715	0.287068	0.84832
C9orf5	0.0165078	10.4905	0.146471	0.885181	0.982663
C9orf50	0.107615	8.26971	2.29266	0.0341579	0.707602
C9orf57	0.00521154	8.10977	0.138852	0.891112	0.984083
C9orf6	-0.153926	9.5466	-1.93695	0.0686424	0.753566
C9orf64	-0.128482	9.74386	-1.17877	0.253869	0.837998
C9orf69	-0.132494	11.085	-1.27394	0.218921	0.82989
C9orf7	0.0304556	8.75988	0.470766	0.643474	0.943934
C9orf72	0.0246396	8.14278	0.896024	0.382091	0.875378
C9orf75	-0.0540137	8.60851	-1.31844	0.203923	0.821378
C9orf78	-0.0668334	11.7674	-1.05656	0.304717	0.852722
C9orf80	0.22423	10.2585	1.94825	0.0671842	0.753566
C9orf82	-0.0811751	8.58606	-1.12066	0.277193	0.84832
C9orf85	0.105649	8.38585	1.99516	0.0614219	0.748676
C9orf86	-0.133688	9.10879	-1.48966	0.153664	0.802875
C9orf89	0.0575432	9.53847	0.766828	0.453145	0.891955
C9orf9	-0.159339	9.09806	-1.48673	0.154429	0.802973
C9orf90	0.0248306	9.5458	0.470019	0.643997	0.943934
C9orf91	-0.423336	9.16227	-3.01012	0.00753095	0.686605
C9orf93	-0.0584881	8.49318	-1.33584	0.19828	0.818562
C9orf95	0.346769	9.46577	2.68971	0.0149938	0.686605
CA11	0.103615	8.15954	1.41885	0.173062	0.810829
CA12	0.789077	11.879	1.90759	0.0725623	0.760365
CA13	-0.061523	8.32506	-1.46663	0.159766	0.80332
CA2	0.149288	8.20172	0.989979	0.335334	0.862474
CA4	0.15116	8.29938	1.71807	0.102973	0.788465
CA5B	0.196671	8.84434	1.05605	0.304943	0.852722
CA5BP	-0.0860294	8.13035	-1.87288	0.0774536	0.763639
CA9	0.1044	8.20445	0.912293	0.373697	0.872787
CAB39	0.0882206	12.5717	1.03289	0.315364	0.856925
CAB39L	0.0229728	8.54177	0.524266	0.606504	0.933461
CABC1	0.0604174	9.04343	0.692488	0.497487	0.909468
CABIN1	0.0729587	9.47558	1.06224	0.3022	0.851939
CABLES1	-0.510322	10.7084	-2.44756	0.0248923	0.688957
CABLES2	0.0555613	8.52525	1.30829	0.207271	0.824326
CABYR	0.0689794	8.87719	0.784243	0.443117	0.891268
CACHD1	0.168997	9.24967	1.11207	0.280773	0.84832
CACNA1A	0.0392802	8.30295	0.869837	0.395865	0.876578
CACNA1C	0.00777011	8.7473	0.0857053	0.932649	0.989553
CACNA1D	-0.0273731	8.11779	-0.720884	0.480258	0.901296
CACNA1G	0.245822	8.31056	2.26654	0.0360056	0.709828
CACNA1S	-0.00451094	8.14503	-0.10611	0.916671	0.987726
CACNA2D3	0.0761769	8.13392	0.772789	0.449697	0.8918
CACNB1	0.0159018	8.30573	0.343279	0.735374	0.959482
CACNB2	-0.0187089	8.12663	-0.274722	0.786664	0.967771
CACNB3	0.311253	10.1335	2.92129	0.00913034	0.686605
CACNB4	-0.0830872	8.32396	-0.929801	0.364802	0.870895
CACNG1	0.0418111	8.10177	0.91216	0.373765	0.872787
CACNG4	0.00540422	8.1424	0.190515	0.851042	0.978023
CACYBP	0.0334068	10.497	0.374156	0.712668	0.95592
CAD	-0.0525534	9.24447	-0.590171	0.562428	0.923584
CADM1	0.0254479	11.7983	0.0627815	0.950634	0.99164
CADPS	-0.00214698	8.22279	-0.0491074	0.961376	0.993048
CADPS2	0.098955	8.89249	0.836209	0.414023	0.881338
CALB2	0.0874076	8.15426	0.96487	0.347421	0.865512
CALCOCO1	-0.239641	9.7555	-1.61015	0.124798	0.793836
CALCOCO2	-0.0494897	9.19531	-0.771502	0.45044	0.8918
CALD1	-0.362922	12.6461	-1.34746	0.194585	0.816912
CALHM2	-0.0431706	10.0283	-0.35327	0.727998	0.958077
CALM1	0.108246	13.1611	1.53943	0.141131	0.796349
CALM2	-0.170952	14.2608	-1.55161	0.138196	0.795127
CALM3	0.0700353	14.3758	0.604359	0.553163	0.921586
CALML4	0.0289696	8.29973	1.11976	0.277564	0.84832
CALML5	0.00274374	8.18193	0.0852377	0.933015	0.989553
CALN1	-0.12763	8.88617	-1.88089	0.0763	0.763639
CALR	-0.0781222	11.443	-0.672459	0.50985	0.91251
CALU	-0.191543	14.2526	-2.22549	0.0390969	0.71051
CAMK1	-0.0904172	8.71468	-1.21579	0.239804	0.83118
CAMK1D	0.0533683	8.91584	0.362461	0.721237	0.957163
CAMK2B	0.114347	8.24337	1.2457	0.228878	0.83118
CAMK2D	-0.144884	9.22473	-1.34292	0.196021	0.817197
CAMK2G	-0.0402075	9.4239	-0.526423	0.605035	0.932651
CAMK2N1	0.765964	10.8307	2.46971	0.0237783	0.688957
CAMKK1	0.0777893	8.1734	1.94221	0.0679597	0.753566
CAMKK2	-0.00164638	8.76695	-0.0242356	0.980932	0.995668
CAMLG	0.14685	12.9057	1.07304	0.297459	0.85014
CAMSAP1	0.0433733	9.89421	0.494858	0.626699	0.94167
CAMSAP1L1	-0.0110612	10.2794	-0.133354	0.895396	0.985176
CAMTA2	-0.15168	8.21676	-2.24698	0.0374498	0.709828
CAND1	-0.0963967	10.1259	-1.27163	0.219723	0.82989
CAND2	0.368733	8.91771	2.09453	0.0506611	0.726074
CANT1	0.0319271	10.502	0.426832	0.674574	0.950178
CANX	0.0617111	10.4391	1.08508	0.292237	0.849448
CAP1	-0.210594	14.0177	-1.94668	0.0673844	0.753566
CAP2	-0.524574	11.6546	-2.27514	0.0353872	0.709828
CAPG	-0.211328	10.0243	-0.867363	0.397183	0.876578
CAPN1	0.137384	10.6186	1.3253	0.201683	0.819675
CAPN12	0.0361254	8.2729	0.787847	0.44106	0.890654
CAPN2	0.00392364	9.75724	0.0380867	0.970039	0.994048
CAPN3	0.05599	8.37938	1.2034	0.244441	0.832409
CAPN5	0.353455	10.0374	2.72916	0.0137886	0.686605
CAPN6	-0.00731398	8.17848	-0.236872	0.815437	0.974164
CAPN7	-0.0477953	9.23672	-0.867561	0.397077	0.876578
CAPNS1	-0.233668	12.0001	-1.81069	0.0869477	0.780081
CAPRIN1	0.000564475	9.96353	0.0178205	0.985979	0.99617
CAPRIN2	-0.0764654	9.95324	-0.561767	0.581217	0.928109
CAPS	0.205394	8.81141	1.5488	0.138868	0.795924
CAPS2	0.0918795	8.74787	1.39209	0.180893	0.811984
CAPSL	-0.0177671	8.15113	-0.396928	0.696097	0.952732
CAPZA1	-0.0438351	8.13413	-1.13883	0.269734	0.845578
CAPZA2	0.0645353	12.6428	0.671578	0.510398	0.91251
CAPZB	-0.0138653	11.3398	-0.166725	0.869449	0.98016
CARD10	0.267217	9.72793	0.852825	0.404985	0.879826
CARD11	0.0382601	8.26595	1.1416	0.268613	0.845578
CARD14	0.0383205	8.6629	0.553286	0.586889	0.929686
CARD6	-0.173821	8.76994	-1.80166	0.0884084	0.781505
CARD8	0.0596929	8.34207	0.878567	0.391237	0.876578
CARD9	-0.0733198	8.09623	-1.24741	0.228268	0.83118
[truncated: 14,291 more rows]

## Sheet: Correlation
Chromosome	Start	End	Gene	Correlation	P-value	LMRs
chr1	19643323	19644061	PQLC2	0.343171	0.088	OA
chr1	164545766	164546156	PBX1	0.0796531	0.424	OA
chr10	18738425	18739299	CACNB2	-0.0153669	0.56	OA
chr11	14346602	14347020	RRAS2	-0.109992	0.337	OA
chr11	65886560	65887511	PACS1	-0.226473	0.172	OA
chr12	3140182	3140498	TSPAN9	-0.316332	0.137	OA
chr12	8810086	8811203	MFAP5	-0.455041	0.053	OA
chr12	109187648	109188144	SSH1	0.0865276	0.382	OA
chr16	78739765	78741724	WWOX	0.0285048	0.455	OA
chr16	88658010	88658537	ZC3H18	-0.102865	0.358	OA
chr17	34854129	34854650	ZNHIT3	-0.0248516	0.494	OA
chr17	78246868	78247261	RNF213	0.115715	0.385	OA
chr18	48568490	48569572	SMAD4	0.335361	0.099	OA
chr19	667704	668211	RNF126	0.0278988	0.501	OA
chr19	6073273	6074140	RFX2	-0.24167	0.163	OA
chr19	7898102	7898644	EVI5L	-0.191071	0.235	OA
chr19	37863020	37863318	ZNF527	-0.529114	0.02	OA
chr19	38481532	38482216	SIPA1L3	-0.0433488	0.461	OA
chr2	9133779	9134365	MBOAT2	-0.289084	0.154	OA
chr2	47457526	47459383	CALM2	-0.438196	0.04	OA
chr2	64076466	64078102	UGP2	-0.676512	0.002	OA
chr2	89008544	89009388	RPIA	-0.575181	0.012	OA
chr2	102698733	102699840	IL1R1	-0.0895047	0.382	OA
chr20	32021256	32022098	SNTA1	0.0481007	0.444	OA
chr20	40243086	40244038	CHD6	-0.348459	0.1	OA
chr22	32979850	32981606	FBXO7	0.0140907	0.478	OA
chr3	11376072	11377088	ATG7	0.177138	0.258	OA
chr4	88037172	88038426	KLHL8	-0.231346	0.2	OA
chr4	113248912	113249768	ALPK1	0.0191722	0.478	OA
chr5	158504550	158505198	EBF1	-0.439463	0.043	OA
chr6	16676366	16678074	ATXN1	0.205058	0.228	OA
chr7	34058272	34059144	BMPER	0.272035	0.127	OA
chr7	104793216	104793902	SRPK2	0.191835	0.23	OA
chr8	96424466	96426206	C8orf37	-0.298677	0.137	OA
chr8	118878554	118879258	EXT1	-0.418945	0.036	OA
chr1	8740812	8741444	RERE	0.0115764	0.466	RA
chr1	23733200	23734091	TCEA3	-0.221018	0.22	RA
chr1	28230896	28231580	RPA2	-0.214179	0.2	RA
chr1	39624286	39624867	MACF1	-0.537898	0.018	RA
chr1	44002814	44003589	PTPRF	-0.518921	0.03	RA
chr1	54824440	54825112	SSBP3	0.29417	0.123	RA
chr1	64363797	64365179	ROR1	0.361661	0.088	RA
chr1	86406044	86408515	COL24A1	0.120083	0.309	RA
chr1	202277028	202278236	UBE2T	0.0773683	0.427	RA
chr1	203123080	203123864	MYBPH	0.174808	0.268	RA
chr1	212485441	212487742	PPP2R5A	-0.173343	0.254	RA
chr10	7855632	7856138	TAF3	-0.312885	0.127	RA
chr10	30304787	30305628	KIAA1462	-0.0208794	0.455	RA
chr10	30306616	30307838	KIAA1462	0.0525735	0.426	RA
chr10	32340896	32342134	KIF5B	-0.195019	0.221	RA
chr10	46009872	46010312	MARCH8	0.0388167	0.429	RA
chr10	129816324	129816901	PTPRE	-0.567847	0.014	RA
chr11	3026180	3027056	NAP1L4	-0.482079	0.031	RA
chr11	14044448	14045160	SPON1	0.344768	0.083	RA
chr11	19978792	19979972	NAV2	-0.128453	0.348	RA
chr11	33800044	33800874	FBXO3	-0.0168951	0.521	RA
chr11	57172355	57174791	PRG2	0.00189049	0.483	RA
chr11	61172114	61172867	TMEM216	-0.23285	0.199	RA
chr11	67761334	67761686	UNC93B1	-0.00266171	0.505	RA
chr11	70194812	70196014	CTTN	-0.345335	0.085	RA
chr11	94522562	94523201	AMOTL1	-0.257766	0.172	RA
chr11	111799986	111801271	DIXDC1	0.406339	0.06	RA
chr11	116959912	116961456	SIK3	-0.733731	0.002	RA
chr11	126335488	126336263	ST3GAL4	-0.346741	0.099	RA
chr12	59264796	59266726	LRIG3	-0.0951645	0.367	RA
chr12	64418911	64419998	SRGAP1	-0.279361	0.141	RA
chr12	83235030	83236052	TMTC2	0.265139	0.174	RA
chr12	96177069	96178638	NTN4	-0.377403	0.084	RA
chr12	104201933	104202576	NT5DC3	0.184956	0.24	RA
chr12	106849046	106849707	POLR3B	0.546524	0.017	RA
chr13	44103014	44103570	ENOX1	0.272627	0.165	RA
chr13	45967996	45969578	SLC25A30	-0.143818	0.292	RA
chr13	74626498	74627136	KLF12	-0.436617	0.045	RA
chr13	93900533	93902305	GPC6	-0.466452	0.036	RA
chr13	99063673	99064654	STK24	0.0762653	0.392	RA
chr13	114548396	114549052	GAS6	-0.266607	0.174	RA
chr14	23284060	23285135	SLC7A7	0.258208	0.153	RA
chr14	61499544	61501589	SLC38A6	0.252928	0.186	RA
chr14	64650377	64650708	SYNE2	0.00783989	0.501	RA
chr14	94858946	94859468	SERPINA1	-0.626435	0.005	RA
chr14	100285546	100286652	EML1	-0.240918	0.171	RA
chr15	55688146	55688952	CCPG1	0.22106	0.229	RA
chr15	60828327	60829172	RORA	-0.360347	0.065	RA
chr15	60840185	60840804	RORA	-0.212614	0.2	RA
chr15	64951065	64951954	OAZ2	-0.10322	0.336	RA
chr15	73518063	73518822	HCN4	0.377241	0.064	RA
chr15	89094054	89094523	DET1	-0.0325133	0.46	RA
chr15	91152844	91153816	CRTC3	0.0175628	0.463	RA
chr15	96864308	96864606	NR2F2	0.132055	0.31	RA
chr16	8985937	8987052	CARHSP1	-0.321604	0.1	RA
chr16	11799880	11800712	TXNDC11	-0.0885081	0.4	RA
chr16	12875716	12876312	CPPED1	0.273245	0.148	RA
chr16	16156059	16156643	ABCC1	0.0693284	0.397	RA
chr16	16344044	16345539	NOMO3	0.208833	0.221	RA
chr16	57145722	57147318	CPNE2	-0.553552	0.012	RA
chr16	68124470	68125632	NFATC3	0.0311222	0.438	RA
chr16	75511192	75512428	TMEM170A	0.285874	0.138	RA
chr16	77339787	77341059	SYCE1L	-0.236133	0.183	RA
chr16	78658929	78659911	WWOX	0.0648019	0.428	RA
chr16	79037972	79038536	MAF	-0.199136	0.244	RA
chr16	89524808	89525896	ANKRD11	0.000700099	0.496	RA
chr16	89903994	89904504	SPIRE2	0.274007	0.161	RA
chr17	1395858	1396840	MYO1C	-0.0680173	0.413	RA
chr17	6664824	6665616	XAF1	0.0626906	0.428	RA
chr17	9234839	9235725	STX8	0.0364542	0.48	RA
chr17	19843014	19844768	AKAP10	-0.133827	0.334	RA
chr17	38983739	38985403	KRT10	0.119363	0.303	RA
chr17	43120623	43121472	DCAKD	0.0477797	0.45	RA
chr17	59368534	59369474	TBX2	-0.443215	0.041	RA
chr17	65417055	65418491	PITPNC1	-0.0592479	0.405	RA
chr17	65511032	65512254	PITPNC1	-0.530098	0.027	RA
chr17	78817671	78818361	CHMP6	0.040044	0.394	RA
chr17	79026424	79027172	BAIAP2	-0.0855735	0.372	RA
chr18	60960114	60961526	BCL2	-0.493928	0.031	RA
chr18	74709090	74709591	MBP	0.275027	0.145	RA
chr18	76977909	76978898	ATP9B	-0.117822	0.358	RA
chr18	77275879	77276485	NFATC1	-0.0264874	0.487	RA
chr19	19384966	19386190	TM6SF2	0.350027	0.088	RA
chr19	31830144	31831924	TSHZ3	0.230766	0.2	RA
chr19	38515967	38516254	SIPA1L3	0.125912	0.354	RA
chr19	45137248	45137985	PVR	0.0454504	0.445	RA
chr2	33335509	33336862	LTBP1	-0.263419	0.176	RA
chr2	46557054	46559408	EPAS1	-0.463958	0.025	RA
chr2	46579808	46580272	EPAS1	-0.400942	0.05	RA
chr2	68465540	68466752	PPP3R1	0.132803	0.318	RA
chr2	101614221	101615394	RPL31	0.277063	0.133	RA
chr2	106776860	106777006	UXS1	-0.0700745	0.402	RA
chr2	120595364	120595912	PTPN4	-0.0103748	0.433	RA
chr2	179123990	179125082	OSBPL6	0.295232	0.141	RA
chr2	224783246	224783660	WDFY1	-0.0294184	0.464	RA
chr2	239762314	239763606	TWIST2	-0.531378	0.015	RA
chr20	2276808	2278656	TGM3	-0.344714	0.085	RA
chr20	9146412	9147190	PLCB4	-0.168503	0.218	RA
chr20	10647284	10648122	JAG1	0.105027	0.323	RA
chr20	46339968	46340514	SULF2	0.166832	0.264	RA
chr20	47284406	47285443	PREX1	0.010163	0.511	RA
chr20	48319528	48320072	B4GALT5	-0.276997	0.159	RA
chr20	57236060	57236846	STX16	-0.0109498	0.486	RA
chr20	62504614	62505370	TPD52L2	-0.438296	0.047	RA
chr21	16425552	16427407	NRIP1	0.330616	0.101	RA
chr21	27301771	27302856	ATP5J	-0.363455	0.084	RA
chr21	32915600	32916084	TIAM1	0.134681	0.354	RA
chr22	25463612	25464368	KIAA1671	-0.320704	0.11	RA
chr22	32236437	32238189	DEPDC5	0.0661557	0.391	RA
chr22	33028422	33029424	FBXO7	-0.266518	0.163	RA
chr22	33040524	33041116	TIMP3	0.238276	0.195	RA
chr22	47355130	47355920	TBC1D22A	0.114198	0.326	RA
chr3	10235590	10236561	IRAK2	-0.142766	0.267	RA
chr3	11574622	11576150	VGLL4	0.105588	0.328	RA
chr3	48016064	48017096	MAP4	-0.0256608	0.421	RA
chr3	49171819	49172489	LAMB2	0.177305	0.27	RA
chr3	93800510	93801860	DHFRL1	-0.217691	0.231	RA
chr3	99782416	99783961	FILIP1L	-0.207129	0.241	RA
chr3	114390634	114391425	ZBTB20	-0.161964	0.279	RA
chr3	124403047	124404558	UMPS	-0.261654	0.182	RA
chr3	126210142	126210917	ZXDC	-0.195471	0.24	RA
chr3	187010892	187011789	MASP1	-0.464681	0.026	RA
chr4	4508912	4509942	STX18	0.0854706	0.345	RA
chr4	6915701	6916630	TBC1D14	-0.268721	0.144	RA
chr4	48690596	48691290	FRYL	0.236798	0.175	RA
chr4	108639124	108639908	PAPSS1	0.0210024	0.483	RA
chr4	146749116	146750106	ZNF827	-0.458896	0.031	RA
chr4	157863085	157863788	PDGFC	-0.303929	0.115	RA
chr5	16918158	16918863	MYO10	-0.273593	0.156	RA
chr5	32170930	32171973	GOLPH3	0.337234	0.116	RA
chr5	33571890	33573687	TARS	0.197617	0.236	RA
chr5	112672629	112674308	MCC	-0.504324	0.019	RA
chr5	180231869	180232662	MGAT1	-0.393316	0.077	RA
chr6	1903856	1904508	GMDS	-0.111784	0.358	RA
chr6	1910876	1912150	GMDS	-0.220278	0.228	RA
chr6	16729112	16729869	ATXN1	0.0620952	0.403	RA
chr6	18269320	18270150	DEK	-0.108128	0.31	RA
chr6	39356437	39357546	KIF6	0.0364058	0.452	RA
chr6	137066082	137066830	MAP3K5	-0.372575	0.085	RA
chr6	144643186	144643848	UTRN	0.266505	0.131	RA
chr6	148705114	148705680	SASH1	0.375735	0.076	RA
chr6	158896060	158897314	TMEM181	0.0344635	0.448	RA
chr7	44884300	44886082	H2AFV	-0.0634937	0.417	RA
chr7	50788404	50789564	GRB10	0.264947	0.157	RA
chr7	55563444	55564030	VOPP1	-0.243903	0.179	RA
chr7	69432372	69433227	AUTS2	0.438549	0.055	RA
chr7	98676538	98677547	SMURF1	0.178916	0.253	RA
chr7	98703920	98704912	SMURF1	-0.0983264	0.364	RA
chr7	101535185	101536470	CUX1	-0.495816	0.023	RA
chr7	101556935	101557592	CUX1	0.00714945	0.442	RA
chr7	104862634	104863716	SRPK2	-0.0786016	0.383	RA
chr7	129010508	129011684	AHCYL2	0.0597312	0.434	RA
chr7	130915952	130916964	MKLN1	0.309911	0.13	RA
chr7	156448704	156450538	RNF32	-0.0406666	0.467	RA
chr8	383408	384031	FBXO25	-0.2974	0.149	RA
chr8	17019754	17021340	ZDHHC2	-0.120301	0.292	RA
chr8	25767355	25767770	EBF2	-0.602752	0.01	RA
chr8	32391318	32393872	NRG1	0.1677	0.27	RA
chr8	32506828	32508456	NRG1	0.15901	0.291	RA
chr8	49611840	49612124	EFCAB1	-0.219352	0.202	RA
chr8	126012739	126012986	SQLE	0.226515	0.176	RA
chr8	134276318	134277075	NDRG1	0.0965091	0.327	RA
chr9	3507791	3509023	RFX3	0.296635	0.134	RA
chr9	32426080	32426994	ACO1	-0.168364	0.303	RA
chr9	86289078	86290448	UBQLN1	-0.00322614	0.495	RA
chr9	88708577	88709270	GOLM1	-0.1845	0.229	RA
chr9	92001364	92002175	SECISBP2	-0.0742124	0.352	RA
chr9	124420395	124420928	DAB2IP	-0.144315	0.287	RA
chr9	128049244	128049642	GAPVD1	0.250891	0.184	RA
chr9	140522407	140523398	EHMT1	-0.267838	0.176	RA
