# Supplementary material for: Epigenetic analysis in rheumatoid arthritis synoviocytes
Source: Exp Mol Med. 2019 Feb 22;51(2):22. doi: 10.1038/s12276-019-0215-5 (PMC6395697; doi:10.1038/s12276-019-0215-5)
Supplement: Supplementary file 11 — Supplementary Table S5 [file 12276_2019_215_MOESM11_ESM.xlsx]

## Sheet: DMC
Chromosome	Position	Methylation difference (RA-OA)	P-value	Adjusted P-value
chr1	565786	-38.8135	6.86118e-14	1.07216e-10
chr1	565793	-38.1773	7.36078e-14	1.14663e-10
chr1	569271	-45.791	0	0
chr1	569330	-33.3813	1.44329e-15	3.38036e-12
chr1	720796	33.5885	0	0
chr1	758140	-37.1776	3.10862e-14	5.258e-11
chr1	774046	31.1362	6.18394e-14	9.8174e-11
chr1	1112982	48.4503	0	0
chr1	1155237	48.3901	1.44329e-15	3.38036e-12
chr1	1301633	-72.5	0	0
chr1	1315043	-22.2973	1.46549e-14	2.70893e-11
chr1	1315342	-26.0563	2.9976e-15	6.52915e-12
chr1	1392451	59.0686	0	0
chr1	1768660	-27.9713	2.59126e-13	3.54793e-10
chr1	1818676	26.5165	6.99441e-15	1.39945e-11
chr1	2065816	-22.1265	1.15441e-12	1.33229e-09
chr1	2065933	-24.3505	1.31006e-14	2.4512e-11
chr1	2272226	56.9746	0	0
chr1	2274955	79.7273	0	0
chr1	2275138	53.9624	6.81677e-14	1.06605e-10
chr1	2315414	-42.3641	6.05294e-13	7.47532e-10
chr1	2336210	-32.8797	1.77169e-12	1.9476e-09
chr1	3282707	36.0851	6.668e-13	8.14898e-10
chr1	3362256	-37.3807	0	0
chr1	3514899	48.0569	3.81917e-14	6.32021e-11
chr1	3521916	-40.6986	4.55191e-15	9.56914e-12
chr1	3794273	36.4583	0	0
chr1	3796541	32.4982	1.97431e-12	2.15486e-09
chr1	4128766	40.9091	0	0
chr1	4155649	40.0154	9.99201e-16	2.43776e-12
chr1	5711429	-34.2925	1.98264e-12	2.16158e-09
chr1	5978509	23.6492	0	0
chr1	5991201	25.2109	8.88178e-16	2.20198e-12
chr1	5999196	-30.0003	8.65974e-15	1.69018e-11
chr1	6158764	37.1524	2.44249e-15	5.47581e-12
chr1	6158809	46.8843	0	0
chr1	6158812	40.9534	9.58567e-13	1.12985e-09
chr1	6585539	-29.0196	1.9118e-13	2.70507e-10
chr1	6611026	-41.3138	4.4631e-13	5.71393e-10
chr1	6612026	-31.3651	1.18128e-13	1.76289e-10
chr1	6612381	-32.7818	2.10387e-13	2.94336e-10
chr1	6669620	-29.1215	1.62215e-12	1.7991e-09
chr1	6859121	-21.7383	4.79172e-13	6.07217e-10
chr1	6910716	20.4724	1.07692e-13	1.6144e-10
chr1	7105934	-36.1544	1.44329e-15	3.38036e-12
chr1	7432614	36.1205	9.79994e-13	1.15102e-09
chr1	7439941	-33.7739	3.70814e-13	4.86311e-10
chr1	7439945	-35.3954	2.9976e-15	6.52915e-12
chr1	7483351	32.6056	4.25438e-13	5.48981e-10
chr1	7486910	25.3638	3.35287e-14	5.61862e-11
chr1	7487277	36.0952	0	0
chr1	7492264	-34.8727	3.27405e-13	4.34533e-10
chr1	7554982	22.7907	4.77396e-15	9.97274e-12
chr1	7558343	57.8223	1.68199e-13	2.41595e-10
chr1	7560887	40.923	5.85088e-14	9.34827e-11
chr1	7560924	45.9265	2.55351e-15	5.67994e-12
chr1	7730604	38.9894	6.7113e-13	8.1768e-10
chr1	7892679	-37.5768	1.0103e-14	1.9433e-11
chr1	7900947	-25.9738	1.84519e-13	2.62199e-10
chr1	7913429	25.5899	5.9952e-14	9.55587e-11
chr1	8181687	40.6437	4.44089e-16	1.1883e-12
chr1	8304606	-22.4258	2.16005e-12	2.33709e-09
chr1	8362652	34.5456	2.22045e-16	6.46268e-13
chr1	8362655	35.5987	0	0
chr1	8362676	38.5297	0	0
chr1	8362704	33.2786	7.21645e-15	1.43665e-11
chr1	8467742	-26.4841	1.76859e-13	2.52372e-10
chr1	8596355	26.8328	2.73115e-13	3.71392e-10
chr1	8924243	40.9516	8.99281e-15	1.74492e-11
chr1	8982905	30.9815	2.99094e-13	4.0178e-10
chr1	9268278	-30.1348	8.62643e-13	1.02836e-09
chr1	9335981	42.9125	5.39235e-13	6.73471e-10
chr1	9341128	-42.7385	7.88258e-15	1.55373e-11
chr1	9341141	-39.6825	2.21079e-12	2.38598e-09
chr1	9341750	42.1978	2.66453e-15	5.87439e-12
chr1	9387359	34.2731	0	0
chr1	9389370	42.7928	0	0
chr1	9394199	33.364	5.21805e-15	1.0776e-11
chr1	9396935	55.7584	0	0
chr1	9840275	-27.1911	3.44169e-15	7.4153e-12
chr1	9842308	-22.8245	0	0
chr1	9878444	31.9877	3.0087e-14	5.102e-11
chr1	10045152	-30.6914	1.8231e-12	2.00079e-09
chr1	10051117	28.8079	5.10703e-15	1.05687e-11
chr1	10542919	30.867	4.32987e-15	9.16039e-12
chr1	10563681	38.4873	0	0
chr1	11241943	-25.8887	2.12053e-14	3.75917e-11
chr1	11770039	35.0851	4.10782e-15	8.75576e-12
chr1	12393190	-37.192	0	0
chr1	12572390	37.875	2.55351e-15	5.67994e-12
chr1	12572507	42.9145	6.66134e-16	1.69801e-12
chr1	12572516	39.1964	2.19824e-14	3.88311e-11
chr1	12588654	50.9749	4.44089e-16	1.1883e-12
chr1	12685205	42.2071	1.11022e-16	3.40561e-13
chr1	13480638	34.0263	0	0
chr1	14097479	32.3699	2.44249e-15	5.47581e-12
chr1	14124097	-31.6465	2.80775e-13	3.78962e-10
chr1	14212216	-24.4235	1.72973e-13	2.47916e-10
chr1	14575411	45.2155	5.55111e-16	1.4446e-12
chr1	14926329	-30.115	9.04721e-13	1.0721e-09
chr1	15104017	32.9512	6.41709e-14	1.0131e-10
chr1	15704688	31.8188	1.11022e-16	3.40561e-13
chr1	15900200	35.2537	1.76414e-13	2.521e-10
chr1	16610436	22.9855	3.40838e-14	5.70204e-11
chr1	16617911	33.2933	8.9373e-14	1.36655e-10
chr1	16703447	-39.5912	1.87406e-13	2.65732e-10
chr1	17585840	46.416	8.13794e-14	1.25589e-10
chr1	19659165	35.0309	1.65989e-12	1.83687e-09
chr1	19793983	-45.7931	1.11022e-16	3.40561e-13
chr1	20160917	-30.9491	8.71747e-13	1.03734e-09
chr1	20283344	-21.6248	8.50431e-14	1.30939e-10
chr1	20741347	34.2769	2.20934e-14	3.89927e-11
chr1	20747224	30.1075	6.80234e-13	8.27758e-10
chr1	20860625	34.5796	3.93685e-13	5.11207e-10
chr1	20970159	45.4477	0	0
chr1	21537397	-37.1036	1.60982e-14	2.94563e-11
chr1	21593117	-23.2877	5.24025e-14	8.44039e-11
chr1	21869109	40.1175	3.64708e-13	4.7925e-10
chr1	21933344	41.598	3.4972e-14	5.82615e-11
chr1	22067337	-25.9858	9.54792e-15	1.85083e-11
chr1	22670443	21.3029	3.35287e-13	4.42634e-10
chr1	22670450	29.0216	4.44089e-16	1.1883e-12
chr1	22679309	-33.1582	0	0
chr1	22731519	28.6566	1.51323e-12	1.6934e-09
chr1	22740395	-25.9125	1.33671e-13	1.95384e-10
chr1	22753872	-32.1399	8.60423e-14	1.32171e-10
chr1	22817365	24.686	4.27436e-14	7.00363e-11
chr1	22817406	27.4714	1.70197e-13	2.44289e-10
chr1	23138581	53.4243	5.55111e-16	1.4446e-12
chr1	23156127	-44.0727	1.27454e-13	1.87952e-10
chr1	23276524	22.3872	2.66453e-15	5.87439e-12
chr1	23318983	23.3403	3.33067e-16	9.27372e-13
chr1	23585833	48.6979	1.77636e-15	4.06948e-12
chr1	23977310	29.6628	2.52909e-13	3.47715e-10
chr1	24203425	-32.6822	3.70703e-13	4.86311e-10
chr1	24469840	37.1162	3.44169e-14	5.7481e-11
chr1	24535437	40.3448	6.16174e-13	7.59496e-10
chr1	24983692	41.7919	1.14364e-12	1.32063e-09
chr1	25317228	-41.8719	0	0
chr1	25720087	50.8957	5.98077e-13	7.39537e-10
chr1	26498195	-50.2432	6.66134e-15	1.34361e-11
chr1	26522517	36.4229	0	0
chr1	26525854	46.6082	0	0
chr1	26901520	36.8377	8.43769e-15	1.65333e-11
chr1	27659988	-41.6851	1.57652e-14	2.89266e-11
chr1	28096610	-28.491	1.11022e-14	2.107e-11
chr1	28142109	-23.9664	9.03278e-13	1.07102e-09
chr1	28224279	-29.4744	0	0
chr1	28394969	-27.9321	0	0
chr1	28431169	-26.1843	6.66134e-15	1.34361e-11
chr1	28515424	-26.9341	3.61933e-14	5.99449e-11
chr1	28536699	-29.9642	0	0
chr1	28561910	32.7456	1.08247e-13	1.62151e-10
chr1	28562102	40.8002	9.6434e-13	1.13531e-09
chr1	28618452	-30.1352	0	0
chr1	29711465	46.4052	0	0
chr1	30324086	37.3746	9.44023e-13	1.11403e-09
chr1	31464327	22.1748	0	0
chr1	31503690	43.6426	0	0
chr1	31640273	-34.9341	4.9627e-14	8.00629e-11
chr1	31643489	46.432	3.33067e-16	9.27372e-13
chr1	31668114	-33.6733	1.18616e-12	1.36735e-09
chr1	31772205	-34.0019	1.04361e-14	1.9958e-11
chr1	32048051	57.6138	0	0
chr1	32068842	41.7888	5.55111e-16	1.4446e-12
chr1	32514085	-31.9756	1.74172e-12	1.91782e-09
chr1	32962271	-26.2978	0	0
chr1	33480642	31.3946	0	0
chr1	34038944	27.8348	3.33067e-16	9.27372e-13
chr1	34041784	23.2922	1.4877e-14	2.74487e-11
chr1	34164999	37.4822	0	0
chr1	34197041	-34.549	0	0
chr1	34205134	39.2853	1.44329e-15	3.38036e-12
chr1	34352603	-26.9666	5.65992e-13	7.03797e-10
chr1	34467652	-20.0281	4.44089e-16	1.1883e-12
chr1	35177465	22.6321	9.10161e-13	1.0779e-09
chr1	35177672	27.8911	4.44089e-16	1.1883e-12
chr1	35487415	-23.309	0	0
chr1	35612357	-28.4068	1.41198e-12	1.58992e-09
chr1	35638919	-37.6654	0	0
chr1	35661778	-39.0796	0	0
chr1	35840679	-20.7747	8.27782e-13	9.90356e-10
chr1	36381907	-25.8812	6.10623e-15	1.24425e-11
chr1	37501974	36.306	5.66214e-15	1.16089e-11
chr1	38062311	-23.2994	2.13496e-13	2.98057e-10
chr1	39402712	42.4138	2.10942e-15	4.75589e-12
chr1	39551241	24.1231	1.0848e-12	1.25925e-09
chr1	40047277	-38.9453	4.44089e-16	1.1883e-12
chr1	40056115	-39.0966	0	0
chr1	40996296	-35.0673	6.09068e-13	7.51727e-10
chr1	41153249	34.9239	6.65135e-13	8.13633e-10
chr1	41190354	-34.7064	0	0
chr1	41332388	-26.8641	3.34177e-14	5.61419e-11
chr1	41463872	-38.8557	2.10942e-15	4.75589e-12
chr1	41466802	-42.856	0	0
chr1	41480798	-41.4474	6.99441e-15	1.39945e-11
chr1	41488506	-37.9315	0	0
chr1	41508574	31.2343	1.11022e-16	3.40561e-13
chr1	41508672	-24.8051	2.22045e-16	6.46268e-13
chr1	41524756	-31.9475	7.77156e-16	1.95103e-12
chr1	41528459	44.0151	0	0
chr1	41528871	36.9159	0	0
chr1	41542223	-22.6721	1.50324e-12	1.68601e-09
chr1	41563688	42.2064	0	0
chr1	41573441	44.9519	0	0
chr1	41580186	-25.5197	0	0
chr1	41580641	-30.366	2.22045e-16	6.46268e-13
chr1	41583695	-25.4207	1.68754e-14	3.0625e-11
chr1	41584752	-24.5049	1.77636e-15	4.06948e-12
chr1	41598847	52.417	0	0
chr1	41637528	-41.9463	0	0
chr1	41638270	-34.3407	0	0
chr1	41640685	-34.2649	0	0
chr1	41652836	-24.5875	3.21965e-15	6.98985e-12
chr1	41693391	-30.1351	1.11022e-16	3.40561e-13
chr1	41768562	41.3764	0	0
chr1	42114651	56.3118	0	0
chr1	42253864	46.3019	4.06675e-13	5.26747e-10
chr1	42471750	20.8667	1.0647e-13	1.60092e-10
chr1	42562927	23.1213	1.92446e-12	2.10276e-09
chr1	42574063	-33.1421	1.87961e-13	2.6633e-10
chr1	42591327	-30.7421	0	0
chr1	42591695	-29.4855	1.11022e-16	3.40561e-13
chr1	43149405	-26.4502	2.77556e-13	3.7553e-10
chr1	44044468	44.6815	4.33542e-13	5.57122e-10
chr1	44267811	-25.9272	1.32116e-14	2.46734e-11
chr1	44405332	30.3249	2.03171e-14	3.61783e-11
chr1	44629857	-22.0397	1.3276e-12	1.50513e-09
chr1	44653860	25.4092	2.78222e-13	3.76026e-10
chr1	44784292	35.1561	1.00364e-13	1.51368e-10
chr1	44842135	-34.6219	3.93019e-14	6.48239e-11
chr1	44979497	-42.1795	0	0
chr1	44979965	-35.1139	2.23577e-12	2.40984e-09
chr1	45106662	-28.8427	3.28626e-13	4.35283e-10
chr1	45114796	33.8019	0	0
chr1	45236622	29.755	1.14131e-12	1.3187e-09
chr1	45259809	37.498	1.32738e-12	1.50513e-09
chr1	45306023	44.0067	0	0
chr1	45467661	-47.1936	7.57616e-13	9.1521e-10
chr1	45469155	58.3801	0	0
chr1	45495194	-34.7613	0	0
chr1	45496667	39.4194	1.66422e-13	2.39216e-10
chr1	45585207	25.5892	1.33671e-13	1.95384e-10
chr1	45610192	38.9348	0	0
chr1	45612671	-28.8573	4.89608e-14	7.90523e-11
chr1	45621470	-28.2964	7.53508e-13	9.108e-10
chr1	45628091	39.3697	4.68514e-14	7.60783e-11
chr1	45645901	48.4656	0	0
chr1	45654723	38.2604	4.996e-15	1.03605e-11
chr1	45713352	40.7323	1.66511e-12	1.84162e-09
chr1	45714795	32.4821	2.9976e-15	6.52915e-12
chr1	45719789	42.6374	1.11022e-16	3.40561e-13
chr1	45733581	27.5822	3.34732e-13	4.42194e-10
chr1	45747467	35.7969	1.54565e-12	1.72386e-09
chr1	45775432	40.5058	0	0
chr1	45789419	41.9048	1.11022e-16	3.40561e-13
chr1	45810797	34.9118	1.38156e-12	1.56096e-09
chr1	45880751	-43.38	0	0
chr1	45889167	36.8976	1.65157e-12	1.82867e-09
chr1	45890399	-30.1741	0	0
chr1	45913440	27.815	1.25455e-14	2.34955e-11
chr1	45937750	-41.5171	2.91656e-13	3.93114e-10
chr1	45950264	30.5746	2.33147e-15	5.25056e-12
chr1	45997519	26.7717	2.66453e-15	5.87439e-12
chr1	46641605	26.7172	3.54161e-14	5.88536e-11
chr1	47110230	50.7049	0	0
chr1	47116439	-28.8155	0	0
chr1	47118066	-31.3156	0	0
chr1	47158695	-30.168	0	0
chr1	47172435	-42.7807	1.44329e-15	3.38036e-12
chr1	47176606	-25.9585	5.76206e-14	9.22859e-11
chr1	47487584	-30	6.66134e-16	1.69801e-12
chr1	47510599	-24.2609	1.11022e-16	3.40561e-13
chr1	47548973	-24.9046	0	0
chr1	47563740	-31.3555	2.03171e-13	2.86049e-10
chr1	47643046	28.9362	1.17128e-13	1.74929e-10
chr1	48261231	40.1338	0	0
chr1	48269325	34.4159	1.91991e-12	2.09894e-09
chr1	48272143	36.385	2.46914e-13	3.41359e-10
chr1	48292370	-44.8025	0	0
chr1	48292536	-47.3438	0	0
chr1	48301312	33.9591	0	0
chr1	48321221	32.2901	0	0
chr1	48345236	31.152	0	0
chr1	48732587	29.6804	2.66453e-15	5.87439e-12
chr1	48900989	-37.8415	6.66134e-16	1.69801e-12
chr1	48910343	33.7908	1.14353e-14	2.15991e-11
chr1	48954953	-38.5897	0	0
chr1	48964949	-54.6837	0	0
chr1	48966400	-68.4685	0	0
chr1	49085700	-41.2398	0	0
chr1	51066815	27.7328	1.5099e-14	2.78069e-11
chr1	51068962	-35.3794	0	0
chr1	51485317	-23.19	8.10463e-15	1.59592e-11
chr1	51981505	28.3058	1.03251e-14	1.98027e-11
chr1	52481492	-27.6328	1.63758e-13	2.35556e-10
chr1	52973210	20.5291	6.66134e-16	1.69801e-12
chr1	53009718	27.6669	1.25455e-13	1.85555e-10
chr1	53444011	23.7376	1.18461e-13	1.76653e-10
chr1	53487287	37.1612	1.76526e-13	2.521e-10
chr1	53751610	-35.3795	1.04361e-14	1.9958e-11
chr1	53851872	-33.002	5.16254e-13	6.48839e-10
chr1	54029642	25.0193	6.69131e-13	8.16244e-10
chr1	54078202	33.4351	1.29752e-12	1.47353e-09
chr1	54449746	-20.4689	4.73177e-13	6.00767e-10
chr1	54703004	-28.0789	2.23377e-13	3.10761e-10
chr1	54856177	28.4973	3.23297e-13	4.29654e-10
chr1	55026457	33.6741	2.18847e-12	2.36482e-09
chr1	55834641	-32.8303	6.06182e-14	9.65432e-11
chr1	55859433	31.5299	3.33067e-16	9.27372e-13
chr1	56360479	20.9151	1.28453e-13	1.89145e-10
chr1	56837311	-28.6885	9.99201e-16	2.43776e-12
chr1	57030141	-28.4179	8.99281e-15	1.74492e-11
chr1	57072180	34.12	3.79363e-13	4.94914e-10
chr1	57095041	31.2421	3.79363e-13	4.94914e-10
chr1	57127838	-24.3453	1.77636e-15	4.06948e-12
chr1	57991580	-44.5529	6.66134e-16	1.69801e-12
chr1	58020764	-38.9543	1.11022e-14	2.107e-11
chr1	58523346	-35.4927	0	0
chr1	58604854	37.1064	3.11973e-14	5.2723e-11
chr1	58620441	-28.1518	4.44089e-16	1.1883e-12
chr1	58726424	32.0493	2.22045e-16	6.46268e-13
chr1	58743498	-38.0202	0	0
chr1	59394530	20.5264	2.36478e-14	4.13691e-11
chr1	59544434	-24.3388	2.71894e-13	3.69984e-10
chr1	59909200	29.9137	9.37694e-13	1.10787e-09
chr1	59953726	30.9583	0	0
chr1	59963917	34.5923	0	0
chr1	59966488	30.2741	1.44329e-15	3.38036e-12
chr1	60162907	24.1758	0	0
chr1	60173734	33.129	0	0
chr1	60174753	38.8601	2.66453e-15	5.87439e-12
chr1	60181334	35.358	6.22613e-13	7.65597e-10
chr1	60204007	-32.7162	3.0087e-14	5.102e-11
chr1	60283976	-28.0766	3.21965e-13	4.28169e-10
chr1	60538225	25.6332	1.48326e-13	2.14755e-10
chr1	60572411	32.8058	0	0
chr1	60875863	-32.2156	0	0
chr1	61078643	25.008	3.475e-14	5.79401e-11
chr1	61765802	-34.8491	0	0
chr1	61771644	-37.4943	4.10782e-15	8.75576e-12
chr1	61793326	31.3702	8.88178e-16	2.20198e-12
chr1	61794780	31.7327	4.68625e-13	5.96891e-10
chr1	61794919	36.2968	1.41664e-13	2.05859e-10
chr1	61831890	-44.8765	0	0
chr1	61945180	33.4675	0	0
chr1	61953692	47.4377	0	0
chr1	62056979	28.5534	2.498e-14	4.35086e-11
chr1	62057024	32.3517	0	0
chr1	62057027	30.7967	1.11022e-16	3.40561e-13
chr1	62341554	-34.9658	0	0
chr1	62400487	-21.6418	1.93179e-14	3.45536e-11
chr1	62423485	-27.7942	0	0
chr1	62427368	-20.1815	1.67644e-14	3.04513e-11
chr1	62430033	-37.3832	1.66534e-15	3.85507e-12
chr1	62435140	-23.8411	0	0
chr1	62459736	28.0377	4.08562e-14	6.70542e-11
chr1	62606128	34.2856	1.0314e-13	1.55318e-10
chr1	62651953	-28.9308	3.33067e-16	9.27372e-13
chr1	62657019	-43.3661	3.44169e-15	7.4153e-12
chr1	62717393	34.9096	2.23932e-13	3.11316e-10
chr1	62790548	37.4422	3.33067e-16	9.27372e-13
chr1	62996838	-27.6458	6.88338e-15	1.38279e-11
chr1	63117327	-22.6798	1.11022e-16	3.40561e-13
chr1	63552111	25.8876	1.42109e-14	2.64402e-11
chr1	63831708	-34.5826	2.42029e-14	4.22659e-11
chr1	63837424	-34.84	4.59188e-13	5.8628e-10
chr1	64051299	-30.8986	0	0
chr1	64074080	-30.4186	0	0
chr1	64262222	22.2342	0	0
chr1	64365132	-27.7502	8.64198e-13	1.02959e-09
chr1	64488239	-29.2959	1.63203e-14	2.97532e-11
chr1	64565608	-41.274	8.87401e-13	1.05283e-09
chr1	64606572	26.8356	1.44329e-15	3.38036e-12
chr1	64620528	-21.2802	3.475e-14	5.79401e-11
chr1	64688072	-34.7244	0	0
chr1	65152364	30.4702	0	0
chr1	65347568	-31.5253	0	0
chr1	65352930	-33.3333	0	0
chr1	65362344	34.8103	0	0
chr1	65373191	31.3094	2.9976e-15	6.52915e-12
chr1	65445541	33.0502	0	0
chr1	65548650	34.8877	0	0
chr1	65942706	26.8134	3.33067e-15	7.2073e-12
chr1	65993149	24.5847	5.55112e-15	1.1393e-11
chr1	65993438	26.7539	2.04281e-14	3.63435e-11
chr1	66124882	22.6977	0	0
chr1	66127710	30.931	5.17142e-13	6.49545e-10
chr1	66142094	22.3881	0	0
chr1	66145151	25.9009	0	0
chr1	66216976	-23.8161	2.22045e-16	6.46268e-13
chr1	66815019	38.5112	0	0
chr1	66818473	35.3073	4.77396e-15	9.97274e-12
chr1	66834333	29.5085	3.33067e-16	9.27372e-13
chr1	66965728	31.3122	4.44089e-16	1.1883e-12
chr1	66971728	32.9017	3.57492e-14	5.93575e-11
chr1	67047441	29.4786	2.22045e-16	6.46268e-13
chr1	67092935	-34.5065	6.43929e-15	1.30677e-11
chr1	67096012	30.131	1.74194e-13	2.49307e-10
chr1	67117829	30.1095	9.42912e-13	1.11338e-09
chr1	67127006	-22.3727	0	0
chr1	67127850	-31.8434	0	0
chr1	67244596	25.1306	0	0
chr1	67631963	-30.5157	0	0
chr1	67776701	42.0945	7.54952e-15	1.49251e-11
chr1	67950499	34.0118	3.11862e-13	4.15844e-10
chr1	68260778	-31.8217	7.73825e-13	9.32097e-10
chr1	68264529	-40.317	9.99201e-16	2.43776e-12
chr1	68274638	-27.6987	9.99201e-16	2.43776e-12
chr1	68301079	-31.2953	3.27516e-14	5.51624e-11
chr1	68307126	-31.463	1.30673e-13	1.92131e-10
chr1	68320119	-33.4784	0	0
chr1	68354320	-47.2064	0	0
chr1	68357031	-38.4949	0	0
chr1	68463905	-40.0862	0	0
chr1	68719016	23.9471	1.89848e-14	3.40496e-11
chr1	68771283	31.2611	9.99201e-16	2.43776e-12
chr1	68813929	-30.8806	2.51688e-13	3.46515e-10
chr1	69063585	24.092	1.88738e-15	4.29418e-12
chr1	69079495	21.3705	0	0
chr1	69094367	24.22	3.30846e-14	5.56763e-11
chr1	69447614	35.9833	0	0
chr1	69455287	33.4231	1.11022e-16	3.40561e-13
chr1	69456947	26.1378	2.33147e-14	4.08223e-11
chr1	69737528	24.3643	1.44329e-14	2.68032e-11
chr1	70177366	32.7105	6.78457e-13	8.26102e-10
chr1	70341023	-24.9846	5.68434e-14	9.11879e-11
chr1	70679891	31.9829	0	0
chr1	70692559	-28.9892	1.05471e-14	2.01509e-11
chr1	70769906	27.7475	1.26366e-12	1.44414e-09
chr1	70773563	44.1463	0	0
chr1	70809555	35.9809	5.10925e-13	6.42953e-10
chr1	70828182	37.0102	0	0
chr1	70831841	36.2183	0	0
chr1	70873816	25.6869	3.33067e-16	9.27372e-13
chr1	71234619	31.5234	2.80886e-14	4.82476e-11
chr1	71328401	23.0092	2.14551e-12	2.32261e-09
chr1	71590877	27.4512	7.73937e-13	9.32097e-10
chr1	72014305	-30.0677	8.08242e-14	1.24926e-10
chr1	72014344	-30.242	4.78284e-13	6.06478e-10
chr1	72014373	-33.5311	1.15463e-14	2.17469e-11
chr1	72057112	33.5106	0	0
chr1	72293632	-23.4852	2.28484e-13	3.17201e-10
chr1	72325276	-26.7257	1.38411e-12	1.56208e-09
chr1	72348816	-39.3194	0	0
chr1	72376438	-35.2525	4.6918e-13	5.97216e-10
chr1	72495186	27.4456	4.44089e-16	1.1883e-12
chr1	72710713	22.982	4.44089e-16	1.1883e-12
chr1	74732597	28.9845	4.44089e-16	1.1883e-12
chr1	74743723	27.8099	2.18925e-12	2.36482e-09
chr1	74804096	35.5951	0	0
chr1	74804459	36.537	0	0
chr1	74804919	22.2564	0	0
chr1	74804967	24.1685	0	0
chr1	74804970	26.3748	0	0
chr1	75171210	25.4845	0	0
chr1	75632186	21.0964	1.75415e-14	3.17182e-11
chr1	76079805	-31.0216	1.87295e-13	2.65732e-10
chr1	76159277	-27.8534	8.65974e-15	1.69018e-11
chr1	76483732	-31.8686	0	0
chr1	76486572	-24.8175	2.22045e-16	6.46268e-13
chr1	77351598	31.7986	2.91989e-14	4.98108e-11
chr1	77504168	-28.1973	2.64233e-13	3.60793e-10
chr1	77696604	-21.2623	0	0
chr1	78449586	-32.4324	5.94968e-13	7.36608e-10
chr1	78547946	29.5115	3.3451e-13	4.42194e-10
chr1	78558300	-27.1813	8.32667e-15	1.63479e-11
chr1	78572611	-44.0673	0	0
chr1	78574128	-41.1806	0	0
chr1	78578627	-47.4887	0	0
chr1	78587321	-36.7633	0	0
chr1	78590757	-44.2003	0	0
chr1	78602941	-26.6705	6.99441e-15	1.39945e-11
chr1	78603789	-35.9577	0	0
chr1	78604613	-35.1873	0	0
chr1	78605898	26.4087	4.88498e-15	1.01514e-11
chr1	78606577	-28.026	1.22124e-15	2.93276e-12
chr1	78606676	-34.1041	0	0
chr1	78638541	-46.8562	0	0
chr1	78640108	-48.7989	0	0
chr1	78675016	30.481	4.67404e-13	5.95717e-10
chr1	78776006	-55.216	0	0
chr1	78783342	-39.6687	0	0
chr1	78787274	-40.9233	0	0
chr1	78790740	-36.5258	1.15463e-14	2.17469e-11
chr1	78795032	-30.502	1.25899e-13	1.86073e-10
chr1	78810225	-43.4844	0	0
chr1	78851068	25.9329	6.70575e-14	1.052e-10
chr1	78868658	-33.1484	0	0
chr1	78882487	-34.2805	0	0
chr1	78916316	40.6887	0	0
chr1	78921859	38.2751	0	0
chr1	78932951	42.3219	1.77636e-15	4.06948e-12
chr1	78961053	-29.5722	1.11022e-16	3.40561e-13
chr1	78966742	-24.1511	3.02203e-13	4.05409e-10
chr1	79102726	-31.5934	4.21885e-15	8.96361e-12
chr1	79159518	-26.6755	2.74003e-13	3.72346e-10
chr1	79360874	-25.4843	0	0
chr1	79543486	-34.1007	0	0
chr1	80219761	23.3174	3.27516e-14	5.51624e-11
chr1	80267606	29.8498	5.15477e-13	6.48271e-10
chr1	81056035	21.1898	2.05835e-13	2.88684e-10
chr1	81943445	25.3712	4.29656e-14	7.03423e-11
chr1	81952604	33.5933	0	0
chr1	82083207	28.0935	2.79443e-13	3.7742e-10
chr1	82083315	36.2499	0	0
chr1	82083352	36.0902	0	0
chr1	82083392	35.4508	1.11022e-16	3.40561e-13
chr1	82083479	36.3839	0	0
chr1	82425547	-38.301	0	0
chr1	82634845	-24.5286	5.67324e-14	9.10832e-11
chr1	82643944	29.421	3.41949e-14	5.71581e-11
chr1	82664662	31.5411	2.10942e-15	4.75589e-12
chr1	82666084	33.6089	8.77076e-15	1.7085e-11
chr1	82674002	-30.2352	0	0
chr1	82855760	-29.9963	0	0
chr1	82911862	25.2904	2.06113e-12	2.24102e-09
chr1	82911869	29.1374	2.22045e-16	6.46268e-13
chr1	82912275	24.6769	1.11022e-15	2.68233e-12
chr1	83048718	24.4525	1.71485e-12	1.89174e-09
chr1	83526796	23.3614	1.4081e-12	1.58734e-09
chr1	84263632	-31.8809	0	0
chr1	84293401	-25.4338	6.19837e-13	7.63126e-10
chr1	84504420	33.8126	1.88738e-15	4.29418e-12
chr1	84658590	-25.8872	4.33764e-13	5.57122e-10
chr1	84720223	-27.093	1.25466e-12	1.43551e-09
chr1	84772801	29.0565	9.99201e-16	2.43776e-12
chr1	84798865	26.4605	1.11022e-16	3.40561e-13
chr1	84831753	27.6596	9.64784e-14	1.46506e-10
chr1	84839249	23.411	4.996e-15	1.03605e-11
chr1	85328095	-29.4584	8.12683e-14	1.25515e-10
chr1	85886224	36.1092	0	0
chr1	85920575	33.7412	0	0
chr1	85920640	29.8558	0	0
chr1	86280039	-36.4502	0	0
chr1	86287803	28.9412	0	0
chr1	86292922	-40.1253	1.89737e-13	2.68655e-10
chr1	86301887	-43.8672	0	0
chr1	86304637	-40.4222	0	0
chr1	86317798	-32.8819	1.11022e-16	3.40561e-13
chr1	86320498	-40.7623	4.33542e-13	5.57122e-10
chr1	86325998	-40.7796	0	0
chr1	86326402	-31.141	5.4512e-14	8.76597e-11
chr1	86326533	-42.2027	0	0
chr1	86326568	-45.2088	0	0
chr1	86326771	-40.2567	0	0
chr1	86335004	-23.6667	1.9984e-15	4.52094e-12
chr1	86357527	-30.7845	0	0
chr1	86359755	-23.514	6.66134e-16	1.69801e-12
chr1	86375654	-32.9684	0	0
chr1	86407220	-24.8021	4.44089e-16	1.1883e-12
chr1	86414726	-32.2024	0	0
chr1	86416971	-23.1748	0	0
chr1	86439442	35.9944	1.11022e-16	3.40561e-13
chr1	86466125	25.1734	1.11022e-15	2.68233e-12
chr1	86486668	33.1151	3.33067e-16	9.27372e-13
chr1	86624804	-26.5252	1.60383e-12	1.78275e-09
chr1	86735526	-26.0352	6.88338e-14	1.07478e-10
chr1	86795872	-27.9647	1.78746e-14	3.22619e-11
chr1	86893699	-21.9048	3.07532e-13	4.11449e-10
chr1	87039428	22.5697	1.12133e-14	2.12604e-11
chr1	87360858	-25.9772	2.22045e-16	6.46268e-13
chr1	87523520	32.5775	1.76703e-12	1.94354e-09
chr1	87776841	24.8422	7.63833e-14	1.18522e-10
chr1	88035856	43.4253	0	0
chr1	88108046	30.5677	0	0
chr1	88119200	38.4568	0	0
chr1	88225812	-45.6436	7.27529e-13	8.82076e-10
chr1	88282196	22.0717	1.39888e-14	2.60758e-11
chr1	88449121	-29.59	4.44089e-15	9.36541e-12
chr1	88928116	-20.8061	0	0
chr1	89078928	43.2284	5.55111e-16	1.4446e-12
chr1	89078934	40.3127	8.50431e-14	1.30939e-10
chr1	89078940	39.9403	1.63647e-13	2.35556e-10
chr1	89110301	39.2135	3.55271e-15	7.63797e-12
chr1	89119305	-33.5914	3.33067e-16	9.27372e-13
chr1	89210859	-30.8734	0	0
chr1	89221313	-24.2105	4.38982e-13	5.62735e-10
chr1	89303785	-29.7843	0	0
chr1	89409910	27.9006	0	0
chr1	89517119	-33.3886	0	0
chr1	89518623	28.7667	2.88658e-15	6.32887e-12
chr1	89549627	-35.1051	2.55351e-15	5.67994e-12
chr1	89704458	-27.5363	9.99201e-15	1.9294e-11
chr1	89730723	-28.7792	3.9746e-14	6.55021e-11
chr1	89886229	-26.7661	2.22045e-16	6.46268e-13
chr1	90126643	28.0558	5.55111e-16	1.4446e-12
chr1	90135772	24.2395	6.66134e-16	1.69801e-12
chr1	90135789	29.562	0	0
chr1	90135814	25.0107	1.11022e-16	3.40561e-13
chr1	90135855	21.6844	5.88418e-15	1.20517e-11
chr1	90135865	20.8538	2.0195e-13	2.84732e-10
chr1	90135879	22.9782	4.21885e-15	8.96361e-12
chr1	90164624	-25.3233	1.33227e-15	3.1688e-12
chr1	90322384	-29.1428	3.35287e-14	5.61862e-11
chr1	91094631	-41.8643	0	0
chr1	91319994	-25.4335	2.67786e-13	3.65143e-10
chr1	91623344	-45.2871	0	0
chr1	91632460	32.3418	1.58762e-14	2.90767e-11
chr1	91632640	-40.797	6.15064e-14	9.77232e-11
chr1	91633434	28.0657	5.78426e-14	9.24927e-11
chr1	91635676	30.4522	2.49356e-13	3.44257e-10
chr1	91643880	21.1581	1.99285e-12	2.17034e-09
chr1	91644417	33.489	6.66134e-16	1.69801e-12
chr1	91655544	37.1722	2.99427e-13	4.01956e-10
chr1	91908354	34.4238	2.24265e-14	3.94406e-11
chr1	91912825	-32.4103	1.35225e-13	1.97511e-10
chr1	91987034	26.5868	1.03828e-12	1.2102e-09
chr1	92136911	27.5782	8.88178e-16	2.20198e-12
chr1	92137390	29.9386	2.34368e-13	3.24465e-10
chr1	92171865	33.6104	1.46549e-14	2.70893e-11
chr1	92174737	37.8194	3.66374e-15	7.84278e-12
chr1	92176043	31.4228	2.55351e-15	5.67994e-12
chr1	92200781	-34.4359	1.67644e-14	3.04513e-11
chr1	92202466	21.7888	9.99201e-14	1.50812e-10
chr1	92300296	36.8341	7.77156e-16	1.95103e-12
chr1	92321858	35.6983	4.88498e-15	1.01514e-11
chr1	92349705	30.7225	1.85796e-12	2.0368e-09
chr1	92710491	29.061	1.43219e-14	2.66219e-11
chr1	92988736	35.0587	1.20903e-13	1.79757e-10
chr1	93052684	-22.3022	1.44329e-15	3.38036e-12
chr1	93257407	-24.4926	1.12466e-12	1.30021e-09
chr1	93513895	-22.2862	1.31228e-13	1.92805e-10
chr1	93521569	-33.1915	0	0
chr1	93530499	37.7144	1.11022e-16	3.40561e-13
chr1	93555682	-39.0649	1.14353e-14	2.15991e-11
chr1	93570367	-48.2725	0	0
chr1	93584605	-39.358	0	0
chr1	93590668	37.0338	0	0
chr1	93626382	44.3052	5.44009e-15	1.11998e-11
chr1	93630171	-39.2889	0	0
chr1	93634008	-49.5317	0	0
chr1	93635330	40.7462	4.44089e-16	1.1883e-12
chr1	93665150	44.6212	1.9984e-15	4.52094e-12
chr1	93672688	37.7962	0	0
chr1	93679839	43.6534	0	0
chr1	93682877	47.2278	0	0
chr1	93688415	-21.1099	4.3876e-13	5.62735e-10
chr1	93695921	40.1778	2.05946e-13	2.88684e-10
chr1	93705532	33.8078	5.55112e-15	1.1393e-11
chr1	93711220	27.8946	7.77156e-16	1.95103e-12
chr1	93712763	39.7335	0	0
chr1	93713862	54.61	0	0
chr1	93716973	30.8621	5.92859e-14	9.45727e-11
chr1	93720797	42.4555	2.22045e-16	6.46268e-13
chr1	93725053	45.8561	0	0
chr1	93750571	44.4056	0	0
chr1	93752982	42.4262	1.11022e-16	3.40561e-13
chr1	93763896	-49.4287	0	0
chr1	93774812	-45.1632	0	0
chr1	93778662	-39.9025	0	0
chr1	93787769	-45.7373	0	0
chr1	93790293	40.383	0	0
chr1	93799644	39.6826	0	0
chr1	93801092	-37.4091	1.35447e-14	2.52717e-11
chr1	93804951	-38.7402	0	0
chr1	93806698	31.1337	0	0
chr1	93820574	-40.2809	0	0
chr1	93932949	-32.4806	0	0
chr1	93962580	-38.3387	0	0
chr1	94661616	38.2813	0	0
chr1	94669295	22.7388	4.22773e-13	5.46177e-10
chr1	94693703	34.0141	1.11022e-16	3.40561e-13
chr1	94875126	-20.9594	1.06515e-12	1.23861e-09
chr1	94978039	25.0149	0	0
chr1	95465732	-28.1192	0	0
chr1	95615238	24.5173	0	0
chr1	95890977	28.8754	0	0
chr1	95902901	27.5113	8.40994e-13	1.00496e-09
chr1	96478644	29.3657	2.4658e-13	3.41135e-10
chr1	96478681	36.1177	0	0
chr1	96606067	42.9308	1.11022e-16	3.40561e-13
chr1	96616770	31.1049	3.33067e-15	7.2073e-12
chr1	96632212	33.7431	0	0
chr1	96640802	22.1981	4.21885e-15	8.96361e-12
chr1	96882971	-27.7894	0	0
chr1	96884330	28.8459	2.22045e-16	6.46268e-13
chr1	96924097	-21.765	5.53668e-13	6.90197e-10
chr1	96931522	25.2762	6.65357e-13	8.13633e-10
chr1	97245893	-34.5399	0	0
chr1	97279692	-27.4995	6.12843e-14	9.74482e-11
chr1	97593456	-29.8745	1.73306e-13	2.48214e-10
chr1	97693323	-27.0613	6.66134e-16	1.69801e-12
chr1	97700939	31.1316	1.41165e-12	1.58992e-09
chr1	97746092	-20.543	1.33227e-15	3.1688e-12
chr1	97828567	-24.1538	3.59712e-14	5.96764e-11
chr1	97858897	-25.6388	2.13707e-12	2.316e-09
chr1	97867197	-30.8023	0	0
chr1	97870258	-23.3796	1.02773e-12	1.1986e-09
chr1	97919685	25.0873	1.11022e-15	2.68233e-12
chr1	98019473	21.6653	5.55112e-15	1.1393e-11
chr1	98045995	-22.4638	1.75415e-14	3.17182e-11
chr1	98069534	-26.1446	6.61693e-14	1.04052e-10
chr1	98335003	-35.3846	0	0
chr1	98348884	-21.4925	0	0
chr1	98395880	-29.0323	1.92957e-13	2.72826e-10
chr1	98397765	-21.6216	0	0
chr1	98470752	-25.3354	5.58442e-14	8.97296e-11
chr1	98543441	35.1021	7.48068e-13	9.05324e-10
chr1	98569693	30.0036	0	0
chr1	98781550	32.085	1.50835e-12	1.68983e-09
chr1	98781555	31.5	1.28686e-12	1.46461e-09
chr1	98866762	-38.2295	0	0
chr1	98902505	-27.6247	4.88498e-14	7.90012e-11
chr1	98936972	-28.6085	9.99201e-16	2.43776e-12
chr1	98973462	25.8384	8.88178e-16	2.20198e-12
chr1	98973807	31.1353	0	0
chr1	99141523	-20.5025	2.22045e-16	6.46268e-13
chr1	99175058	-27.3171	1.9984e-15	4.52094e-12
chr1	99185615	31.8921	0	0
chr1	99191981	30.867	3.21965e-15	6.98985e-12
chr1	99193326	27.5271	0	0
chr1	99245025	-30.3696	0	0
chr1	99288005	-21.3799	6.4615e-14	1.0193e-10
chr1	99338076	-35.9305	5.85976e-13	7.26378e-10
chr1	99365840	-29.5601	2.22045e-16	6.46268e-13
chr1	99365922	-28.5703	1.11022e-15	2.68233e-12
chr1	100122896	26.1528	6.98108e-13	8.47954e-10
chr1	100131039	-31.8764	0	0
chr1	100152031	23.3031	4.66294e-15	9.79219e-12
chr1	100318536	27.4011	8.54872e-15	1.67179e-11
chr1	100387939	-26.3379	0	0
chr1	100394951	-40.1656	8.79297e-14	1.34862e-10
chr1	100402711	-28.5486	7.21645e-15	1.43665e-11
chr1	100538020	31.0545	4.29989e-13	5.53703e-10
chr1	100654274	30.8356	8.99281e-15	1.74492e-11
chr1	100654559	25.9061	6.87561e-13	8.35653e-10
chr1	100867548	21.9221	7.13984e-13	8.66181e-10
chr1	100880024	-28.6079	0	0
chr1	100913532	27.9377	7.43849e-15	1.47496e-11
chr1	100934730	-27.2033	0	0
chr1	100937039	23.8623	1.46549e-14	2.70893e-11
chr1	100950467	-44.9023	0	0
chr1	100983622	-20.7747	0	0
chr1	100997832	-20.6897	0	0
chr1	100998695	-27.3224	0	0
chr1	101007055	-27.6283	0	0
chr1	101020681	-25.8971	0	0
chr1	101025917	-25.9933	0	0
chr1	101026007	-23.5495	0	0
chr1	101031829	-33.3955	0	0
chr1	101040010	34.9913	1.01763e-12	1.18891e-09
chr1	101042717	39.8556	0	0
chr1	101044402	-34.0265	8.25562e-13	9.88294e-10
chr1	101049617	28.7616	5.08482e-14	8.19667e-11
chr1	101461127	28.7117	1.97842e-13	2.79493e-10
chr1	101461220	36.35	1.11022e-16	3.40561e-13
chr1	101461225	30.8263	1.12255e-12	1.29853e-09
chr1	101818367	-22.3998	9.72555e-14	1.47461e-10
chr1	101828583	28.6611	2.68674e-14	4.63901e-11
chr1	103470486	22.4677	4.16778e-13	5.39131e-10
chr1	103501117	22.4431	1.50624e-12	1.68842e-09
chr1	103525154	25.4328	1.32116e-14	2.46734e-11
chr1	103539482	25.4104	5.2347e-13	6.55838e-10
chr1	103571853	-29.2481	0	0
chr1	105743274	28.588	2.0306e-13	2.86049e-10
chr1	105860686	31.3364	0	0
chr1	105899294	37.4091	2.22045e-16	6.46268e-13
chr1	105904689	50.5538	2.55351e-15	5.67994e-12
chr1	105973850	23.2129	4.25659e-13	5.48981e-10
chr1	105976131	-27.1716	0	0
chr1	106698070	24.5867	1.53588e-12	1.71489e-09
chr1	106754719	24.8368	1.77636e-13	2.53141e-10
chr1	106790903	29.3774	8.88178e-16	2.20198e-12
chr1	106804041	-29.3479	1.11022e-16	3.40561e-13
chr1	106852979	27.0046	1.82743e-13	2.59861e-10
chr1	106852986	26.461	1.19682e-13	1.78341e-10
chr1	106853506	35.105	0	0
chr1	106913630	28.4363	1.06581e-13	1.60138e-10
chr1	106932640	-48.2623	0	0
chr1	107212610	-25.7137	1.13243e-14	2.14504e-11
chr1	107256357	38.4419	3.21965e-15	6.98985e-12
chr1	107258530	26.6075	1.15985e-12	1.33779e-09
chr1	107292292	-28.3189	2.22045e-16	6.46268e-13
chr1	107367305	-23.2931	1.57652e-14	2.89266e-11
chr1	107395173	-21.1155	1.63203e-14	2.97532e-11
chr1	107810154	30.0806	2.23155e-14	3.93497e-11
chr1	107948862	28.5639	0	0
chr1	108219593	28.056	2.22045e-16	6.46268e-13
chr1	108245615	33.7613	0	0
chr1	108369482	24.8097	1.84297e-14	3.31436e-11
chr1	109104289	-24.1401	4.89941e-13	6.18502e-10
chr1	109915710	26.3651	3.93907e-13	5.11207e-10
chr1	109921759	31.6043	4.36318e-14	7.1257e-11
chr1	109922570	29.9792	6.10623e-15	1.24425e-11
chr1	109959283	26.1075	0	0
chr1	110135995	-25.6359	2.94209e-14	5.01038e-11
chr1	110331227	60.0423	0	0
chr1	110519806	36.5	1.11022e-16	3.40561e-13
chr1	110519833	34.4593	1.19904e-14	2.25194e-11
chr1	110520523	35.2528	1.28819e-12	1.46461e-09
chr1	111009859	-27.7574	3.9857e-14	6.56307e-11
chr1	111324727	31.7179	2.50688e-13	3.45378e-10
chr1	111732710	49.8428	1.55431e-15	3.60645e-12
chr1	111748455	-27.0305	2.96318e-13	3.98859e-10
chr1	112013486	-30.423	0	0
chr1	112076761	31.5874	0	0
chr1	112356813	49.8938	2.22045e-16	6.46268e-13
chr1	112994812	30.7998	5.32907e-15	1.09939e-11
chr1	113564644	-28.5148	4.88498e-15	1.01514e-11
chr1	113571835	-36.5102	4.55191e-15	9.56914e-12
chr1	113584018	34.0941	1.06581e-14	2.03046e-11
chr1	113588161	52.5722	5.88529e-13	7.29089e-10
chr1	113733434	28.467	2.21123e-12	2.38598e-09
chr1	113746280	-29.2463	9.88099e-15	1.90982e-11
chr1	114707144	30.4065	0	0
chr1	114865342	-24.331	2.05436e-12	2.23488e-09
chr1	115190029	-26.3506	1.01108e-12	1.18334e-09
chr1	115573226	24.7664	2.58349e-13	3.53973e-10
chr1	115857538	23.6609	1.52345e-12	1.70291e-09
chr1	116039979	33.9242	5.55111e-16	1.4446e-12
chr1	116072918	39.3034	2.75335e-13	3.73646e-10
chr1	116074624	22.0748	2.23377e-13	3.10761e-10
chr1	116074714	27.2272	3.48055e-13	4.5888e-10
chr1	116149984	-28.0642	7.88258e-15	1.55373e-11
chr1	116151255	-30.3398	1.88738e-15	4.29418e-12
chr1	116652660	32.1512	2.24265e-14	3.94406e-11
chr1	117108585	36.2261	8.78852e-13	1.04393e-09
chr1	117215014	27.8496	3.07532e-14	5.21052e-11
chr1	117446274	-31.9549	1.55431e-15	3.60645e-12
chr1	117498585	32.3121	2.75335e-14	4.73759e-11
chr1	117508304	-31.3963	1.35669e-13	1.98014e-10
chr1	117525931	42.2898	1.11022e-15	2.68233e-12
chr1	117529457	-51.6667	5.55111e-16	1.4446e-12
chr1	117530511	-52.3917	0	0
chr1	117532321	27.5318	4.44089e-14	7.24668e-11
chr1	117532788	23.7185	1.47871e-12	1.66036e-09
chr1	117536801	-36.3584	0	0
chr1	117537864	30.2553	1.52101e-14	2.79854e-11
chr1	117569390	-31.1761	0	0
chr1	117747647	34.8918	6.99441e-15	1.39945e-11
chr1	117822314	49.9253	0	0
chr1	117848821	36.6453	6.81233e-13	8.28468e-10
chr1	117871403	40.492	8.88178e-15	1.72844e-11
chr1	117875461	45.3651	1.81855e-13	2.58783e-10
chr1	117903138	-37.7226	0	0
chr1	117934919	-44.8449	0	0
chr1	117937714	-39.2655	0	0
chr1	117941924	-48.8087	0	0
chr1	117949479	-30.5752	0	0
chr1	117992370	-49.107	0	0
chr1	118005557	-45.8689	0	0
chr1	118007309	-52.8316	0	0
chr1	118026778	-47.0644	0	0
chr1	118030211	-40.8586	0	0
chr1	118078875	41.5345	0	0
chr1	118098031	-36.5476	0	0
chr1	118256346	28.1664	1.11022e-16	3.40561e-13
chr1	118266528	26.5139	5.10369e-13	6.42953e-10
chr1	118655326	23.1621	2.08866e-12	2.26601e-09
chr1	118655867	26.4813	3.33067e-16	9.27372e-13
chr1	118866267	24.3637	9.22151e-13	1.09145e-09
chr1	118873345	24.4318	1.33227e-15	3.1688e-12
chr1	118880827	23.5712	0	0
chr1	118882445	29.231	8.77076e-15	1.7085e-11
chr1	118896606	23.7324	1.0103e-14	1.9433e-11
chr1	118916499	29.6559	0	0
chr1	118925655	28.4853	0	0
chr1	118936321	28.7596	7.60503e-14	1.18098e-10
chr1	118943448	28.9763	3.33067e-16	9.27372e-13
chr1	119019514	43.2259	8.82627e-14	1.35269e-10
chr1	119448685	30.1641	5.55111e-16	1.4446e-12
chr1	119453868	-27.0167	0	0
chr1	119501069	-27.5671	0	0
chr1	119521659	29.8247	1.05471e-12	1.22791e-09
chr1	119521707	28.7314	4.04121e-14	6.63801e-11
chr1	119521742	36.8568	0	0
chr1	119521745	31.5317	3.33067e-16	9.27372e-13
chr1	119521761	30.4779	3.33067e-16	9.27372e-13
chr1	119522090	35.0346	0	0
chr1	119522138	31.2727	7.77156e-16	1.95103e-12
chr1	119522172	30.737	5.55111e-16	1.4446e-12
chr1	119522188	32.5115	9.99201e-16	2.43776e-12
chr1	119522190	31.7908	0	0
chr1	119522233	26.1622	2.49578e-13	3.44325e-10
chr1	119522239	30.072	7.77156e-16	1.95103e-12
chr1	119522926	28.5401	3.52607e-13	4.64574e-10
chr1	119524913	21.7038	0	0
chr1	119524963	25.5733	0	0
chr1	119525141	27.8638	1.55431e-15	3.60645e-12
chr1	119525150	27.9509	0	0
chr1	119525376	34.6474	0	0
chr1	119525552	31.1053	8.03579e-13	9.63717e-10
chr1	119525589	43.434	0	0
chr1	119525592	42.0253	7.77156e-16	1.95103e-12
chr1	119525657	44.5008	1.77636e-15	4.06948e-12
chr1	119525682	43.6667	6.43929e-15	1.30677e-11
chr1	119525691	45.9717	6.66134e-16	1.69801e-12
chr1	119525703	51.2886	4.44089e-16	1.1883e-12
chr1	119525715	47.3232	5.32907e-14	8.57651e-11
chr1	119525991	41.5185	2.22045e-16	6.46268e-13
chr1	119525993	40.4258	1.11022e-16	3.40561e-13
chr1	119525996	40.9376	1.33227e-15	3.1688e-12
chr1	119526002	38.4762	2.4869e-14	4.33532e-11
chr1	119526037	46.0227	5.55111e-16	1.4446e-12
chr1	119526044	47.3805	2.22045e-16	6.46268e-13
chr1	119526058	43.8571	9.90319e-14	1.49812e-10
chr1	119526060	45.1151	8.58202e-14	1.31931e-10
chr1	119526073	45.6067	3.33067e-16	9.27372e-13
chr1	119526092	42.5	5.55111e-16	1.4446e-12
chr1	119526101	48.1054	0	0
chr1	119526120	47.986	0	0
chr1	119526135	46.5067	0	0
chr1	119526168	33.4713	6.19504e-14	9.82719e-11
chr1	119526186	48.1663	0	0
chr1	119526228	49.1556	0	0
chr1	119526238	47.496	0	0
chr1	119526255	46.0064	1.11022e-16	3.40561e-13
chr1	119526266	49.1375	1.11022e-16	3.40561e-13
chr1	119526298	46.5609	3.44169e-15	7.4153e-12
chr1	119526336	48.2221	3.55271e-15	7.63797e-12
chr1	119526342	48.0177	7.77156e-16	1.95103e-12
chr1	119526396	51.268	0	0
chr1	119526411	46.7415	0	0
chr1	119526413	47.6093	0	0
chr1	119526417	51.0273	0	0
chr1	119526420	48.4095	0	0
chr1	119526437	45.5208	0	0
chr1	119526449	44.8815	0	0
chr1	119526468	48.19	0	0
chr1	119526477	44.6112	0	0
chr1	119526479	45.6713	0	0
chr1	119526503	42.1311	3.33067e-16	9.27372e-13
chr1	119526565	34.8485	2.19824e-14	3.88311e-11
chr1	119526727	43.9027	0	0
chr1	119526731	45.8504	0	0
chr1	119526733	45.4912	0	0
chr1	119526783	50.0756	0	0
chr1	119526789	44.9787	0	0
chr1	119526793	48.5892	0	0
chr1	119526801	48.4973	0	0
chr1	119526813	32.9871	8.52984e-13	1.01867e-09
chr1	119526827	47.6984	0	0
chr1	119526829	50.5652	0	0
chr1	119531372	34.5635	0	0
chr1	119531374	31.9784	0	0
chr1	119531420	29.1564	0	0
chr1	119531450	20.3986	1.33227e-15	3.1688e-12
chr1	119531551	28.4119	1.21014e-14	2.26851e-11
chr1	119531595	33.1419	1.10723e-12	1.2823e-09
chr1	119531613	37.5284	8.43769e-15	1.65333e-11
chr1	119531617	34.5644	6.57141e-13	8.05566e-10
chr1	119531704	43.9792	2.95319e-14	5.02498e-11
chr1	119531708	43.0769	1.77636e-15	4.06948e-12
chr1	119531718	42.959	4.60743e-14	7.49386e-11
chr1	119531723	44.2895	7.21645e-15	1.43665e-11
chr1	119531732	39.4948	1.20792e-13	1.79726e-10
chr1	119531832	38.1688	0	0
chr1	119531857	37.8734	0	0
chr1	119531881	38.2266	0	0
chr1	119531897	37.9509	0	0
chr1	119531950	44.1341	0	0
chr1	119531992	47.0787	0	0
chr1	119531998	46.8965	0	0
chr1	119532002	48.8889	0	0
chr1	119532008	43.7347	1.11022e-16	3.40561e-13
chr1	119532022	44.3253	0	0
chr1	119532044	42.0665	0	0
chr1	119532050	41.776	0	0
chr1	119532056	41.7458	0	0
chr1	119532079	34.6961	2.93099e-14	4.99574e-11
chr1	119532084	37.0808	6.77236e-15	1.36186e-11
chr1	119532091	41.844	0	0
chr1	119532093	41.5168	0	0
chr1	119532100	42.2738	0	0
chr1	119532116	42.527	0	0
chr1	119532142	45.5224	0	0
chr1	119532147	46.2302	0	0
chr1	119532172	43.8156	0	0
chr1	119532189	42.411	0	0
chr1	119532195	40.5967	1.11022e-16	3.40561e-13
chr1	119532228	47.847	0	0
chr1	119532233	42.5409	0	0
chr1	119532386	31.6001	2.58127e-13	3.53912e-10
chr1	119532408	36.2507	3.44169e-15	7.4153e-12
chr1	119532591	33.3705	3.53051e-14	5.87672e-11
chr1	119532621	31.8841	4.44089e-16	1.1883e-12
chr1	119532655	35.7205	4.44089e-16	1.1883e-12
chr1	119532694	37.2575	2.67564e-14	4.62385e-11
chr1	119532736	47.2565	0	0
chr1	119532785	45.855	1.11022e-16	3.40561e-13
chr1	119532816	48.3922	0	0
chr1	119532832	47.749	1.11022e-16	3.40561e-13
chr1	119532835	46.0311	6.66134e-16	1.69801e-12
chr1	119532848	52.3593	0	0
chr1	119532850	53.3517	0	0
chr1	119532865	48.4127	0	0
chr1	119541486	-42.0719	2.29816e-14	4.02746e-11
chr1	119610763	-27.4223	4.69735e-13	5.973e-10
chr1	119612632	-39.1301	6.10623e-15	1.24425e-11
chr1	119621791	-27.7179	3.66374e-15	7.84278e-12
chr1	119629820	-27.9426	0	0
chr1	119673093	-29.8857	0	0
chr1	119753529	24.9714	1.00897e-12	1.18157e-09
chr1	119766683	35.2199	0	0
chr1	119775926	47.1186	1.82077e-14	3.28035e-11
chr1	119815080	46.0315	0	0
chr1	119834462	-44.3137	2.34035e-13	3.2423e-10
chr1	119847144	45.5778	1.44329e-15	3.38036e-12
chr1	119847189	53.032	0	0
chr1	119847278	45.8014	2.29705e-13	3.18675e-10
chr1	119847345	41.3865	9.57012e-14	1.45548e-10
chr1	119847361	45.5808	0	0
chr1	119847368	40.1018	6.66134e-16	1.69801e-12
chr1	119847376	48.2652	0	0
chr1	119847388	38.481	1.11022e-16	3.40561e-13
chr1	119847392	51.5254	0	0
chr1	119847408	37.6075	0	0
chr1	119850973	-29.6384	2.03948e-13	2.86738e-10
chr1	119854741	21.2534	0	0
chr1	120164303	-32.0771	0	0
chr1	120347632	-20.4374	1.02318e-12	1.1947e-09
chr1	143937265	32.5197	2.03393e-13	2.86159e-10
chr1	143937279	30.1449	9.59788e-13	1.13062e-09
chr1	144094721	22.5465	8.73856e-13	1.03923e-09
chr1	145101871	21.1004	8.88178e-16	2.20198e-12
chr1	147023894	28.8085	1.21125e-13	1.79953e-10
chr1	147059410	-36.475	4.55191e-15	9.56914e-12
chr1	147060091	-30.7244	1.15463e-14	2.17469e-11
chr1	147068396	38.7556	5.84421e-13	7.25355e-10
chr1	147069094	-34.3265	0	0
chr1	147085065	37.6717	0	0
chr1	147127601	47.5705	0	0
chr1	147138894	36.0777	0	0
chr1	147144052	36.5866	2.22045e-16	6.46268e-13
chr1	147795570	-25.8929	3.71703e-13	4.87154e-10
chr1	149034249	25.2102	1.55431e-15	3.60645e-12
chr1	149103508	32.7921	2.05835e-13	2.88684e-10
chr1	149781964	-23.6596	3.27738e-13	4.34543e-10
chr1	150332303	30.0767	2.18714e-14	3.87037e-11
chr1	150369336	26.799	1.09801e-13	1.64355e-10
chr1	150819777	40.1461	6.38378e-14	1.00864e-10
chr1	151538411	-29.724	0	0
chr1	152421763	27.7385	2.80886e-14	4.82476e-11
chr1	152431931	-29.1393	3.89688e-14	6.43278e-11
chr1	152437883	31.2861	0	0
chr1	152440910	28.2278	0	0
chr1	153213098	24.3017	4.9194e-13	6.20631e-10
chr1	153458774	31.9883	1.57985e-13	2.27911e-10
chr1	153609851	36.4257	2.40918e-14	4.2109e-11
chr1	153609900	40.2108	2.69784e-14	4.65414e-11
chr1	153609907	35.1974	6.22613e-13	7.65597e-10
chr1	154478599	-26.6109	0	0
chr1	154487763	-26.7024	1.23346e-13	1.82842e-10
chr1	154500898	-33.3223	0	0
chr1	154505270	-30.9253	0	0
chr1	154518610	-29.1339	2.66453e-15	5.87439e-12
chr1	154710904	-30.0223	1.24567e-13	1.84378e-10
chr1	154735387	22.6	0	0
chr1	156350119	34.6658	1.36058e-12	1.539e-09
chr1	156506581	-26.4181	0	0
chr1	156663510	-34.9375	4.72067e-13	5.9974e-10
chr1	156798115	-28.5088	0	0
chr1	157333752	-37.889	5.55111e-16	1.4446e-12
chr1	157507493	33.5404	2.00639e-12	2.18389e-09
chr1	158991195	25.6256	2.5635e-13	3.51719e-10
chr1	159620834	49.7143	0	0
chr1	159838943	52.2995	1.61404e-12	1.79111e-09
chr1	159961192	-26.5879	0	0
chr1	159983650	-28.3078	4.65183e-14	7.55991e-11
chr1	160217493	27.1613	0	0
chr1	161294464	-20.687	5.85976e-13	7.26378e-10
chr1	161302850	-27.4141	2.22045e-16	6.46268e-13
chr1	161304066	-22.9161	4.44089e-15	9.36541e-12
chr1	161310519	-27.1083	1.32716e-12	1.50513e-09
chr1	161316714	-23.416	8.60423e-13	1.02632e-09
chr1	161335901	-34.9184	5.55111e-16	1.4446e-12
chr1	161345429	-28.6353	4.32987e-13	5.57122e-10
chr1	161501556	-33.5727	0	0
chr1	161501571	-30.4569	0	0
chr1	161501595	-27.2095	0	0
chr1	161501764	-29.705	0	0
chr1	161748056	-31.1895	0	0
chr1	161759847	-27.7305	4.5941e-13	5.8628e-10
chr1	161791246	-30.2748	1.06581e-14	2.03046e-11
chr1	161802486	-49.159	1.11022e-15	2.68233e-12
chr1	161806079	-27.9377	0	0
chr1	161806119	-29.5397	0	0
chr1	161815203	-36.3214	4.32987e-15	9.16039e-12
chr1	161820329	-26.4655	7.43849e-15	1.47496e-11
chr1	161831506	-33.1922	0	0
chr1	161860294	-33.9532	2.90878e-14	4.97066e-11
chr1	161911372	36.0495	0	0
chr1	161912731	39.5536	8.32667e-15	1.63479e-11
chr1	161923036	32.0525	1.67644e-14	3.04513e-11
chr1	162315594	-25.1027	9.99201e-16	2.43776e-12
chr1	162819732	33.7951	5.44009e-15	1.11998e-11
chr1	162954656	30.2061	7.34079e-13	8.89476e-10
chr1	163132634	-32.73	2.60569e-13	3.56524e-10
chr1	163141491	-24.9553	6.55032e-15	1.3239e-11
chr1	163468162	-47.1552	3.78697e-13	4.94838e-10
chr1	163468691	-61.4286	3.5727e-13	4.70406e-10
chr1	163514227	-42.989	0	0
chr1	163523703	-35.4031	6.55032e-15	1.3239e-11
chr1	164666252	-28.4862	7.10543e-15	1.42023e-11
chr1	164666554	-35.3607	1.11022e-16	3.40561e-13
chr1	164669072	30.4429	4.62519e-13	5.89869e-10
chr1	164669123	35.2118	0	0
chr1	164669210	28.9894	3.63376e-13	4.77814e-10
chr1	165393657	32.4834	1.77636e-15	4.06948e-12
chr1	165393661	25.8993	2.49356e-13	3.44257e-10
chr1	165431905	-31.7962	0	0
chr1	165674156	34.6081	2.9976e-15	6.52915e-12
chr1	165684051	36.8599	1.11022e-16	3.40561e-13
chr1	167277535	46.5346	1.14353e-14	2.15991e-11
chr1	167607340	28.3698	1.88738e-15	4.29418e-12
chr1	167614953	21.1445	3.33067e-16	9.27372e-13
chr1	167750525	-32.0225	0	0
chr1	168359741	-31.6797	1.02363e-13	1.54265e-10
chr1	168519589	-29.8517	5.91749e-14	9.44712e-11
chr1	168540041	-33.1931	0	0
chr1	168540585	-20.5643	4.32987e-15	9.16039e-12
chr1	168599216	28.918	6.35048e-14	1.00577e-10
chr1	168696690	32.6266	1.58351e-12	1.76115e-09
chr1	170217730	32.6064	0	0
chr1	170308139	-41.4936	3.83249e-13	4.99329e-10
chr1	170348869	-32.9739	2.22045e-16	6.46268e-13
chr1	170510519	36.8104	0	0
chr1	170639769	-30.4795	2.54241e-14	4.42048e-11
chr1	170640297	-28.7978	8.85625e-13	1.05134e-09
chr1	170644531	-30.668	6.43929e-15	1.30677e-11
chr1	170644964	-32.0004	0	0
chr1	170647856	-27.1057	1.9722e-12	2.15374e-09
chr1	170665514	-28.4641	1.7919e-13	2.55173e-10
chr1	170745872	22.326	9.65228e-13	1.13569e-09
chr1	170745934	27.5299	2.66453e-15	5.87439e-12
chr1	170763552	-34.5107	1.11022e-16	3.40561e-13
chr1	170763635	-28.0797	1.45439e-14	2.69591e-11
chr1	170769979	-32.3422	0	0
chr1	170805925	41.8771	8.88178e-16	2.20198e-12
chr1	170895121	-36.6134	0	0
chr1	171383526	-29.5279	2.06279e-13	2.88792e-10
chr1	171403743	37.8263	2.66231e-13	3.63273e-10
chr1	171403829	44.0764	0	0
chr1	171405354	-42.8278	0	0
chr1	171511039	55.2381	0	0
chr1	171635370	-28.3612	1.84741e-13	2.62328e-10
chr1	172053648	-28.6383	0	0
chr1	172351357	-33.6898	3.25628e-13	4.32463e-10
chr1	172641310	-31.8333	0	0
chr1	172747002	-38.5439	2.84217e-14	4.87776e-11
chr1	173396725	24.1305	7.4929e-13	9.06251e-10
chr1	173903185	-20.9703	2.85327e-14	4.88839e-11
chr1	174402618	-20.8954	2.50355e-13	3.45158e-10
chr1	174478110	-26.6727	1.45439e-14	2.69591e-11
chr1	174492387	36.5538	0	0
chr1	175075825	44.2835	1.97953e-13	2.79493e-10
chr1	175118895	31.5815	2.61346e-13	3.57097e-10
chr1	175961687	-25.5289	4.48086e-13	5.73298e-10
chr1	176043320	-31.5217	1.76414e-13	2.521e-10
chr1	176190295	32.3922	6.81677e-14	1.06605e-10
chr1	177195049	-25.4328	9.56457e-13	1.12803e-09
chr1	177228511	-38.4251	0	0
chr1	177228587	-38.7902	5.55111e-16	1.4446e-12
chr1	177284456	-34.2645	0	0
chr1	177842247	-30.5525	0	0
chr1	178223467	-26.6177	1.28819e-12	1.46461e-09
chr1	178526904	-27.7926	3.78808e-13	4.94838e-10
chr1	178544323	-21.8766	1.64402e-12	1.82132e-09
chr1	178551267	-42.6901	1.09446e-12	1.26825e-09
chr1	178614607	-34.1168	1.11022e-16	3.40561e-13
chr1	178618604	-30.4444	4.34097e-13	5.57191e-10
chr1	178640429	39.4241	3.33067e-16	9.27372e-13
chr1	178672371	-45.9119	1.33227e-15	3.1688e-12
chr1	178704190	25.3559	1.20714e-12	1.38752e-09
chr1	178719306	29.4927	1.11022e-16	3.40561e-13
chr1	178756554	27.6493	0	0
chr1	178974274	30.3123	0	0
chr1	179042300	32.4902	7.10654e-13	8.62666e-10
chr1	179070120	53.324	0	0
chr1	179072966	46.3976	0	0
chr1	179081958	40.2587	4.44089e-16	1.1883e-12
chr1	179089213	35.393	6.66134e-16	1.69801e-12
chr1	179106978	42.0253	7.84928e-13	9.44192e-10
chr1	179108350	-49.7988	0	0
chr1	179115485	-35.9731	0	0
chr1	179116784	-47.3325	0	0
chr1	179117100	-34.019	1.55431e-15	3.60645e-12
chr1	179139458	33.243	1.01197e-12	1.18368e-09
chr1	179158931	-39.5294	0	0
chr1	179162352	-33.0008	0	0
chr1	179188006	-44.9596	0	0
chr1	179201489	-47.9245	0	0
chr1	179212166	-49.5523	2.44249e-15	5.47581e-12
chr1	179215918	-39.0824	5.55111e-16	1.4446e-12
chr1	179222840	-40.7143	0	0
chr1	179231975	-29.3096	5.05818e-13	6.37735e-10
chr1	179282938	-46.0251	0	0
chr1	179290292	41.4389	4.44089e-16	1.1883e-12
chr1	179299604	-38.401	0	0
chr1	179304523	29.943	1.22124e-15	2.93276e-12
chr1	179312752	-37.1718	0	0
chr1	179319868	-31.0719	1.32672e-13	1.94351e-10
chr1	179324433	-20.1578	6.46039e-13	7.92444e-10
chr1	179327957	-34.0332	1.11022e-16	3.40561e-13
chr1	180227829	-38.0621	4.44089e-16	1.1883e-12
chr1	180247889	-38.0383	1.33227e-15	3.1688e-12
chr1	180432916	30.9535	2.22045e-16	6.46268e-13
chr1	180481256	35.4401	1.18738e-12	1.36797e-09
chr1	180482730	-35.1897	1.22569e-13	1.81961e-10
chr1	181029081	34.0902	1.21014e-14	2.26851e-11
chr1	181040587	40.8602	2.85327e-14	4.88839e-11
chr1	181148332	24.6052	2.17271e-12	2.3495e-09
chr1	182565343	-26.2863	2.20823e-13	3.07855e-10
chr1	182825236	-30.436	6.51701e-14	1.02724e-10
chr1	182981347	33.1551	0	0
chr1	183162449	-24.6081	6.62803e-14	1.04145e-10
chr1	183456018	30.803	0	0
chr1	183473438	20.286	1.33693e-12	1.51484e-09
chr1	183482784	40.4023	0	0
chr1	183607347	-27.0148	0	0
chr1	183765629	-32.4592	3.2041e-13	4.26672e-10
chr1	183770036	-32.5135	3.33067e-16	9.27372e-13
chr1	183821195	42.5807	0	0
chr1	183994980	31.7913	1.35569e-12	1.53435e-09
chr1	184327256	27.0867	0	0
chr1	184430841	-23.7541	1.07136e-13	1.60729e-10
chr1	184488963	-33.2381	0	0
chr1	184540149	-32.5733	2.6823e-13	3.65499e-10
chr1	184548683	41.1856	2.75557e-13	3.73693e-10
chr1	184562885	-37.7646	0	0
chr1	184570811	-36.8812	3.33067e-16	9.27372e-13
chr1	184570850	-36.1713	1.26665e-12	1.44591e-09
chr1	184579913	-37.843	1.0103e-14	1.9433e-11
chr1	184580250	45.8406	0	0
chr1	184581746	37.6253	7.23865e-14	1.12849e-10
chr1	184629319	-25.2588	5.54667e-13	6.9101e-10
chr1	184935105	25.9291	3.33067e-16	9.27372e-13
chr1	185270475	-32.3606	0	0
chr1	185270587	-26.6424	8.54872e-15	1.67179e-11
chr1	185483225	39.3914	6.38711e-13	7.83939e-10
chr1	185505557	25.4661	1.06581e-14	2.03046e-11
chr1	185508142	31.5943	4.79616e-14	7.76278e-11
chr1	185581394	28.5478	0	0
chr1	185618206	57.1645	5.68989e-13	7.07083e-10
chr1	185711178	24.4631	6.20615e-14	9.83696e-11
chr1	185875380	-28.9288	9.99201e-16	2.43776e-12
chr1	185978556	22.3591	3.35287e-14	5.61862e-11
chr1	186031265	-36.2534	0	0
chr1	186089071	32.549	2.22045e-16	6.46268e-13
chr1	186243275	-33.6677	0	0
chr1	186247923	-32.6111	1.11022e-16	3.40561e-13
chr1	186283422	21.3775	2.28706e-14	4.01153e-11
chr1	186347975	27.451	0	0
chr1	186508743	-24.5155	3.33067e-16	9.27372e-13
chr1	186779535	28.2059	0	0
chr1	186823283	30.4918	7.77156e-16	1.95103e-12
chr1	186852018	23.6101	1.10467e-13	1.65228e-10
chr1	186870276	28.4864	2.44249e-15	5.47581e-12
chr1	187279324	21.4654	4.82947e-13	6.10447e-10
chr1	187350358	21.3821	1.57552e-12	1.75422e-09
chr1	187907404	22.8389	0	0
chr1	187947410	26.7283	2.22045e-16	6.46268e-13
chr1	189299185	24.073	7.494e-14	1.16647e-10
chr1	189407527	21.6154	6.35048e-13	7.79923e-10
chr1	189587034	29.6029	8.88178e-16	2.20198e-12
chr1	189593724	29.6464	0	0
chr1	189618057	20.6838	9.58122e-14	1.45606e-10
chr1	189658033	22.3169	2.55351e-15	5.67994e-12
chr1	189712171	20.6622	1.26232e-13	1.86427e-10
chr1	189725720	45.5171	0	0
chr1	189752408	23.4839	5.21805e-15	1.0776e-11
chr1	190139546	-24.732	1.54354e-12	1.72247e-09
chr1	191587365	25.0677	7.54952e-15	1.49251e-11
chr1	192548328	24.6442	3.30624e-13	4.37348e-10
chr1	192548651	25.8857	3.82583e-13	4.98787e-10
chr1	192583629	35.1876	0	0
chr1	192586855	-24.9419	1.38112e-13	2.00989e-10
chr1	192592837	31.8227	4.44089e-16	1.1883e-12
chr1	192779315	-28.9855	1.47393e-12	1.65687e-09
chr1	193060250	-30.7308	0	0
chr1	193755018	29.6637	0	0
chr1	193817842	23.2158	6.77236e-15	1.36186e-11
chr1	194067387	31.2121	0	0
chr1	195038450	-33.2634	0	0
chr1	195038455	-35.5498	0	0
chr1	195038464	-30.3468	0	0
chr1	195379932	31.548	1.86517e-14	3.35126e-11
chr1	195765739	20.3688	4.77396e-15	9.97274e-12
chr1	195796902	21.8562	0	0
chr1	196362869	29.293	1.68332e-12	1.85969e-09
chr1	196623158	21.562	1.11022e-16	3.40561e-13
chr1	196656550	-26.8668	0	0
chr1	196965732	-27.8422	3.33067e-16	9.27372e-13
chr1	197007228	-21.6	6.60139e-13	8.08245e-10
chr1	197152848	-33.149	0	0
chr1	197295885	20.659	9.65894e-14	1.46563e-10
chr1	197310746	27.8214	1.58762e-14	2.90767e-11
chr1	197473683	-28.8221	6.68132e-13	8.15525e-10
chr1	197481211	-21.8521	1.11022e-16	3.40561e-13
chr1	198115146	24.4304	3.77032e-13	4.93165e-10
chr1	198147367	-26.9091	1.44329e-15	3.38036e-12
chr1	198237879	-32.1396	7.22755e-14	1.12764e-10
chr1	198385751	31.2063	0	0
chr1	198394010	-24.7731	1.74982e-12	1.92568e-09
chr1	198646267	35.9742	0	0
chr1	199108771	-29.4807	8.14904e-13	9.76122e-10
chr1	199241492	22.1379	2.22877e-12	2.4036e-09
chr1	199405207	24.8316	2.5091e-14	4.36638e-11
chr1	199666448	-30.0658	1.07692e-14	2.04965e-11
chr1	200185478	-33.9666	0	0
chr1	200259095	39.8808	0	0
chr1	200541120	-28.2104	3.33067e-15	7.2073e-12
chr1	200594495	-39.1348	0	0
chr1	200631859	-28.3496	2.57572e-14	4.47448e-11
chr1	200631884	-26.0001	1.01508e-12	1.18662e-09
chr1	200633825	-30.1075	2.66453e-15	5.87439e-12
chr1	200694595	-35.0486	3.39728e-14	5.68825e-11
chr1	200750575	-20.03	1.53533e-12	1.71489e-09
chr1	200756196	-47.4205	0	0
chr1	200757171	-28.706	0	0
chr1	200765313	-29.5301	0	0
chr1	200779389	36.4412	1.11022e-16	3.40561e-13
chr1	200788077	-51.8635	0	0
chr1	200795182	-28.8948	2.09832e-14	3.72313e-11
chr1	200813278	-32.1149	4.44089e-16	1.1883e-12
chr1	200815178	-47.6708	0	0
chr1	200852994	-26.188	0	0
chr1	200853062	-20.7248	1.11022e-16	3.40561e-13
chr1	201307739	28.8319	9.92984e-13	1.1649e-09
chr1	201312525	32.9693	7.54952e-15	1.49251e-11
chr1	201320463	39.3859	0	0
chr1	201378599	27.0916	0	0
chr1	201382549	66.453	0	0
chr1	201429380	-36.6181	3.85469e-13	5.01565e-10
chr1	201457199	36.1799	9.4591e-14	1.4408e-10
chr1	201464106	-25.1713	0	0
chr1	201527417	38.6495	1.31783e-13	1.93335e-10
chr1	201527457	36.7244	1.58296e-12	1.76115e-09
chr1	201609968	39.1195	1.11022e-16	3.40561e-13
chr1	201770326	33.3442	2.22045e-16	6.46268e-13
chr1	202246653	-35.4955	1.27343e-12	1.45114e-09
chr1	202257450	-31.8819	0	0
chr1	202280558	-40.31	2.58682e-14	4.48594e-11
chr1	202339955	-34.5912	4.48974e-13	5.74065e-10
chr1	202460179	-26.6467	3.76255e-13	4.92472e-10
chr1	202485073	-35.3824	9.91429e-14	1.49866e-10
chr1	202917196	28.6003	1.44329e-15	3.38036e-12
chr1	202925355	29.7974	1.22124e-15	2.93276e-12
chr1	203025582	34.8263	2.61125e-13	3.57038e-10
chr1	203035340	33.7778	1.03251e-14	1.98027e-11
chr1	203035693	33.6791	2.74447e-13	3.72695e-10
chr1	203178229	24.2054	1.97931e-12	2.15913e-09
chr1	203528505	32.8637	0	0
chr1	203584612	-48.7372	0	0
chr1	203595145	-31.5069	4.77396e-15	9.97274e-12
chr1	203631312	-24.4596	1.20048e-12	1.38066e-09
chr1	204136941	31.3787	6.14731e-13	7.58246e-10
chr1	204139115	27.6651	1.41997e-13	2.06192e-10
chr1	204139485	38.4486	0	0
chr1	205235753	30.7018	1.11022e-16	3.40561e-13
chr1	205343031	-29.1177	6.77236e-15	1.36186e-11
chr1	206207015	-27.2963	3.62044e-13	4.76377e-10
chr1	206567086	31.8083	0	0
chr1	206567100	23.2102	3.83027e-14	6.33332e-11
chr1	206668238	-38.5482	0	0
chr1	206669957	-43.4592	1.11022e-16	3.40561e-13
chr1	206670826	-45.4633	8.77076e-13	1.04244e-09
chr1	206831267	35.7758	2.9754e-14	5.05413e-11
chr1	207058649	-34.9127	3.33067e-16	9.27372e-13
chr1	207066383	-28.8055	1.27276e-12	1.45114e-09
chr1	207153880	-39.4852	3.84803e-13	5.01026e-10
chr1	207212803	-27.0661	0	0
chr1	207255903	24.4656	3.14193e-14	5.30532e-11
chr1	207366209	-29.6512	2.64233e-14	4.57423e-11
chr1	207379057	-31.7848	0	0
chr1	207403839	-21.6388	2.26485e-14	3.97609e-11
chr1	207412155	-29.082	4.13003e-14	6.77272e-11
chr1	207412365	-31.093	1.11022e-16	3.40561e-13
chr1	207417260	29.4508	3.9968e-15	8.5374e-12
chr1	207435828	-33.2025	0	0
chr1	207454639	-30.0976	0	0
chr1	207477493	-32.4721	4.44089e-16	1.1883e-12
chr1	207488003	-39.6401	0	0
chr1	207498644	-41.0492	1.83187e-14	3.29737e-11
chr1	207507480	-44.5374	0	0
chr1	207509021	-31.4074	5.77316e-14	9.23893e-11
chr1	207526592	30.3026	9.74887e-13	1.1457e-09
chr1	207554497	-25.6626	7.88258e-15	1.55373e-11
chr1	207596484	47.6923	1.96509e-14	3.50863e-11
chr1	208050847	-42.2764	0	0
chr1	208099031	20.0245	3.08309e-13	4.12211e-10
chr1	208101656	22.6898	7.72493e-13	9.31486e-10
chr1	208188640	-37.3222	1.72085e-14	3.11726e-11
chr1	208403258	-30.1712	0	0
chr1	208407437	-30.4448	3.33067e-16	9.27372e-13
chr1	208410848	-35.4524	7.64833e-13	9.22808e-10
chr1	208582682	-28.3017	1.72418e-12	1.90061e-09
chr1	208666581	28.1959	2.43139e-14	4.24226e-11
chr1	208672909	-23.4282	0	0
chr1	208697303	-28.5415	3.9968e-15	8.5374e-12
chr1	209002670	-29.6438	2.22045e-16	6.46268e-13
chr1	209040963	-32.0579	6.55032e-14	1.03168e-10
chr1	209107656	-33.692	0	0
chr1	209124752	-25.8511	2.06357e-12	2.24245e-09
chr1	209156379	-24.2464	2.22045e-16	6.46268e-13
chr1	209499629	23.1108	9.99201e-14	1.50812e-10
chr1	209685058	37.606	0	0
chr1	209722161	29.9484	3.33067e-16	9.27372e-13
chr1	209740184	23.3214	9.307e-13	1.10026e-09
chr1	209830606	-40.0365	1.87628e-12	2.05349e-09
chr1	210006436	-28.3788	4.44089e-16	1.1883e-12
chr1	210298032	32.2645	0	0
chr1	210853373	27.3556	0	0
chr1	210990176	-23.0559	8.21565e-15	1.61618e-11
chr1	211025198	-34.8197	0	0
chr1	211034684	-29.0289	1.02385e-12	1.19477e-09
chr1	211572636	-37.5801	0	0
chr1	211730120	-27.7187	1.53211e-13	2.21344e-10
chr1	211736031	-31.0297	1.22124e-15	2.93276e-12
chr1	211784081	-21.5383	1.8614e-12	2.03945e-09
chr1	211867700	34.2045	2.04947e-13	2.87939e-10
chr1	211907782	-29.9761	2.98539e-13	4.01576e-10
chr1	212167189	24.6442	4.55191e-14	7.41569e-11
chr1	212262065	29.4153	3.08642e-14	5.22488e-11
chr1	212375335	-32.6605	1.55431e-15	3.60645e-12
chr1	212390134	-35.4912	6.66134e-16	1.69801e-12
chr1	212402579	-25.1197	1.42575e-12	1.60452e-09
chr1	212450821	-41.2388	4.88498e-15	1.01514e-11
chr1	212456714	-31.2622	2.55351e-15	5.67994e-12
chr1	212486720	-28.9496	1.9984e-14	3.56171e-11
chr1	212498565	28.0443	1.29408e-12	1.47046e-09
chr1	212617021	34.7615	1.26588e-12	1.44585e-09
chr1	212617095	34.7573	1.07026e-13	1.60684e-10
chr1	212989840	-22.9363	5.2669e-13	6.59457e-10
chr1	213097636	43.284	1.63203e-14	2.97532e-11
chr1	213097704	39.1964	5.61551e-13	6.98711e-10
chr1	213097821	39.8115	2.88658e-15	6.32887e-12
chr1	213097861	32.2455	2.9976e-15	6.52915e-12
chr1	213142856	40.0939	8.88178e-16	2.20198e-12
chr1	213187774	-22.6694	0	0
chr1	213330771	36.3705	1.87383e-12	2.05195e-09
chr1	213339445	-22.5336	1.11022e-16	3.40561e-13
chr1	214107785	-38.532	4.44089e-16	1.1883e-12
chr1	214366494	32.6709	1.3689e-13	1.99504e-10
chr1	214491238	35.7713	1.11022e-16	3.40561e-13
chr1	214491447	37.5719	8.53761e-14	1.3135e-10
chr1	214491482	36.919	1.54754e-12	1.725e-09
chr1	214491504	43.2425	1.11022e-16	3.40561e-13
chr1	214491506	46.4113	0	0
chr1	214491554	34.9213	6.67244e-14	1.0476e-10
chr1	214491560	34.1555	1.61426e-13	2.32707e-10
chr1	214492104	32.4156	1.66534e-15	3.85507e-12
chr1	214492108	31.0643	6.55032e-15	1.3239e-11
chr1	215240489	28.3751	2.06057e-13	2.88684e-10
chr1	215502677	-26.0742	2.94653e-13	3.96886e-10
chr1	215949559	36.9088	0	0
chr1	216163826	-25.0561	0	0
chr1	216183124	-31.1768	4.77396e-14	7.73943e-11
chr1	216183137	-33.4484	4.57412e-14	7.44577e-11
chr1	216352099	28.4505	9.88099e-15	1.90982e-11
chr1	216737685	39.6303	0	0
chr1	216952149	32.949	1.92069e-14	3.43859e-11
chr1	217020836	28.2572	1.19993e-12	1.38066e-09
chr1	217131783	38.5208	0	0
chr1	217231184	24.3906	7.77156e-16	1.95103e-12
chr1	217517461	39.8843	3.8769e-13	5.04125e-10
chr1	217536530	29.3972	3.21076e-13	4.27273e-10
chr1	218009773	25.1352	0	0
chr1	218030507	34.0127	0	0
chr1	218069556	27.9472	1.15685e-13	1.72903e-10
chr1	218069828	29.3219	1.05571e-12	1.22835e-09
chr1	218070228	27.1685	4.8106e-13	6.08834e-10
chr1	218070411	29.4126	1.61004e-12	1.78767e-09
chr1	218296301	21.192	0	0
chr1	218298273	38.2353	5.55111e-16	1.4446e-12
chr1	218299525	21.1679	0	0
chr1	218305903	29.2994	2.09832e-14	3.72313e-11
chr1	218560165	39.0269	0	0
chr1	218807479	39.373	1.89437e-12	2.07216e-09
chr1	219000662	-37.1947	0	0
chr1	219040481	30.6157	2.24265e-14	3.94406e-11
chr1	219051377	29.0203	1.95399e-14	3.49194e-11
chr1	219253307	22.1167	7.9492e-14	1.23058e-10
chr1	219289987	-27.1416	8.04912e-14	1.24508e-10
chr1	219290903	43.1471	0	0
chr1	219294353	24.0812	1.11022e-16	3.40561e-13
chr1	219294405	28.6715	0	0
chr1	219329216	-25.4249	9.27813e-13	1.0975e-09
chr1	219446066	34.7368	6.66134e-16	1.69801e-12
chr1	219446198	37.9308	0	0
chr1	219486430	21.1966	1.9984e-15	4.52094e-12
chr1	219593696	23.5484	1.06737e-12	1.24047e-09
chr1	219809228	-22.6246	1.88738e-15	4.29418e-12
chr1	219914112	27.2366	5.55111e-16	1.4446e-12
chr1	220098736	41.8443	0	0
chr1	220414773	-20.497	4.44089e-16	1.1883e-12
chr1	220713096	-27.7754	1.23146e-12	1.41442e-09
chr1	220833990	32.9416	0	0
chr1	220843586	33.4357	1.23201e-12	1.41442e-09
chr1	221394345	29.7384	1.11022e-16	3.40561e-13
chr1	221479428	-45.8763	4.41092e-13	5.65075e-10
chr1	221617406	-24.2628	7.8948e-13	9.49055e-10
chr1	221889514	-25.8014	1.25855e-12	1.43913e-09
chr1	222039044	-35.3875	8.03357e-13	9.63717e-10
chr1	222090525	26.7243	2.65343e-14	4.58946e-11
chr1	222126883	32.4348	1.88738e-15	4.29418e-12
chr1	222133877	29.8361	6.55032e-15	1.3239e-11
chr1	222149659	34.1813	1.55431e-15	3.60645e-12
chr1	222152268	35.3244	0	0
chr1	222153646	36.2967	9.4702e-14	1.44139e-10
chr1	222168110	28.8125	4.29878e-13	5.53703e-10
chr1	222239346	-35.2515	0	0
chr1	222289016	-28.4917	3.33067e-16	9.27372e-13
chr1	222398994	32.9676	1.11022e-16	3.40561e-13
chr1	222559961	-23.2345	1.27032e-12	1.44926e-09
chr1	222602359	28.6447	1.11022e-16	3.40561e-13
chr1	222623947	25.6	1.11022e-16	3.40561e-13
chr1	222892811	-28.4222	0	0
chr1	222956816	-30.1707	8.75966e-14	1.34455e-10
chr1	223056791	42.6117	1.32339e-13	1.94006e-10
chr1	223107423	-35.5265	0	0
chr1	223144090	36.6626	0	0
chr1	223152627	30.6455	4.44089e-15	9.36541e-12
chr1	223156978	-31.1357	1.11022e-16	3.40561e-13
chr1	223184951	-27.0171	3.05755e-13	4.09347e-10
chr1	223442062	30.5814	2.22045e-16	6.46268e-13
chr1	223459488	-35.6148	5.20695e-13	6.53595e-10
chr1	223544914	-40.375	0	0
chr1	223600850	-31.3078	0	0
chr1	223959451	31.3853	1.4877e-14	2.74487e-11
chr1	224007913	24.178	0	0
chr1	224008046	31.7525	2.22045e-16	6.46268e-13
chr1	224008162	29.9997	9.99201e-16	2.43776e-12
chr1	224728928	-27.8524	5.38125e-13	6.72506e-10
chr1	224978271	20.3723	5.23248e-13	6.55838e-10
chr1	224983356	31.4774	2.77667e-13	3.7553e-10
chr1	225342000	23.4369	7.89924e-13	9.49055e-10
chr1	225420977	32.6752	4.16445e-13	5.39051e-10
chr1	225570952	20.1136	9.99201e-16	2.43776e-12
chr1	225589842	-26.114	1.89848e-14	3.40496e-11
chr1	225611845	28.9791	0	0
chr1	225647648	33.1403	1.49358e-12	1.67612e-09
chr1	225664595	44.7308	0	0
chr1	225667490	37.6692	2.25819e-13	3.13721e-10
chr1	225682559	34.5891	0	0
chr1	225696091	22.7226	1.3729e-12	1.55206e-09
chr1	225699680	-25.7597	4.77396e-15	9.97274e-12
chr1	225716240	34.7317	1.11022e-16	3.40561e-13
chr1	225737977	-28.0707	2.90878e-14	4.97066e-11
chr1	225744337	24.6933	3.9968e-14	6.57591e-11
chr1	225746614	-28.4776	9.90319e-14	1.49812e-10
chr1	225797986	-20.744	2.22045e-16	6.46268e-13
chr1	225799982	-26.8209	3.04867e-13	4.08433e-10
chr1	225838290	35.486	6.16507e-13	7.59496e-10
chr1	225838334	41.5131	1.49769e-13	2.16687e-10
chr1	225838341	40.3518	3.72924e-13	4.88433e-10
chr1	225838466	44.5088	1.66533e-14	3.03326e-11
chr1	226085166	46.1951	0	0
chr1	226281883	40.7197	0	0
chr1	226282254	46.4912	0	0
chr1	226436675	24.6763	8.9373e-14	1.36655e-10
chr1	226550436	44.8827	0	0
chr1	226550741	50.1069	1.11022e-15	2.68233e-12
chr1	226561225	48.4064	0	0
chr1	226563859	33.7281	1.19904e-14	2.25194e-11
chr1	226571618	47.343	0	0
chr1	226572794	30.3216	1.27121e-13	1.876e-10
chr1	226583483	33.3027	0	0
chr1	226583971	36.6772	1.67522e-12	1.85176e-09
chr1	227948985	22.6349	1.11022e-16	3.40561e-13
chr1	227961978	34.8428	5.9952e-15	1.22539e-11
chr1	228140807	23.3025	2.89546e-13	3.90535e-10
chr1	228400351	35.0909	1.47482e-12	1.65693e-09
chr1	229092931	31.7053	1.64024e-12	1.81815e-09
chr1	229282726	35.7596	2.13829e-13	2.98312e-10
chr1	229808444	-28.3668	0	0
chr1	230272379	-48.3501	3.66374e-15	7.84278e-12
chr1	230272424	-39.9145	1.05071e-12	1.22397e-09
chr1	230320850	59.9908	0	0
chr1	230356506	36.4053	3.84137e-14	6.34641e-11
chr1	230364465	36.0536	0	0
chr1	230381205	26.5724	6.79457e-14	1.06425e-10
chr1	230416037	42.4654	1.60583e-12	1.78398e-09
chr1	230419152	-42.0557	5.9952e-15	1.22539e-11
chr1	230502588	41.7044	3.33067e-16	9.27372e-13
chr1	230502617	43.0587	1.11022e-16	3.40561e-13
chr1	230502620	38.0529	3.9635e-13	5.14042e-10
chr1	230640089	-37.7794	1.72085e-14	3.11726e-11
chr1	230781446	35.8737	0	0
chr1	230793659	21.1393	1.08791e-12	1.26213e-09
chr1	230820629	38.3966	2.22045e-16	6.46268e-13
chr1	230995116	40.1914	0	0
chr1	231173427	31.7163	1.77636e-15	4.06948e-12
chr1	231190976	30.8579	0	0
chr1	231191802	27.8008	0	0
chr1	231379882	-35.4261	2.10032e-12	2.27741e-09
chr1	231402779	-37.1494	1.11022e-16	3.40561e-13
chr1	231403830	-39.3693	0	0
chr1	231702924	40.2775	6.69575e-13	8.16285e-10
chr1	231807814	-28.9294	1.11022e-16	3.40561e-13
chr1	231974390	-27.3806	1.73905e-12	1.91595e-09
chr1	231982270	-36.9568	0	0
chr1	232062070	-49.2137	0	0
chr1	232084281	-28.9058	1.11022e-16	3.40561e-13
chr1	232086152	-37.783	0	0
chr1	232090932	-27.1896	2.5524e-13	3.50679e-10
chr1	232203960	26.2644	7.21645e-15	1.43665e-11
chr1	232227916	-27.7759	0	0
chr1	232356149	30.5034	1.71518e-12	1.89174e-09
chr1	232949914	-31.6231	0	0
chr1	233045682	33.253	9.71556e-13	1.14246e-09
chr1	233141952	30.3633	1.80966e-14	3.2633e-11
chr1	233163006	-30.6429	3.3562e-13	4.4278e-10
chr1	233397266	-26.6382	2.56017e-13	3.51504e-10
chr1	233529564	-31.4607	0	0
chr1	234545629	-24.3445	1.25366e-12	1.43519e-09
chr1	235002202	41.5344	3.33067e-16	9.27372e-13
chr1	235053100	-56.4293	0	0
chr1	235068130	50.7371	7.46847e-13	9.04396e-10
chr1	235433650	29.9935	0	0
chr1	235594378	-26.2427	4.31877e-14	7.06477e-11
chr1	236146920	-40.3156	7.64944e-14	1.18602e-10
chr1	236149159	-57.2726	0	0
chr1	236150280	-28.8903	9.93872e-13	1.16526e-09
chr1	236165940	30.1426	0	0
chr1	236167934	-48.5862	2.22045e-16	6.46268e-13
chr1	236186696	38.347	0	0
chr1	236190813	-34.1438	1.55076e-12	1.72762e-09
chr1	236190878	-39.8088	2.77556e-15	6.09889e-12
chr1	236192198	-50.395	0	0
chr1	236192781	-56.8879	0	0
chr1	236193144	-50.6275	1.84564e-12	2.02441e-09
chr1	236194697	-40.6553	0	0
chr1	236222353	29.6997	1.11022e-16	3.40561e-13
chr1	236351795	39.2429	0	0
chr1	236352026	44.5714	1.9984e-14	3.56171e-11
chr1	236352228	34.993	1.42109e-14	2.64402e-11
chr1	236352261	34.9487	1.9984e-15	4.52094e-12
chr1	236354458	44.1736	0	0
chr1	236354813	34.8469	1.11022e-16	3.40561e-13
chr1	236694490	-30.5307	1.63203e-14	2.97532e-11
chr1	236836645	25.1651	4.69624e-14	7.61964e-11
chr1	236976766	29.4643	1.07159e-12	1.24465e-09
chr1	236981923	27.9073	6.23612e-13	7.66352e-10
chr1	237081469	44.1472	7.60503e-14	1.18098e-10
chr1	238743944	37.6	3.33067e-16	9.27372e-13
chr1	238744044	30.1653	0	0
chr1	239358319	24.2806	4.89275e-13	6.18053e-10
chr1	240453627	36.2273	0	0
chr1	240497657	30.1993	0	0
chr1	240498229	28.2827	2.98761e-13	4.01604e-10
chr1	240524580	36.2908	5.35461e-13	6.69596e-10
chr1	240533352	36.6522	2.22045e-16	6.46268e-13
chr1	240536161	30.7941	1.56097e-13	2.25351e-10
chr1	240596675	23.8032	5.95968e-13	7.37387e-10
chr1	240852596	-27.2044	2.58682e-14	4.48594e-11
chr1	240967895	24.3533	8.26006e-14	1.27375e-10
chr1	241518278	25.4395	1.43141e-12	1.60998e-09
chr1	241557704	33.3395	4.80394e-13	6.08378e-10
chr1	241586629	-28.2771	3.15303e-14	5.31955e-11
chr1	242153112	36.517	2.72005e-14	4.68433e-11
chr1	242361709	27.9698	1.23645e-12	1.41794e-09
chr1	242425233	32.4708	5.55111e-16	1.4446e-12
chr1	242540702	34.3276	0	0
chr1	243517704	24.4721	2.64233e-14	4.57423e-11
chr1	243517986	26.9901	0	0
chr1	243629164	-26.0555	1.11022e-16	3.40561e-13
chr1	243732252	-29.9681	8.88178e-14	1.36015e-10
chr1	243946948	-29.063	0	0
chr1	244002773	-27.2177	5.10703e-13	6.42953e-10
chr1	244011334	-25.5932	1.30229e-13	1.91619e-10
chr1	244208121	28.5365	0	0
chr1	244513863	40.2832	1.22902e-13	1.8232e-10
chr1	244672951	-29.8319	1.11022e-16	3.40561e-13
chr1	244802142	-29.0998	1.09157e-12	1.26564e-09
chr1	244854820	-26.3146	4.44089e-16	1.1883e-12
chr1	244964876	-27.1726	9.35918e-14	1.42886e-10
chr1	245496810	32.177	6.59473e-14	1.03785e-10
chr1	245950110	-33.9512	0	0
chr1	246255159	-31.3441	0	0
chr1	246260411	-25.8461	1.5099e-14	2.78069e-11
chr1	246483862	-24.178	1.71307e-12	1.89151e-09
chr1	246758909	22.679	1.31672e-13	1.93314e-10
chr1	246895841	46.7706	0	0
chr1	246909132	-43.2749	1.55431e-15	3.60645e-12
chr1	246912964	51.6599	0	0
chr1	246919422	34.7412	0	0
chr1	246931792	35.2832	7.80598e-13	9.39551e-10
chr1	246931857	44.3271	0	0
chr1	246932540	31.007	2.71117e-13	3.69179e-10
chr1	246932543	37.1773	0	0
chr1	246932601	31.396	1.37446e-13	2.00166e-10
chr1	246934227	-32.9197	1.04361e-14	1.9958e-11
chr1	246936353	-35.7927	0	0
chr1	246939276	43.7115	0	0
chr1	246940178	35.2277	1.28397e-12	1.46232e-09
chr1	246947793	31.6632	1.0214e-14	1.96276e-11
chr1	246954501	48.0664	0	0
chr1	246956203	59.0581	0	0
chr1	246968468	26.1028	1.45994e-13	2.11533e-10
chr1	247070564	-23.9886	1.45883e-13	2.11526e-10
chr1	247139824	-50.1457	4.79616e-14	7.76278e-11
chr1	247203692	-37.1862	0	0
chr1	247256818	-42.0859	1.77636e-15	4.06948e-12
chr1	247271917	-42.8571	1.44329e-15	3.38036e-12
chr1	247307060	-29.9798	9.89098e-13	1.16103e-09
chr1	247337533	-26.5718	6.66134e-16	1.69801e-12
chr1	247341739	-34.4421	5.55111e-16	1.4446e-12
chr1	247342192	-33.0311	0	0
chr1	247505972	30.0691	6.09512e-14	9.6996e-11
chr1	247506030	24.7494	5.99964e-13	7.4141e-10
chr1	248732506	-24.7253	0	0
chr1	249138232	-30.3146	1.63647e-13	2.35556e-10
chr2	311354	30.5343	3.02314e-13	4.16705e-10
chr2	1054787	-30.0888	1.72529e-13	2.53715e-10
chr2	2233254	22.0779	3.36398e-14	6.08672e-11
chr2	2488232	32.4282	5.9075e-13	7.47574e-10
chr2	2488237	36.8858	4.44089e-16	1.3051e-12
chr2	2976778	-21.9659	1.14353e-14	2.36958e-11
chr2	3055469	31.8391	7.77156e-16	2.15197e-12
chr2	3055534	24.0436	2.17604e-14	4.15871e-11
chr2	3355057	-22.784	0	0
chr2	3480562	-44.533	7.64944e-14	1.26527e-10
chr2	3702311	43.526	0	0
chr2	3702439	39.5729	1.03251e-13	1.63964e-10
chr2	3702504	43.511	1.20681e-13	1.86263e-10
chr2	3702547	45.4101	1.17018e-13	1.81961e-10
chr2	5903184	-25.9513	4.57412e-14	7.99762e-11
chr2	5979192	-22.1392	4.49418e-13	5.88238e-10
chr2	6165855	28.4808	2.23743e-12	2.36003e-09
chr2	6165866	33.1995	4.40759e-14	7.76455e-11
chr2	6221526	-39.0259	6.92779e-14	1.1551e-10
chr2	6320054	31.4375	1.15463e-14	2.3873e-11
chr2	6329499	31.3537	2.66453e-15	6.36862e-12
chr2	6333194	31.7467	2.08167e-13	2.99525e-10
chr2	6347518	32.6143	1.93978e-12	2.0837e-09
chr2	7028652	-27.7815	0	0
chr2	7086856	-23.5919	9.83102e-13	1.15785e-09
chr2	7086879	-23.54	1.22791e-12	1.39858e-09
chr2	7158424	42.1387	7.24976e-14	1.20663e-10
chr2	7594515	-34.2878	8.65641e-13	1.03384e-09
chr2	7654664	-26.816	5.01377e-13	6.46289e-10
chr2	7821119	-22.5138	1.11022e-16	3.71883e-13
chr2	7821182	-35.7999	0	0
chr2	8055783	-38.6627	0	0
chr2	8055829	-37.1079	2.40918e-14	4.55307e-11
chr2	8055880	-37.7946	3.99236e-13	5.28852e-10
chr2	8055919	-44.6305	0	0
chr2	8056596	-42.4357	0	0
chr2	8447908	-40.3409	0	0
chr2	8484464	20.0372	1.72018e-12	1.87693e-09
chr2	8673103	45.3561	6.66134e-15	1.46134e-11
chr2	9215367	33.8006	6.69687e-13	8.30044e-10
chr2	9218329	-31.4721	1.11022e-16	3.71883e-13
chr2	9403937	30.179	1.7697e-13	2.59226e-10
chr2	9551188	-24.8872	3.33067e-16	1.02055e-12
chr2	9697112	-25.8742	1.4988e-14	2.98975e-11
chr2	9699730	-28.9888	8.32667e-15	1.78274e-11
chr2	9892681	36.6427	2.22045e-16	7.07022e-13
chr2	9952075	48.8782	3.50386e-13	4.73155e-10
chr2	10107148	36.5273	1.44329e-15	3.72089e-12
chr2	10107401	45.6253	9.99201e-16	2.67564e-12
chr2	10107427	45.6951	3.55271e-15	8.27974e-12
chr2	10107455	42.1141	1.08069e-12	1.25695e-09
chr2	10107467	41.8344	4.36651e-13	5.73133e-10
chr2	10107480	41.4416	4.8106e-13	6.24406e-10
chr2	10148766	46.2941	1.09357e-13	1.71908e-10
chr2	10148773	42.1691	3.60267e-13	4.84242e-10
chr2	10148842	41.9643	4.81948e-13	6.24692e-10
chr2	10148950	31.0417	7.43849e-15	1.61104e-11
chr2	10149021	37.6474	1.60205e-13	2.38406e-10
chr2	10343003	35.7086	1.63503e-12	1.7966e-09
chr2	10503495	-58.1857	1.0214e-14	2.13307e-11
chr2	10519171	35.7797	0	0
chr2	10519185	37.0727	3.33067e-16	1.02055e-12
chr2	10671797	-29.4681	1.62859e-12	1.79163e-09
chr2	10699950	38.0256	0	0
chr2	10840710	30.9506	2.52021e-14	4.71994e-11
chr2	10933823	-39.1373	0	0
chr2	10938228	-29.4616	1.92402e-13	2.79205e-10
chr2	10942566	-30.699	0	0
chr2	10942687	-29.9552	1.77636e-15	4.45661e-12
chr2	11083307	-51.1802	1.95399e-14	3.80437e-11
chr2	11430093	-39.617	0	0
chr2	11539289	41.2756	1.11022e-15	2.93509e-12
chr2	11819310	-22.3141	1.2873e-12	1.45471e-09
chr2	12259696	32.8829	1.47549e-13	2.22226e-10
chr2	12561452	25.4211	9.09495e-13	1.08001e-09
chr2	12670206	24.581	2.02272e-12	2.16284e-09
chr2	12800299	29.8985	7.53841e-14	1.25022e-10
chr2	14215726	-23.0763	0	0
chr2	14215891	-27.1937	0	0
chr2	14227969	-22.4091	0	0
chr2	15046880	37.9426	0	0
chr2	15104077	25.1747	8.77076e-15	1.86077e-11
chr2	15260958	-31.3912	8.63753e-14	1.40876e-10
chr2	15260960	-30.9001	3.616e-13	4.84837e-10
chr2	15311510	23.5245	5.73652e-13	7.27909e-10
chr2	15439466	-31.5108	0	0
chr2	15613796	-25.5573	4.64295e-13	6.06437e-10
chr2	17803696	23.9939	5.56555e-13	7.1007e-10
chr2	18283745	33.9418	1.75493e-12	1.90705e-09
chr2	18318664	30.6291	0	0
chr2	18881313	-25.7267	5.55111e-16	1.59379e-12
chr2	18899950	36.5108	3.97127e-13	5.26725e-10
chr2	19184216	-25.1739	7.19203e-13	8.80325e-10
chr2	19265147	53.823	0	0
chr2	19265819	34.0295	0	0
chr2	19299786	21.2816	6.80567e-14	1.13778e-10
chr2	19407311	-31.7858	4.55191e-15	1.03756e-11
chr2	19444432	39.2645	4.44089e-15	1.01597e-11
chr2	19849485	-25.2108	1.11022e-16	3.71883e-13
chr2	20132673	-25.6066	0	0
chr2	20154178	-23.2182	2.55351e-15	6.14254e-12
chr2	20172554	-23.8466	0	0
chr2	20181381	-39.435	0	0
chr2	20394840	-37.2103	7.9381e-14	1.30723e-10
chr2	20605810	61.5579	1.13576e-13	1.77199e-10
chr2	20642237	-42.433	5.28799e-13	6.77433e-10
chr2	20705592	-24.9689	1.36669e-13	2.0768e-10
chr2	21942211	26.5604	2.27551e-12	2.39479e-09
chr2	22967026	28.3549	6.66134e-16	1.86947e-12
chr2	23039942	21.297	3.44169e-15	8.04105e-12
chr2	23749829	-60.9477	0	0
chr2	24675250	22.8111	2.43139e-14	4.58114e-11
chr2	24713048	-24.6214	7.07656e-13	8.69882e-10
chr2	25106085	28.7997	3.0087e-14	5.52955e-11
chr2	25343467	-48.8131	1.88738e-15	4.70358e-12
chr2	25343469	-48.6815	1.55431e-15	3.95798e-12
chr2	25343823	-51.7354	0	0
chr2	25347908	-28.2835	2.10942e-15	5.18778e-12
chr2	25487658	31.1332	4.88498e-15	1.10272e-11
chr2	25606377	27.5623	6.4182e-13	7.99215e-10
chr2	25696556	22.2593	2.67675e-13	3.71701e-10
chr2	25696792	32.236	2.54796e-13	3.55667e-10
chr2	25730438	-31.0659	3.10862e-15	7.31777e-12
chr2	25752181	-40.466	0	0
chr2	25760890	-42.7795	0	0
chr2	26289109	23.1707	1.21014e-14	2.48557e-11
chr2	26297647	-30.184	1.11022e-16	3.71883e-13
chr2	26297785	-26.8934	6.23168e-13	7.8067e-10
chr2	26727207	-44.0377	2.27596e-14	4.32315e-11
chr2	27399294	24.5033	1.85296e-12	2.00079e-09
chr2	27426361	-23.4457	2.10942e-12	2.23763e-09
chr2	27437496	20.5607	6.44706e-13	8.01741e-10
chr2	27605982	25.3275	1.96398e-13	2.84784e-10
chr2	27671257	-30.5924	0	0
chr2	27794233	30.1676	1.11022e-16	3.71883e-13
chr2	27920064	-27.1834	6.55032e-14	1.10299e-10
chr2	27949479	25.7901	8.07132e-14	1.32683e-10
chr2	27963329	-31.6557	2.67453e-13	3.71701e-10
chr2	28024642	33.3932	1.22124e-14	2.50013e-11
chr2	28028191	32.4986	0	0
chr2	28034384	30.4586	2.9976e-15	7.10114e-12
chr2	28058226	45.7292	0	0
chr2	28074701	45.6044	0	0
chr2	28080213	28.1878	0	0
chr2	28082493	26.2716	1.11022e-16	3.71883e-13
chr2	28087205	31.2689	4.77396e-15	1.08288e-11
chr2	28087918	36.6975	1.55431e-15	3.95798e-12
chr2	28118661	-27.7693	7.21645e-15	1.56476e-11
chr2	28140348	32.6322	5.66214e-15	1.2554e-11
chr2	28144066	-31.8936	0	0
chr2	28162109	-40.7285	0	0
chr2	28174080	27.7778	0	0
chr2	28205581	-27.5269	3.33067e-16	1.02055e-12
chr2	28209283	-36.6148	0	0
chr2	28235763	32.9408	0	0
chr2	28268467	-25.3509	5.96745e-13	7.54139e-10
chr2	28268630	-23.0603	1.80278e-12	1.94998e-09
chr2	28281544	-35.6179	0	0
chr2	28304060	-41.6882	1.87306e-12	2.01782e-09
chr2	28306942	43.1229	0	0
chr2	28307790	-42.2734	0	0
chr2	28320690	-24.6597	4.13447e-13	5.45742e-10
chr2	28350743	-36.1111	2.33147e-15	5.70384e-12
chr2	28350921	-40.2098	3.77476e-15	8.75357e-12
chr2	28350968	54.5602	0	0
chr2	28358981	-35.7843	0	0
chr2	28359783	23.9488	2.22045e-16	7.07022e-13
chr2	28368274	-32.4547	0	0
chr2	28369759	-31.4122	1.55431e-15	3.95798e-12
chr2	28372900	-32.4982	0	0
chr2	28385028	-35.3177	0	0
chr2	28396482	29.5675	9.53682e-14	1.52744e-10
chr2	28403291	-34.1557	0	0
chr2	28403612	-25.3837	0	0
chr2	28403698	-28.3867	0	0
chr2	28411026	-37.3914	0	0
chr2	28416245	-46.0318	0	0
chr2	28418960	-44.3731	0	0
chr2	28999707	25.9895	1.10245e-13	1.73158e-10
chr2	28999719	30.6994	0	0
chr2	28999834	31.0988	2.22045e-16	7.07022e-13
chr2	29339294	28.7389	9.68114e-14	1.54526e-10
chr2	29339307	30.9025	1.06915e-12	1.24507e-09
chr2	29339349	29.6618	6.30274e-13	7.88514e-10
chr2	29339454	35.2632	9.99201e-16	2.67564e-12
chr2	29339563	24.8959	0	0
chr2	29539865	-32.2198	3.33067e-16	1.02055e-12
chr2	29605717	-29.6648	6.32938e-13	7.90789e-10
chr2	29666856	-24.2343	1.38001e-13	2.09534e-10
chr2	29703991	-27.7203	2.28595e-13	3.24917e-10
chr2	30372483	31.3431	3.51941e-14	6.34339e-11
chr2	30546347	29.2268	1.67966e-12	1.84023e-09
chr2	30546589	46.0504	1.78746e-14	3.51307e-11
chr2	30546598	42.4535	1.30607e-12	1.47146e-09
chr2	31418831	-26.2521	4.996e-15	1.12642e-11
chr2	31896773	27.5337	1.21259e-12	1.38282e-09
chr2	32872297	36.7985	5.55111e-16	1.59379e-12
chr2	32911674	44.879	6.44706e-13	8.01741e-10
chr2	32977563	34.8958	0	0
chr2	32977600	27.0972	4.66294e-15	1.06157e-11
chr2	33010755	35.8942	9.4591e-14	1.51759e-10
chr2	33024852	24.0809	2.79776e-14	5.18263e-11
chr2	33078158	33.805	2.02061e-14	3.90559e-11
chr2	33079703	-30.318	1.50657e-13	2.26361e-10
chr2	33189019	23.9284	1.39455e-12	1.55894e-09
chr2	33335891	-25.3195	4.32987e-15	9.9178e-12
chr2	33465167	-37.2792	0	0
chr2	33788655	-32.1068	0	0
chr2	33789952	-33.3588	0	0
chr2	33800899	-30.4026	0	0
chr2	33801456	-34.3658	9.99201e-16	2.67564e-12
chr2	33839912	24.7814	0	0
chr2	33840023	-35.4408	0	0
chr2	33883779	-30.4176	1.25455e-14	2.55991e-11
chr2	33968975	-24.6006	1.37668e-14	2.76979e-11
chr2	34337490	-27.3056	5.72875e-14	9.75188e-11
chr2	34552145	22.6341	2.65121e-13	3.69527e-10
chr2	35033996	35.9923	0	0
chr2	35035364	32.9468	3.33067e-16	1.02055e-12
chr2	36758062	39.0256	5.54001e-14	9.46508e-11
chr2	36899082	23.5005	2.77556e-15	6.62551e-12
chr2	36995489	-34.285	1.23235e-14	2.51735e-11
chr2	37120465	-26.4452	5.08926e-13	6.54809e-10
chr2	37280359	-26.3134	0	0
chr2	37560682	-33.0957	6.66134e-16	1.86947e-12
chr2	37653386	23.4082	1.42875e-12	1.59335e-09
chr2	37683207	35.5277	8.77076e-15	1.86077e-11
chr2	37748083	-31.6975	0	0
chr2	38049297	-27.9602	0	0
chr2	38053651	30.7323	6.10068e-13	7.67344e-10
chr2	38097442	33.0996	1.85407e-13	2.70104e-10
chr2	38105564	-39.8264	0	0
chr2	38107130	-26.9671	2.24265e-14	4.27291e-11
chr2	38108910	22.8204	8.05689e-13	9.70077e-10
chr2	38109166	22.9921	0	0
chr2	38119317	21.5054	2.03171e-14	3.92299e-11
chr2	38119495	25.8403	0	0
chr2	38119590	23.6196	0	0
chr2	38125138	25.6566	0	0
chr2	38138126	-29.3659	0	0
chr2	38165793	-32.2133	1.92069e-14	3.74342e-11
chr2	38259757	-23.5669	8.77076e-15	1.86077e-11
chr2	38306453	39.5965	0	0
chr2	38306935	29.6783	5.10703e-15	1.14868e-11
chr2	38307861	36.9338	0	0
chr2	38307955	25.6014	2.38254e-13	3.35583e-10
chr2	38502896	29.4805	0	0
chr2	38899672	-33.974	9.25926e-14	1.48937e-10
chr2	38902145	-44.9499	0	0
chr2	38906498	-48.0403	3.80807e-13	5.08698e-10
chr2	39323040	-31.0407	1.11022e-16	3.71883e-13
chr2	39463445	-22.7031	0	0
chr2	39479121	-21.8688	9.49463e-13	1.12461e-09
chr2	39536250	-26.2172	3.88578e-15	8.96652e-12
chr2	39694812	-20.0264	1.11022e-16	3.71883e-13
chr2	39858244	28.7151	1.08136e-13	1.70274e-10
chr2	39963532	29.6575	0	0
chr2	39993777	-20.9622	1.44329e-15	3.72089e-12
chr2	40112439	37.6069	1.4666e-13	2.21602e-10
chr2	40308366	26.4789	8.09353e-14	1.32931e-10
chr2	40312151	28.4558	0	0
chr2	40354916	35.3567	9.99201e-16	2.67564e-12
chr2	40393344	35.461	1.11022e-16	3.71883e-13
chr2	40417608	21.6954	1.62992e-12	1.79204e-09
chr2	40479047	-23.8729	3.88578e-15	8.96652e-12
chr2	40487041	-23.9524	1.47149e-12	1.6342e-09
chr2	40663901	-23.4025	3.39284e-13	4.59865e-10
chr2	40666214	-30.2592	9.99201e-16	2.67564e-12
chr2	40667871	-23.3161	0	0
chr2	40749547	-27.7544	0	0
chr2	40753602	-36.4607	1.54654e-13	2.31435e-10
chr2	40761793	-30.4659	8.88178e-16	2.41995e-12
chr2	40812067	31.5235	2.22045e-15	5.44648e-12
chr2	40952027	-24.435	3.33067e-16	1.02055e-12
chr2	41045934	-27.141	3.475e-14	6.27545e-11
chr2	41081985	-32.7235	1.08025e-13	1.70243e-10
chr2	41095212	-27.4932	1.22791e-13	1.8905e-10
chr2	41106326	-30.1299	2.00284e-13	2.89745e-10
chr2	41173812	22.8323	2.32703e-13	3.29161e-10
chr2	41339250	27.2032	2.30704e-13	3.27168e-10
chr2	41361585	28.3641	3.36398e-14	6.08672e-11
chr2	41507933	30.8795	7.82818e-13	9.45939e-10
chr2	41612584	-33.3333	0	0
chr2	41628099	-25.5898	0	0
chr2	41638354	-25.7655	1.11022e-16	3.71883e-13
chr2	41842195	-27.462	3.33067e-16	1.02055e-12
chr2	41849788	-43.2912	0	0
chr2	42365826	22.9943	2.75779e-13	3.82387e-10
chr2	42366322	34.6898	1.28841e-12	1.45471e-09
chr2	42395133	-26.966	6.18616e-13	7.76008e-10
chr2	43053356	29.6448	1.11022e-16	3.71883e-13
chr2	43286670	38.2504	1.01219e-12	1.18836e-09
chr2	43850522	-31.8187	2.22045e-16	7.07022e-13
chr2	43965007	31.6445	2.10942e-15	5.18778e-12
chr2	44462261	21.812	1.35447e-14	2.73395e-11
[truncated: 17,391 more rows]

## Sheet: DVC
Chromosome	Position	SampleVariance	LogVarianceRatio (RA/OA)	Difference in Levene test	t	P-value	Adjusted P-value
chr1	1067017	2.67032	-2.16865	-1.52251	-4.8039	3.15257e-05	0.037481
chr1	1121341	5.08131	2.57933	1.80676	4.95589	2.0095e-05	0.0296371
chr1	1299129	3.82053	-3.42366	-2.49258	-8.23538	1.42372e-09	3.20739e-05
chr1	1300213	2.67718	2.63289	1.36322	4.7147	4.1032e-05	0.042666
chr1	1315043	4.35292	NA	-2.93986	-10.0624	1.12228e-11	6.56981e-06
chr1	1450285	2.61949	-1.93693	-1.51897	-5.04543	1.54028e-05	0.0252899
chr1	1510883	1.01585	NA	-1.33238	-7.01808	4.49919e-08	0.000459487
chr1	1519266	3.02266	2.55235	1.42295	4.64408	5.05288e-05	0.0469118
chr1	1523500	3.493	3.49905	1.84782	6.40456	2.70917e-07	0.00098462
chr1	2096268	2.44838	3.23609	1.42318	4.65367	4.91219e-05	0.0463646
chr1	2393547	2.58232	-2.25074	-1.60358	-5.15952	1.09704e-05	0.0202233
chr1	2485290	2.59525	-2.95945	-1.72273	-5.23206	8.83955e-06	0.0175292
chr1	3132696	1.72543	-2.58562	-1.47919	-5.06914	1.43543e-05	0.0240715
chr1	3585216	3.5301	3.49217	1.7716	4.92111	2.22789e-05	0.0315571
chr1	3595945	1.7948	-3.12269	-1.60996	-5.33428	6.51874e-06	0.0139861
chr1	3735711	2.04135	-2.66583	-1.68015	-5.32382	6.7251e-06	0.0142477
chr1	4231445	3.75095	2.56932	1.61049	4.67686	4.58772e-05	0.0449117
chr1	4354380	2.41105	-2.51381	-1.53816	-4.70341	4.24229e-05	0.0431954
chr1	4506910	4.77426	2.4668	1.79278	5.4251	4.97278e-06	0.0113982
chr1	4586606	3.44548	-2.69	-2.09715	-7.04893	4.11422e-08	0.000456708
chr1	4636952	2.9998	-3.18379	-1.79819	-4.70785	4.18696e-05	0.0429629
chr1	4649738	6.39439	1.89775	1.87899	4.8682	2.60615e-05	0.0342544
chr1	4658816	5.59541	2.5486	1.76179	5.62105	2.77265e-06	0.00711459
chr1	4729277	3.9163	3.38597	1.76172	4.66726	4.71945e-05	0.0454699
chr1	4946677	0.489508	NA	-0.975378	-6.88034	6.71447e-08	0.000526219
chr1	5177274	3.20773	3.21082	1.64184	4.77294	3.45484e-05	0.038858
chr1	5230745	4.38268	3.36936	2.0486	5.39996	5.35975e-06	0.0120302
chr1	5562742	0.788872	NA	0.958329	4.66231	4.78875e-05	0.0458779
chr1	5683490	0.582591	NA	-1.05728	-6.79655	8.57306e-08	0.000552279
chr1	5927018	3.00533	3.2765	1.65002	4.91966	2.23748e-05	0.0316053
chr1	5961138	2.00858	-2.91883	-1.66782	-5.5937	3.00815e-06	0.00756679
chr1	6052997	0.871541	NA	1.02955	4.81411	3.05883e-05	0.0369252
chr1	6180494	5.29539	NA	2.47872	8.35277	1.02972e-09	2.44562e-05
chr1	6224252	3.02184	2.73113	1.47116	4.67613	4.5976e-05	0.0449117
chr1	6462463	2.30597	-3.42268	-1.85215	-6.33256	3.35061e-07	0.00115995
chr1	6786300	3.48515	2.58516	1.55675	4.66855	4.70147e-05	0.0453395
chr1	6883273	2.50148	-1.95064	-1.43331	-4.60955	5.59352e-05	0.0493401
chr1	7141352	4.5755	-1.93211	-1.81703	-5.39084	5.50752e-06	0.0123078
chr1	7547936	2.78275	2.55039	1.50181	5.15568	1.10965e-05	0.0203518
chr1	7554982	5.71495	NA	2.45834	4.87816	2.53041e-05	0.0335177
chr1	7555263	4.95998	NA	2.25866	4.60498	5.66924e-05	0.0494971
chr1	7962966	0.887992	NA	-1.30584	-6.86703	6.97996e-08	0.000526219
chr1	7964296	2.8629	-3.06569	-1.81025	-4.74671	3.73324e-05	0.0405167
chr1	8193431	0.43875	NA	-0.915797	-6.63025	1.39482e-07	0.000691835
chr1	8878286	0.512383	NA	-0.981619	-6.52068	1.9244e-07	0.000782997
chr1	8891032	3.71694	NA	2.00792	4.7397	3.81127e-05	0.0410149
chr1	8906894	1.31665	-2.93654	-1.26739	-4.73129	3.90717e-05	0.0416372
chr1	8939441	0.666921	NA	-1.08582	-5.99464	9.11921e-07	0.00263587
chr1	8966032	0.66122	NA	0.886954	5.20025	9.71783e-06	0.0187068
chr1	9008714	3.34064	-2.20255	-1.6084	-4.87717	2.53785e-05	0.0335294
chr1	9032690	3.11574	2.61393	1.57345	5.27012	7.89213e-06	0.0160877
chr1	9256544	0.977708	NA	1.08959	4.70696	4.19798e-05	0.0429629
chr1	9325546	1.8128	-3.12893	-1.45312	-4.93579	2.13299e-05	0.0307676
chr1	9390952	2.22862	3.17163	1.33919	4.72037	4.03519e-05	0.0423101
chr1	9869921	3.6581	NA	1.99726	4.76186	3.56985e-05	0.0396279
chr1	9888202	3.74414	NA	2.13378	6.26106	4.13909e-07	0.00137691
chr1	10057168	2.38444	NA	1.66768	4.83846	2.84612e-05	0.0356643
chr1	10058338	2.28084	-2.96322	-1.7525	-4.90128	2.36278e-05	0.0324331
chr1	10373677	3.18695	2.74149	1.58611	5.56755	3.25206e-06	0.00806121
chr1	10975340	2.30913	2.99756	1.36774	4.69887	4.29938e-05	0.0434311
chr1	11249519	2.93898	2.62358	1.55312	5.1683	1.06877e-05	0.019895
chr1	11267392	2.70977	3.18858	1.51999	5.56774	3.2502e-06	0.00806121
chr1	11415555	2.06424	NA	1.53199	5.1707	1.06114e-05	0.0198291
chr1	11610932	1.42201	NA	1.30699	4.75215	3.67366e-05	0.0400831
chr1	11612950	3.10863	-2.8598	-1.86333	-6.23691	4.44575e-07	0.00144136
chr1	11692483	2.34317	-3.11721	-1.69883	-4.6265	5.32128e-05	0.0484353
chr1	11777767	2.56621	2.43529	1.39379	4.79053	3.27979e-05	0.0381496
chr1	11818156	1.77435	-2.21544	-1.44315	-4.81902	3.01469e-05	0.0366524
chr1	11992742	2.56805	3.37102	1.46964	5.41681	5.09717e-06	0.0115679
chr1	12040877	0.307271	NA	-0.772314	-6.57783	1.62683e-07	0.000738486
chr1	12094916	3.69755	2.31634	1.56417	4.75684	3.6232e-05	0.0397657
chr1	12257065	2.65783	2.91155	1.46598	5.09774	1.31842e-05	0.022938
chr1	12264333	2.09562	NA	1.45319	4.89916	2.37768e-05	0.0325065
chr1	12334299	3.80358	2.71944	1.74598	5.52628	3.67789e-06	0.00896444
chr1	12484528	1.92414	NA	1.52113	5.04365	1.54843e-05	0.0253829
chr1	12509445	0.997375	NA	1.09359	4.63051	5.25894e-05	0.0479648
chr1	12618926	1.48021	-2.55772	-1.3115	-4.59598	5.82115e-05	0.0498916
chr1	13794160	3.42029	2.88276	1.65929	4.66122	4.80418e-05	0.0459064
chr1	13997360	3.14893	2.92141	1.52518	5.2397	8.64059e-06	0.0172014
chr1	14099081	1.31367	-2.71398	-1.30257	-5.16223	1.08825e-05	0.0201339
chr1	14560355	1.78727	-2.24616	-1.44143	-4.60752	5.62699e-05	0.0494548
chr1	14725606	2.90013	4.02141	1.62816	4.68931	4.42234e-05	0.0439337
chr1	15946117	2.4717	NA	1.72265	5.55429	3.38321e-06	0.00833691
chr1	16420821	2.34599	-2.75629	-1.73824	-5.4593	4.49077e-06	0.0104233
chr1	16481207	0.776173	NA	-1.22408	-8.89968	2.32835e-10	9.17824e-06
chr1	16563859	0.889976	NA	1.03277	4.72163	4.02011e-05	0.042238
chr1	16657888	3.17842	NA	1.77808	5.56047	3.32147e-06	0.00821332
chr1	16677473	0.222179	NA	-0.657475	-6.3281	3.39502e-07	0.00116741
chr1	16761598	2.46492	-2.33716	-1.59603	-5.29939	7.23294e-06	0.0151058
chr1	16767929	1.08617	NA	-1.42394	-8.09137	2.12342e-09	4.51786e-05
chr1	16849266	0.51983	NA	-1.01555	-9.43964	5.57114e-11	7.10075e-06
chr1	16940183	0.769836	NA	0.966045	4.89703	2.39276e-05	0.0325819
chr1	17200235	3.43991	2.95065	1.58148	4.69972	4.28862e-05	0.0434311
chr1	17249308	2.67024	2.47946	1.40432	4.71002	4.16035e-05	0.0428547
chr1	17380025	1.25117	NA	-1.49723	-7.32836	1.83778e-08	0.00025363
chr1	17665803	2.62572	-2.21612	-1.47795	-4.85503	2.70984e-05	0.0350312
chr1	17956774	2.17491	NA	1.55659	5.06534	1.45175e-05	0.0242211
chr1	17956836	2.30206	NA	1.49339	4.67429	4.62256e-05	0.0450464
chr1	18194830	3.41465	3.34704	1.70145	4.88188	2.50266e-05	0.0332207
chr1	18883809	2.57252	-2.57717	-1.83108	-6.10247	6.62113e-07	0.00199467
chr1	18970080	0.461497	NA	-0.947852	-6.87142	6.89118e-08	0.000526219
chr1	19057422	1.58355	NA	1.39378	4.67118	4.66518e-05	0.0452029
chr1	19114581	2.57725	2.69268	1.44608	5.09485	1.32981e-05	0.0230404
chr1	19530176	0.321244	NA	-0.791888	-6.67423	1.2261e-07	0.00066989
chr1	19923108	0.558087	NA	-1.03532	-6.79339	8.65247e-08	0.000552279
chr1	20003520	0.881632	NA	-1.30747	-6.9845	4.9597e-08	0.000472599
chr1	20068770	2.40275	-2.78318	-1.91137	-6.08031	7.07109e-07	0.00210538
chr1	20117265	1.46817	-2.58019	-1.27989	-4.66904	4.69472e-05	0.0453395
chr1	20356721	2.85998	-3.40287	-1.96014	-5.14342	1.15091e-05	0.0209097
chr1	20618508	0.673406	NA	0.890342	4.80341	3.15719e-05	0.0374922
chr1	20810988	1.01756	NA	1.11231	4.67806	4.57155e-05	0.0448488
chr1	20821639	1.77936	NA	1.45595	4.85889	2.679e-05	0.034754
chr1	20943072	2.99677	2.79397	1.47227	4.78394	3.34423e-05	0.038152
chr1	21476734	0.80591	NA	0.981478	4.78635	3.32051e-05	0.038152
chr1	21501574	1.46303	NA	1.32514	4.7582	3.60868e-05	0.0397657
chr1	21588890	0.871175	NA	-1.20489	-5.55303	3.39594e-06	0.00833691
chr1	21663111	2.35672	NA	1.65314	5.69132	2.24881e-06	0.00601211
chr1	21835424	0.482041	NA	-0.965989	-6.82446	7.90241e-08	0.000552279
chr1	21835589	0.729177	NA	0.929018	4.79745	3.2133e-05	0.0378032
chr1	22184186	1.76916	NA	1.47776	5.13752	1.17127e-05	0.0210595
chr1	22225434	1.7857	NA	1.40916	4.78857	3.29882e-05	0.038152
chr1	22262458	1.99468	NA	1.55793	5.2126	9.36706e-06	0.0182562
chr1	22265972	1.15949	NA	1.16002	4.61673	5.4766e-05	0.0487625
chr1	22668829	1.60376	NA	1.41187	5.06797	1.44047e-05	0.0241164
chr1	22795211	1.70332	-2.62412	-1.42681	-4.83704	2.85811e-05	0.0356828
chr1	23000792	1.32094	NA	1.21537	4.75345	3.65964e-05	0.0400156
chr1	23345019	2.29165	-2.04588	-1.52831	-4.75726	3.61869e-05	0.0397657
chr1	23426702	1.61874	NA	1.39073	4.78643	3.31975e-05	0.038152
chr1	23462884	2.164	3.3789	1.43936	4.72864	3.93778e-05	0.0417209
chr1	23614479	8.86308	-2.36913	-3.03123	-4.73577	3.85576e-05	0.0412762
chr1	23667863	1.70261	NA	1.31081	4.75695	3.62202e-05	0.0397657
chr1	23861324	2.10568	-2.56376	-1.50181	-4.88832	2.45532e-05	0.0328642
chr1	23895063	1.29744	NA	1.21777	4.89497	2.40745e-05	0.0326947
chr1	24141764	1.52538	-2.51013	-1.34017	-4.62528	5.34057e-05	0.0485204
chr1	24151300	0.89614	NA	1.03921	4.74292	3.77523e-05	0.0407559
chr1	24183675	3.01701	2.56052	1.37122	4.62292	5.37775e-05	0.0486458
chr1	24717878	0.833778	NA	1.00187	4.79837	3.20454e-05	0.0377472
chr1	24793769	3.43453	2.4355	1.39344	4.86407	2.63827e-05	0.034499
chr1	24902643	2.64531	-2.37617	-1.46637	-4.76695	3.51652e-05	0.0392943
chr1	24960407	3.01727	-3.30778	-1.74356	-4.74183	3.78742e-05	0.0408013
chr1	24962398	0.684837	NA	0.897064	4.78612	3.32278e-05	0.038152
chr1	25335222	4.11824	-1.95569	-1.85918	-5.60594	2.90043e-06	0.0073493
chr1	25929781	2.71149	-1.85928	-1.7749	-4.78787	3.30559e-05	0.038152
chr1	26007868	2.01433	-2.63941	-1.45828	-4.96199	1.97342e-05	0.0292933
chr1	26201689	0.532339	NA	-1.01885	-6.9602	5.32242e-08	0.000481741
chr1	26201736	0.657103	NA	-1.13145	-7.02	4.47411e-08	0.000459487
chr1	26662665	0.50814	NA	-0.987659	-6.74912	9.84737e-08	0.000598618
chr1	26886443	2.70137	3.74506	1.5674	4.75479	3.64514e-05	0.0398998
chr1	26917796	3.08092	3.12586	1.58665	5.17093	1.06042e-05	0.0198291
chr1	26918109	1.90681	-2.17504	-1.45891	-4.76514	3.53538e-05	0.0392943
chr1	27153745	0.837395	NA	-1.27186	-6.94101	5.62772e-08	0.000499774
chr1	27191403	1.32053	NA	1.27678	4.91604	2.26161e-05	0.0316832
chr1	27641227	1.59129	NA	1.38528	4.83663	2.86157e-05	0.0356828
chr1	27823434	2.18227	NA	1.49849	5.15558	1.10999e-05	0.0203518
chr1	27855618	1.75309	NA	1.31658	4.62115	5.40575e-05	0.0486771
chr1	27865547	1.75578	NA	1.44571	4.83724	2.85644e-05	0.0356828
chr1	28369404	2.2832	3.39222	1.37413	4.61883	5.44277e-05	0.0487162
chr1	28414878	0.49227	NA	-0.950423	-6.25228	4.2481e-07	0.00140461
chr1	28466261	3.06198	2.94942	1.46531	4.64591	5.02581e-05	0.0469118
chr1	28575479	0.761674	NA	0.964603	4.94888	2.0517e-05	0.029976
chr1	28832789	0.52065	NA	-1.0081	-6.96279	5.28253e-08	0.000481741
chr1	28996176	0.713091	NA	-1.18064	-7.07866	3.77484e-08	0.000454059
chr1	29003095	1.74623	NA	1.45656	4.69811	4.30905e-05	0.0434421
chr1	29024925	1.88849	3.58053	1.36593	4.65714	4.86223e-05	0.0461404
chr1	29063950	0.371659	NA	-0.850526	-6.74216	1.005e-07	0.000607317
chr1	29347641	1.67743	-2.24964	-1.44401	-4.67741	4.58033e-05	0.0448918
chr1	29498164	1.62799	-3.06672	-1.41172	-5.41376	5.14379e-06	0.0116478
chr1	29634878	2.29761	-2.58077	-1.5379	-4.90637	2.32741e-05	0.0322511
chr1	30461416	2.29652	NA	1.63719	5.09021	1.34829e-05	0.0231422
chr1	30558932	0.643718	NA	-1.11585	-6.92406	5.91209e-08	0.000511679
chr1	30670737	0.46733	NA	0.751581	5.42082	5.03664e-06	0.0114608
chr1	31240721	3.23013	3.67193	1.65907	4.84959	2.75384e-05	0.035155
chr1	31360741	3.52276	3.01012	1.56523	4.75537	3.63895e-05	0.0398749
chr1	31464327	7.12521	NA	2.8124	7.27599	2.13614e-08	0.000290875
chr1	31499811	2.20664	-2.30232	-1.52287	-4.8091	3.10443e-05	0.0371817
chr1	31535556	5.18317	NA	2.43061	7.75346	5.47767e-09	9.17074e-05
chr1	31537202	1.40821	NA	1.19148	4.78189	3.36464e-05	0.0382649
chr1	31812872	1.44219	-2.79586	-1.42021	-5.11553	1.25048e-05	0.0220184
chr1	32164568	2.16752	2.92093	1.35604	4.65114	4.94902e-05	0.046566
chr1	32166661	0.830479	NA	-1.20387	-5.91222	1.16507e-06	0.0032688
chr1	32335068	3.9989	2.48015	1.65514	4.85011	2.74962e-05	0.0351451
chr1	32531035	1.9522	-2.71769	-1.65737	-4.95183	2.03384e-05	0.0298004
chr1	32573294	1.48787	NA	1.34781	4.6035	5.69391e-05	0.0494971
chr1	32730436	3.4725	2.67069	1.46171	4.97408	1.90389e-05	0.0286307
chr1	32965863	0.938439	NA	-1.32268	-6.53298	1.85603e-07	0.000770675
chr1	33234771	2.47455	-2.35253	-1.69192	-5.52313	3.71255e-06	0.00900593
chr1	33251119	2.02728	4.21635	1.50577	4.93793	2.11947e-05	0.0306158
chr1	33260736	1.65594	-3.35122	-1.37085	-4.84051	2.82889e-05	0.0355794
chr1	33399192	0.455029	NA	-0.940624	-6.8494	7.348e-08	0.000536018
chr1	33520769	1.09053	NA	1.12391	4.65024	4.96211e-05	0.0466203
chr1	33527841	2.20892	-3.26288	-1.86783	-6.24279	4.36898e-07	0.00143046
chr1	33622564	2.88686	3.29255	1.57677	4.92451	2.20555e-05	0.0313276
chr1	34541517	2.10976	-2.39947	-1.46347	-4.78408	3.34286e-05	0.038152
chr1	34943762	4.99118	-2.70904	-2.67706	-7.73966	5.69542e-09	9.35852e-05
chr1	35050397	2.33731	NA	1.66862	5.33003	6.60185e-06	0.0141335
chr1	35129192	2.85798	-2.80471	-1.86163	-4.74781	3.72112e-05	0.0405144
chr1	35391155	2.40254	-2.33082	-1.65772	-5.31031	7.00147e-06	0.0146825
chr1	35405532	3.70042	2.91244	1.65407	4.98932	1.81962e-05	0.0279866
chr1	35514957	2.04185	-2.7833	-1.19386	-4.72226	4.0127e-05	0.042238
chr1	35636566	2.67837	3.4886	1.59677	5.10157	1.30348e-05	0.0227556
chr1	35656875	0.758202	NA	0.953939	4.8512	2.74075e-05	0.0350985
chr1	35899748	2.48493	-2.65167	-1.63821	-5.34052	6.39863e-06	0.0138044
chr1	36023731	1.047	NA	1.13069	4.67967	4.54991e-05	0.0447173
chr1	36184853	0.833417	NA	0.991715	4.69554	4.34186e-05	0.043606
chr1	36300589	2.54737	2.66146	1.39846	4.69912	4.29628e-05	0.0434311
chr1	36397503	1.61984	NA	-1.75436	-6.52252	1.914e-07	0.000782997
chr1	36700454	1.67256	-2.52364	-1.43684	-4.6735	4.63346e-05	0.0450666
chr1	36846310	1.93172	NA	-1.74659	-8.88774	2.4042e-10	9.17824e-06
chr1	37222212	1.42038	NA	1.30384	4.72861	3.93815e-05	0.0417209
chr1	37636116	4.06264	2.46154	1.64396	4.74616	3.73927e-05	0.0405392
chr1	37858642	2.49626	-2.04094	-1.56774	-4.89271	2.4236e-05	0.0327517
chr1	37860674	1.78637	NA	1.48465	5.14745	1.13718e-05	0.0207386
chr1	37906440	2.54578	NA	-2.23094	-6.56934	1.66791e-07	0.000738486
chr1	37982875	3.79938	NA	2.0358	4.80898	3.10556e-05	0.0371817
chr1	39152976	2.61587	-2.64292	-1.7392	-4.63935	5.12378e-05	0.0473123
chr1	39370689	2.36836	2.54383	1.30481	4.80141	3.17587e-05	0.0375819
chr1	39431389	0.984846	-2.95706	-1.08386	-4.66083	4.8097e-05	0.0459064
chr1	39875541	0.414819	NA	-0.888793	-6.55868	1.721e-07	0.000738486
chr1	40049511	2.30236	NA	-2.1216	-6.57217	1.65412e-07	0.000738486
chr1	40568220	3.62125	-2.59952	-1.84921	-4.60443	5.67828e-05	0.0494971
chr1	40671286	2.61696	2.80791	1.39366	4.89259	2.42447e-05	0.0327517
chr1	40707704	3.74787	-1.96491	-1.78678	-5.40099	5.34339e-06	0.0120199
chr1	40710909	3.70407	-2.5687	-1.87886	-4.69575	4.33918e-05	0.043606
chr1	40722916	0.534192	NA	0.771606	4.80426	3.14925e-05	0.037481
chr1	40800398	1.73444	-2.54905	-1.47922	-4.66672	4.72693e-05	0.0454991
chr1	41418494	0.398026	NA	-0.859756	-6.27495	3.97258e-07	0.00133456
chr1	41473992	3.87118	2.54501	1.71565	5.1644	1.08125e-05	0.0200407
chr1	41933422	1.51802	NA	1.3545	4.81649	3.03732e-05	0.0367525
chr1	42644770	4.05868	NA	2.23107	6.559	1.71938e-07	0.000738486
chr1	42744719	1.8537	NA	1.45706	5.07064	1.42905e-05	0.024004
chr1	42792873	2.4242	4.01936	1.55158	4.66628	4.73308e-05	0.0455153
chr1	42861863	2.91869	-2.10109	-1.61754	-5.1954	9.8592e-06	0.0188909
chr1	42921792	0.558624	NA	-0.99704	-6.00894	8.73985e-07	0.00254179
chr1	43073090	3.62065	-2.49738	-2.04115	-4.93242	2.15442e-05	0.0308588
chr1	43283356	0.299839	NA	-0.751698	-6.25068	4.26816e-07	0.0014061
chr1	43312786	0.751553	NA	-1.06098	-7.80382	4.75223e-09	8.08881e-05
chr1	43539443	1.78767	NA	1.47992	5.08779	1.35802e-05	0.023231
chr1	44338016	2.45551	NA	1.68727	5.80388	1.60827e-06	0.00440339
chr1	44444448	1.16901	NA	1.18617	4.80252	3.16545e-05	0.0375466
chr1	44612975	2.48227	-2.26047	-1.46861	-4.70886	4.17462e-05	0.0428913
chr1	44947225	2.99906	2.24799	1.45287	4.7921	3.26454e-05	0.0381323
chr1	45196869	0.572722	NA	-1.01709	-6.15284	5.70252e-07	0.00179193
chr1	45218085	1.38296	NA	1.17689	4.74576	3.74375e-05	0.0405446
chr1	45239431	2.70669	3.05661	1.53538	4.99395	1.79479e-05	0.02773
chr1	45265344	1.83244	NA	1.48741	4.70712	4.19611e-05	0.0429629
chr1	45277144	4.11964	-2.18238	-2.09353	-5.63523	2.65795e-06	0.00690706
chr1	45305834	2.19812	-3.31469	-1.65767	-4.65317	4.9194e-05	0.0463897
chr1	45419638	6.86137	-3.19165	-2.94078	-5.36763	5.90193e-06	0.0129523
chr1	45454929	5.17192	-2.8779	-2.51008	-5.26559	7.99932e-06	0.0162414
chr1	45494353	3.23452	3.70227	1.69386	5.44935	4.62589e-06	0.0106402
chr1	45620837	4.20125	-3.05238	-2.17438	-5.35245	6.1751e-06	0.0134465
chr1	45663251	4.52318	-2.48714	-2.02047	-4.78364	3.34724e-05	0.038152
chr1	45825681	0.571353	NA	0.819627	4.846	2.78324e-05	0.0352284
chr1	45965501	0.39798	NA	-0.882054	-6.83803	7.59563e-08	0.000542458
chr1	45965509	1.30024	NA	-1.54964	-6.37188	2.98331e-07	0.00105424
chr1	46268860	0.807929	NA	0.990302	4.86774	2.60974e-05	0.0342576
chr1	46270038	0.367177	NA	-0.847263	-6.7869	8.81814e-08	0.000558249
chr1	46790928	2.30045	3.96675	1.47367	5.18674	1.01166e-05	0.0192398
chr1	47344227	1.85976	-2.47547	-1.48051	-4.96672	1.94589e-05	0.0289689
chr1	47357150	2.50929	-2.61158	-1.43952	-4.89587	2.40099e-05	0.0326504
chr1	47511819	2.56922	-2.69327	-1.77859	-4.67596	4.59994e-05	0.0449117
chr1	47697752	2.45545	NA	-1.92359	-7.45466	1.28004e-08	0.0001885
chr1	47974473	0.664535	NA	-1.13591	-6.97978	5.02814e-08	0.000472599
chr1	47998911	1.15355	NA	-1.50144	-7.02356	4.42814e-08	0.000459487
chr1	48555805	0.248114	-3.33136	-0.618695	-5.0118	1.70212e-05	0.0269066
chr1	48885028	1.04617	-2.80805	-1.14362	-4.99872	1.76954e-05	0.027476
chr1	48885913	2.56636	-2.02797	-1.48852	-4.79254	3.26029e-05	0.0381323
chr1	48954953	6.92915	-1.91806	-2.43317	-5.11986	1.23447e-05	0.0217741
chr1	48969991	2.44006	NA	-1.48516	-6.00813	8.76079e-07	0.00254179
chr1	49916538	0.444529	NA	0.725783	4.91873	2.24366e-05	0.0316487
chr1	50886221	1.72008	NA	1.38301	4.75871	3.6032e-05	0.0397657
chr1	50972563	3.04893	NA	-2.44086	-6.66114	1.27404e-07	0.00066989
chr1	51079536	1.91333	3.61808	1.35163	4.6078	5.62239e-05	0.0494548
chr1	51183777	0.877744	NA	-1.29574	-6.82149	7.97116e-08	0.000552279
chr1	51192134	2.40483	2.84515	1.46855	4.98318	1.85312e-05	0.0282046
chr1	51433548	0.835283	NA	0.99054	4.95562	2.01109e-05	0.0296371
chr1	51434585	0.410103	NA	-0.893236	-6.7981	8.53446e-08	0.000552279
chr1	51514653	0.970775	NA	1.09116	5.06486	1.45384e-05	0.0242211
chr1	51603577	1.83393	-3.79834	-1.38866	-4.60578	5.65593e-05	0.0494971
chr1	51658731	0.361355	NA	0.652683	4.85331	2.72364e-05	0.0350323
chr1	52608743	0.729565	NA	-1.18545	-8.82959	2.81115e-10	9.72188e-06
chr1	53192869	0.504086	NA	-1.00197	-9.52512	4.45793e-11	6.56981e-06
chr1	53355983	1.27808	-2.58878	-1.26687	-4.59411	5.8533e-05	0.0498916
chr1	53383959	2.34829	-2.31832	-1.39649	-4.59397	5.85571e-05	0.0498916
chr1	53401963	1.17354	-2.59118	-1.1006	-4.86525	2.62904e-05	0.0344665
chr1	53685795	0.490868	NA	-0.957651	-6.43353	2.48735e-07	0.00094083
chr1	53685820	1.32959	NA	-1.45864	-5.25997	8.13431e-06	0.0164176
chr1	53827184	3.01703	2.24497	1.45857	4.71407	4.11091e-05	0.042666
chr1	53833602	3.07565	-3.1943	-1.9806	-5.09396	1.33333e-05	0.0230404
chr1	53948418	2.17238	-3.19809	-1.75297	-5.90033	1.207e-06	0.00337717
chr1	53964014	0.544433	NA	-1.02995	-6.95969	5.33033e-08	0.000481741
chr1	54008126	2.42704	NA	1.69423	4.98766	1.82863e-05	0.028083
chr1	54029642	7.10401	-1.79138	-1.98158	-4.86327	2.64447e-05	0.0345358
chr1	54601280	4.50459	2.50476	1.87793	5.37043	5.85291e-06	0.0128823
chr1	54865544	1.70864	-2.83754	-1.33408	-4.82865	2.92993e-05	0.0362672
chr1	54971648	8.03601	-1.90682	-2.71262	-5.3667	5.91845e-06	0.0129523
chr1	55082001	1.1016	-3.26431	-1.15397	-4.63043	5.2602e-05	0.0479648
chr1	55147930	1.87078	-4.47837	-1.69142	-5.16002	1.09541e-05	0.0202233
chr1	55160331	2.09408	-2.85344	-1.67718	-5.48239	4.19199e-06	0.00986437
chr1	55410224	2.58365	3.10543	1.45512	5.02407	1.64122e-05	0.0263127
chr1	55438818	0.980994	NA	-1.21125	-7.85516	4.11264e-09	7.50017e-05
chr1	55828396	0.266043	NA	-0.72089	-6.53137	1.86485e-07	0.000771053
chr1	56161036	2.33905	-1.79829	-1.63149	-4.90208	2.35721e-05	0.0324002
chr1	56736928	4.55231	NA	2.36356	6.76279	9.4617e-08	0.000585631
chr1	56740691	3.73709	NA	2.01965	4.79433	3.24309e-05	0.0379822
chr1	56741703	5.4803	NA	2.58775	6.86787	6.96287e-08	0.000526219
chr1	56986531	2.5098	2.59288	1.30922	4.64452	5.04643e-05	0.0469118
chr1	57223545	2.75961	2.99454	1.4374	4.62308	5.37521e-05	0.0486458
chr1	57246269	5.6752	-1.76146	-1.79793	-4.98327	1.85261e-05	0.0282046
chr1	57523576	3.04651	2.42694	1.4516	4.67269	4.64441e-05	0.0451301
chr1	57566342	5.80095	NA	2.5413	6.11281	6.42119e-07	0.00194592
chr1	57888921	0.680144	NA	-1.15305	-7.07141	3.85484e-08	0.000454059
chr1	58604854	5.20052	-2.12459	-1.89037	-6.03489	8.09165e-07	0.00238148
chr1	58616633	3.02245	2.38612	1.37326	4.64387	5.05599e-05	0.0469118
chr1	58714971	0.725196	NA	0.942426	4.99923	1.76687e-05	0.027476
chr1	59104499	4.2344	NA	2.13829	4.84194	2.81693e-05	0.0355165
chr1	59137273	3.98737	NA	2.08554	4.86227	2.65235e-05	0.0345714
chr1	59479472	3.33385	NA	1.81667	5.61538	2.81992e-06	0.00721777
chr1	60162907	7.8742	NA	2.87576	6.38658	2.85673e-07	0.0010201
chr1	60227402	2.92405	4.38052	1.68067	5.18374	1.02075e-05	0.0193047
chr1	61251755	2.92653	2.67728	1.46316	4.67938	4.55377e-05	0.0447173
chr1	61547376	1.014	NA	-1.27844	-5.32487	6.70421e-06	0.0142477
chr1	61549857	0.498018	NA	0.771623	4.97414	1.90354e-05	0.0286307
chr1	61791561	3.7741	1.99919	1.45769	4.69266	4.37885e-05	0.043757
chr1	61794684	2.39847	3.76418	1.51928	5.57412	3.18899e-06	0.00796283
chr1	62107220	0.63818	NA	-1.05834	-5.92273	1.1292e-06	0.00317689
chr1	62343371	2.61434	NA	-2.25361	-6.51233	1.97223e-07	0.000792981
chr1	62384568	2.23307	3.93351	1.45045	4.69853	4.30371e-05	0.0434311
chr1	62402549	2.54279	NA	-2.22938	-6.56658	1.68148e-07	0.000738486
chr1	62435140	3.57104	NA	-2.66544	-9.25542	9.03645e-11	7.10075e-06
chr1	62441224	2.59534	NA	-2.24933	-6.54626	1.78494e-07	0.000750162
chr1	62664502	2.1138	NA	1.59764	5.25346	8.29377e-06	0.0166735
chr1	62714303	2.71733	NA	1.6528	5.32382	6.72522e-06	0.0142477
chr1	63154287	0.969338	NA	-1.37584	-7.06176	3.96412e-08	0.000454059
chr1	63287403	0.973105	-2.99189	-1.16817	-4.99944	1.76578e-05	0.027476
chr1	63484322	5.03341	3.10254	1.8485	5.22651	8.987e-06	0.0177184
chr1	63498585	2.12785	-2.17663	-1.45757	-4.70693	4.19841e-05	0.0429629
chr1	63795242	2.69898	-2.97986	-1.81914	-4.73105	3.90986e-05	0.0416372
chr1	64044143	2.50816	3.20183	1.43807	4.64927	4.97632e-05	0.0466679
chr1	64060262	3.72043	3.10518	1.71905	5.66676	2.41955e-06	0.00638503
chr1	64538961	5.02722	-1.75609	-2.3024	-5.62679	2.72567e-06	0.00702937
chr1	64735047	0.922853	NA	1.05407	4.7135	4.11776e-05	0.0426936
chr1	64748137	2.33223	-2.17112	-1.44971	-4.7423	3.78219e-05	0.0407879
chr1	64936937	0.293478	NA	-0.757279	-6.61614	1.45376e-07	0.000699277
chr1	64991057	0.510905	NA	0.770394	4.78734	3.31079e-05	0.038152
chr1	65532168	0.927915	NA	-1.31242	-6.48909	2.11186e-07	0.000829525
chr1	65561970	2.81053	3.24951	1.57997	4.75294	3.66516e-05	0.0400332
chr1	65580290	3.46481	2.58788	1.51698	4.93309	2.15008e-05	0.0308399
chr1	65640340	1.634	NA	1.34235	4.67139	4.66237e-05	0.0452029
chr1	65671254	2.98474	3.21167	1.57958	5.01881	1.66706e-05	0.0266017
chr1	65775217	2.32124	NA	1.67537	5.47825	4.24405e-06	0.00996391
chr1	65775220	1.84178	NA	1.46673	5.24333	8.54782e-06	0.0171168
chr1	66061233	4.20895	NA	2.26916	6.58159	1.60898e-07	0.000738486
chr1	66066330	5.32869	NA	2.48537	7.70482	6.28503e-09	0.000100292
chr1	66142094	6.0462	NA	2.70783	7.73487	5.7731e-09	9.35852e-05
chr1	66145151	9.43102	NA	3.18368	5.66701	2.41774e-06	0.00638503
chr1	66299730	2.53927	2.62927	1.38529	4.92324	2.21389e-05	0.0314023
chr1	66664377	1.61224	-2.45673	-1.43473	-4.8816	2.50473e-05	0.0332207
chr1	66673371	0.700285	NA	0.915419	4.88213	2.50078e-05	0.0332207
chr1	66971952	1.11795	NA	1.14879	4.72938	3.92925e-05	0.0417132
chr1	66999288	1.23913	-2.55153	-1.15186	-5.1488	1.13262e-05	0.0206924
chr1	67121364	0.19787	NA	-0.620243	-6.20957	4.82048e-07	0.00155299
chr1	67142747	0.69595	NA	0.901774	4.7474	3.72564e-05	0.0405153
chr1	67391440	0.439015	NA	-0.905543	-6.38134	2.90124e-07	0.00103238
chr1	67880963	2.65625	3.07454	1.62985	5.77732	1.74058e-06	0.00474025
chr1	68176471	0.376325	NA	-0.844248	-6.44554	2.40089e-07	0.000911505
chr1	68696499	0.617472	NA	-1.09622	-6.9889	4.8967e-08	0.000471776
chr1	68716877	4.49915	3.93505	2.01593	5.07895	1.39421e-05	0.0236128
chr1	68746683	2.11847	3.36428	1.41329	5.08698	1.36131e-05	0.0232357
chr1	69052407	4.51548	NA	2.35855	7.81566	4.59628e-09	7.95597e-05
chr1	69056880	3.42224	NA	2.00407	6.11471	6.38516e-07	0.00194076
chr1	69073911	3.51238	NA	1.87501	5.92587	1.11873e-06	0.00316112
chr1	69083433	2.5424	NA	1.72925	5.02544	1.63454e-05	0.0262468
chr1	69447614	7.49306	NA	2.95942	8.7549	3.43852e-10	1.13279e-05
chr1	69544543	3.06595	-2.75183	-1.73766	-5.00652	1.729e-05	0.027124
chr1	69581763	2.76106	-2.85226	-1.7655	-4.73895	3.81981e-05	0.041021
chr1	69604899	0.395456	NA	-0.878151	-8.63636	4.74101e-10	1.42407e-05
chr1	69975069	3.30021	3.40752	1.60826	4.73717	3.8399e-05	0.0411496
chr1	70319064	2.55555	2.92745	1.38665	4.78478	3.33601e-05	0.038152
chr1	71160840	3.21349	NA	-2.51119	-8.56526	5.75319e-10	1.63209e-05
chr1	71167052	2.75261	NA	-2.34154	-8.6435	4.64997e-10	1.42407e-05
chr1	71189152	3.5312	NA	-2.29215	-6.64413	1.33919e-07	0.000675011
chr1	71547184	0.456607	NA	-0.943111	-6.87351	6.84934e-08	0.000526219
chr1	71739203	2.91266	-2.31518	-1.73175	-4.87739	2.5362e-05	0.0335294
chr1	72057112	6.79874	NA	2.71906	5.13782	1.17025e-05	0.0210595
chr1	72058774	5.451	NA	2.3849	4.75817	3.60893e-05	0.0397657
chr1	72103908	2.95379	-2.18918	-1.55601	-4.72177	4.01849e-05	0.042238
chr1	72749887	0.385637	NA	-0.860614	-6.61186	1.47214e-07	0.000699277
chr1	73956226	0.271521	-2.6564	-0.638449	-4.95626	2.00726e-05	0.0296371
chr1	74279564	1.71939	NA	1.43162	4.8224	2.98463e-05	0.0364658
chr1	74664278	0.925641	NA	-1.23825	-5.51198	3.83801e-06	0.00923323
chr1	74720414	2.70487	3.54149	1.56201	5.35126	6.1971e-06	0.0134657
chr1	74723475	3.24597	2.94311	1.54799	5.5116	3.84242e-06	0.00923323
chr1	74907315	1.34493	NA	-1.56566	-6.23715	4.4425e-07	0.00144136
chr1	75627955	3.30489	-3.10095	-2.10585	-5.32316	6.73836e-06	0.0142477
chr1	75733821	4.77343	NA	2.41539	6.75227	9.75712e-08	0.000596683
chr1	76080924	1.21688	NA	-1.51777	-6.64348	1.34174e-07	0.000675011
chr1	76123782	0.799902	NA	-1.25027	-7.08578	3.69781e-08	0.000454059
chr1	76252422	0.382774	NA	-0.848889	-6.39216	2.81009e-07	0.00101051
chr1	76540168	0.491469	NA	-0.967905	-6.65304	1.30464e-07	0.000675011
chr1	77463780	2.46723	-2.33453	-1.59855	-4.63866	5.13426e-05	0.0473388
chr1	78224617	0.306869	NA	-0.774195	-6.64626	1.33085e-07	0.000675011
chr1	78224699	0.593817	NA	-1.04503	-6.33911	3.28639e-07	0.00114941
chr1	78227961	0.909646	NA	1.02926	5.3497	6.226e-06	0.0134998
chr1	78443929	0.379603	NA	-0.844248	-6.36029	3.08714e-07	0.00108717
chr1	78454447	2.57056	NA	-2.23596	-6.5184	1.93736e-07	0.000785141
chr1	78506084	2.52423	3.6617	1.60161	5.61023	2.8636e-06	0.00729299
chr1	78540237	1.20005	NA	-1.44642	-5.88555	1.26125e-06	0.00351933
chr1	78652288	3.80479	-2.24789	-2.23422	-6.49607	2.06892e-07	0.000819349
chr1	78806566	2.83387	2.6244	1.32241	4.70378	4.23765e-05	0.0431954
chr1	79110548	2.82813	3.18192	1.52414	5.65912	2.47527e-06	0.00651522
chr1	79196982	2.18347	-3.10783	-1.75944	-5.45234	4.58491e-06	0.0106177
chr1	79397750	2.45058	-2.71375	-1.6321	-5.4976	4.00614e-06	0.00953098
chr1	79908978	2.47301	-2.41056	-1.54636	-4.71733	4.07148e-05	0.0425439
chr1	80086829	3.55537	2.68315	1.58501	5.1981	9.78016e-06	0.0187747
chr1	80683296	1.90372	NA	1.47807	5.12458	1.21725e-05	0.0215899
chr1	80683309	2.69177	NA	1.77561	6.26568	4.08294e-07	0.00136267
chr1	80868810	0.580337	NA	0.828082	4.87322	2.56767e-05	0.0338794
chr1	80925858	1.97155	NA	-1.94214	-7.93385	3.29736e-09	6.23607e-05
chr1	80930726	1.05149	NA	-1.39603	-7.96446	3.02638e-09	5.83157e-05
chr1	80935725	1.46353	NA	-1.67618	-6.69665	1.14818e-07	0.00065508
chr1	80945572	1.475	NA	-1.66544	-8.0104	2.6615e-09	5.22711e-05
chr1	80979083	2.91504	-2.49815	-1.72188	-5.35657	6.0998e-06	0.0133109
chr1	81426958	2.71291	-2.48236	-1.53681	-4.66111	4.80568e-05	0.0459064
chr1	81850262	2.45392	NA	-2.03613	-6.193	5.06282e-07	0.00162084
chr1	81862384	2.19819	NA	-2.07312	-8.21551	1.50423e-09	3.26855e-05
chr1	81888604	2.63103	NA	1.78511	5.38729	5.56611e-06	0.0124115
chr1	81890940	4.32602	NA	2.30157	6.64525	1.33481e-07	0.000675011
chr1	81952604	4.81689	-2.44466	-1.85948	-5.50029	3.97413e-06	0.00950501
chr1	82068358	3.76756	3.42999	1.82691	5.0731	1.41866e-05	0.023908
chr1	82109028	3.31007	3.50925	1.687	4.99807	1.77296e-05	0.027476
chr1	82169315	0.832927	NA	0.913139	5.17215	1.05657e-05	0.0198291
chr1	82590000	8.12335	2.13006	2.13523	4.78246	3.35892e-05	0.0382424
chr1	82671188	2.46754	NA	1.6714	5.50438	3.92596e-06	0.00941185
chr1	82693681	0.213944	NA	-0.64131	-6.17495	5.34096e-07	0.00169395
chr1	82876312	2.6785	3.38404	1.44309	4.78034	3.38003e-05	0.038312
chr1	83123552	1.85879	NA	-1.89763	-6.6012	1.51893e-07	0.000714851
chr1	84679137	1.13974	-2.56873	-1.0761	-4.64303	5.06861e-05	0.0469727
chr1	84753716	3.72265	NA	2.11923	6.13104	6.08328e-07	0.00188262
chr1	84788713	5.26935	NA	2.51252	7.35505	1.7023e-08	0.000238151
chr1	85039558	1.10658	NA	1.12586	5.02028	1.65979e-05	0.0265271
chr1	85098598	0.692667	-1.83351	-0.791855	-4.60578	5.65582e-05	0.0494971
chr1	85415103	2.10579	-3.94305	-1.73314	-4.63447	5.19794e-05	0.0476059
chr1	85557617	0.995704	NA	1.0355	4.74708	3.72914e-05	0.0405153
chr1	85567365	2.78357	3.02752	1.3757	4.9051	2.33617e-05	0.0322744
chr1	85688002	3.07805	3.8515	1.7099	5.42241	5.01272e-06	0.0114526
chr1	85826765	0.825665	NA	0.986395	4.69497	4.34923e-05	0.0436317
chr1	85874614	4.64472	NA	2.29772	7.4514	1.29203e-08	0.0001885
chr1	85888480	4.80563	NA	2.40751	6.53305	1.85563e-07	0.000770675
chr1	85932002	1.80437	NA	1.4933	5.17887	1.03566e-05	0.0195505
chr1	86322922	1.88526	-3.57522	-1.68788	-4.88165	2.50436e-05	0.0332207
chr1	86359755	5.38906	-1.73946	-2.37466	-5.65644	2.49514e-06	0.00655063
chr1	86375654	5.989	-2.12202	-2.67741	-6.53292	1.85639e-07	0.000770675
chr1	86392767	4.66403	-2.16245	-2.23882	-5.12426	1.2184e-05	0.0215899
chr1	86414726	7.75362	-2.2591	-2.90963	-5.36645	5.92276e-06	0.0129523
chr1	86416971	5.48783	-1.94477	-2.43359	-5.5845	3.09183e-06	0.00773916
chr1	86452815	4.98287	-1.98049	-2.04151	-5.5174	3.77652e-06	0.00913941
chr1	86622265	0.753597	NA	-1.19982	-6.80151	8.44988e-08	0.000552279
chr1	86846659	0.899693	NA	1.03277	4.65956	4.8277e-05	0.0459494
chr1	87000868	5.42327	2.49827	2.08216	5.27541	7.76879e-06	0.0159881
chr1	87016715	3.00919	3.24871	1.58059	5.3383	6.44107e-06	0.0138485
chr1	87308040	2.54013	3.5146	1.47912	4.60424	5.68153e-05	0.0494971
chr1	87310875	2.75831	3.82083	1.5433	5.48725	4.13165e-06	0.00974483
chr1	87311892	0.247549	NA	-0.688086	-6.25214	4.24987e-07	0.00140461
chr1	87524207	0.38966	NA	0.681593	4.94622	2.06794e-05	0.0301702
chr1	87683156	2.80878	2.77604	1.45548	4.71877	4.05422e-05	0.0424225
chr1	87799865	0.583461	NA	-1.06804	-7.02904	4.35836e-08	0.000459487
chr1	87801613	1.06151	NA	1.06696	4.67147	4.66115e-05	0.0452029
chr1	88094117	2.44634	2.63395	1.40487	4.64476	5.04281e-05	0.0469118
chr1	88119200	6.41532	-2.54375	-2.45224	-7.01383	4.55489e-08	0.000460569
chr1	88592768	1.35053	-2.37314	-1.29414	-4.68866	4.43092e-05	0.0439761
chr1	88741968	0.977438	NA	-1.36083	-8.43378	8.24236e-10	2.06885e-05
chr1	89197504	0.389679	NA	-0.879482	-9.08287	1.42722e-10	7.10075e-06
chr1	89309692	2.25625	NA	1.57895	5.05444	1.49957e-05	0.0247009
chr1	89341408	2.43225	-1.97307	-1.44907	-4.64832	4.99023e-05	0.0466698
chr1	89487449	0.357206	NA	-0.830321	-6.61936	1.4401e-07	0.000697773
chr1	89591750	0.671208	NA	0.877681	4.66142	4.80132e-05	0.0459064
chr1	89653057	2.88045	4.03042	1.60664	4.65961	4.82697e-05	0.0459494
chr1	89699586	2.0881	-2.89558	-1.49016	-4.59511	5.83612e-05	0.0498916
chr1	90132480	6.95206	-2.13858	-2.55636	-5.67473	2.36281e-06	0.00628399
chr1	90610430	2.83527	-3.1014	-1.83476	-6.35312	3.15319e-07	0.00110661
chr1	90623622	3.7536	-2.33355	-1.87326	-6.02792	8.26074e-07	0.00241731
chr1	91626367	3.94762	2.68708	1.38411	4.88886	2.45141e-05	0.0328642
chr1	91648362	4.01956	-2.14443	-1.9041	-6.07033	7.28358e-07	0.00216234
chr1	91942614	2.56617	-3.21504	-1.82482	-4.61687	5.47427e-05	0.0487625
chr1	92192102	0.386061	NA	-0.853629	-6.42387	2.55922e-07	0.000957377
chr1	92236989	2.06008	2.54196	1.33087	4.6564	4.87291e-05	0.0461645
chr1	92246752	1.32877	NA	1.20417	4.61206	5.55239e-05	0.0492228
chr1	92359091	3.07969	2.5838	1.48939	4.60561	5.65875e-05	0.0494971
chr1	92545768	1.02811	NA	1.11096	4.60977	5.58989e-05	0.0493401
chr1	92831568	2.42032	NA	-2.17476	-6.56599	1.68441e-07	0.000738486
chr1	92942351	1.53214	NA	-1.48276	-4.64399	5.05426e-05	0.0469118
chr1	93055863	1.67883	NA	-1.73101	-5.9585	1.01531e-06	0.00291263
chr1	93107408	2.13174	NA	-1.90037	-5.46922	4.35982e-06	0.0101889
chr1	93213099	2.34542	2.74962	1.39058	4.88548	2.47608e-05	0.0330554
chr1	93251261	1.48196	-2.76601	-1.44594	-5.39436	5.44991e-06	0.0122057
chr1	93298581	0.743152	NA	0.930067	4.98541	1.84089e-05	0.0282034
chr1	93358709	3.5559	2.71822	1.57836	4.60832	5.61383e-05	0.0494242
chr1	93427891	0.724971	NA	0.921668	4.74474	3.75498e-05	0.0406232
chr1	93510698	4.1714	-2.73325	-2.10567	-5.12388	1.2198e-05	0.0215899
chr1	93527523	4.87707	-2.76429	-2.28092	-7.12586	3.2931e-08	0.000420391
chr1	93530499	5.66859	-1.73434	-1.61631	-5.28583	7.53119e-06	0.0156011
chr1	93534311	5.52499	-1.45825	-1.61992	-4.73858	3.82389e-05	0.041021
chr1	93545672	0.815431	NA	0.978272	4.68272	4.50916e-05	0.0444503
chr1	93546209	0.854066	NA	1.02647	5.24177	8.58763e-06	0.0171294
chr1	93672688	7.00779	-1.76319	-1.90927	-5.40528	5.27549e-06	0.0119196
chr1	93716973	12.4437	-2.58884	-3.60753	-6.79609	8.58473e-08	0.000552279
chr1	93790293	6.61563	-1.96902	-1.79033	-4.64182	5.08668e-05	0.0470548
chr1	93795343	6.4846	-1.82444	-1.92636	-5.20479	9.5873e-06	0.0185135
chr1	93799644	7.1112	-2.34714	-2.29365	-6.99627	4.79307e-08	0.00046619
chr1	93806698	5.70252	-2.25699	-2.0953	-6.08425	6.98883e-07	0.00208697
chr1	93810966	0.766743	NA	0.957095	4.81817	3.02223e-05	0.0366681
chr1	93813169	0.320006	NA	-0.790945	-6.68842	1.17618e-07	0.000664577
chr1	94266557	1.53437	-3.1559	-1.51696	-5.61312	2.83897e-06	0.00724836
chr1	94616579	2.54192	3.66973	1.47764	4.72676	3.95979e-05	0.0419067
chr1	94700878	3.55805	NA	2.06576	5.95588	1.02323e-06	0.00292715
chr1	94720170	0.655415	NA	0.87739	4.80103	3.17946e-05	0.0375819
chr1	94720236	0.556911	NA	0.813318	4.91505	2.2683e-05	0.0317333
chr1	94793090	0.955274	NA	1.06651	4.91063	2.29823e-05	0.0320642
chr1	94801402	1.19835	NA	1.18011	4.60339	5.6957e-05	0.0494971
chr1	95073290	1.50171	-2.95131	-1.35253	-4.82369	2.97329e-05	0.0364527
chr1	95509329	0.343663	NA	-0.816781	-6.65888	1.28252e-07	0.00066989
chr1	95690269	2.12304	NA	-2.0177	-6.4182	2.60233e-07	0.000966424
chr1	95816355	1.1659	NA	-1.46647	-6.39258	2.80655e-07	0.00101051
chr1	95903667	2.29502	-1.91212	-1.46464	-4.81263	3.07224e-05	0.0369809
chr1	97132737	4.80716	3.30656	1.9233	4.71607	4.08665e-05	0.0425439
chr1	97659975	1.23532	-2.86793	-1.2403	-4.87185	2.57812e-05	0.0339296
chr1	97995796	1.76446	-3.53833	-1.59092	-4.86145	2.6588e-05	0.0345903
chr1	98152171	4.27597	2.24571	1.54421	4.96598	1.9502e-05	0.0289908
chr1	98336471	1.76981	-2.30659	-1.38498	-4.64853	4.98715e-05	0.0466698
chr1	98348884	3.13267	NA	-2.47318	-6.68091	1.20233e-07	0.000667336
chr1	98397765	3.10228	NA	-2.46155	-6.67432	1.22576e-07	0.00066989
chr1	98417967	3.22248	NA	-2.51001	-6.72643	1.05231e-07	0.000628657
chr1	98601493	1.40552	-2.59574	-1.21864	-4.62017	5.42147e-05	0.0486771
chr1	99110844	3.41719	-2.61908	-1.85154	-4.61171	5.55801e-05	0.0492298
chr1	99134426	0.716194	NA	0.888863	5.14113	1.15876e-05	0.0209451
chr1	99729983	0.549332	NA	-1.03627	-7.00529	4.66919e-08	0.000462121
chr1	100111218	0.433357	NA	-0.917461	-6.81006	8.24144e-08	0.000552279
chr1	100880024	6.65915	-1.57587	-2.46679	-4.8276	2.9391e-05	0.0362672
chr1	100983622	4.28826	NA	-2.83794	-6.61444	1.46102e-07	0.000699277
chr1	100998695	3.59399	NA	-2.62017	-6.57803	1.62587e-07	0.000738486
chr1	101026007	3.44982	NA	-2.56914	-6.54722	1.77992e-07	0.000750162
chr1	101187114	0.69365	NA	-1.12978	-7.8181	4.56482e-09	7.95597e-05
chr1	101775142	0.362022	NA	-0.849267	-9.07431	1.46011e-10	7.10075e-06
chr1	101775323	0.46016	NA	-0.927716	-6.41694	2.61201e-07	0.000966504
chr1	101785946	3.4717	3.49644	1.69292	6.03605	8.06369e-07	0.00238011
chr1	102424196	1.22979	NA	-1.48623	-6.13283	6.0511e-07	0.00187835
chr1	102588197	2.72176	2.30291	1.31294	4.62089	5.40995e-05	0.0486771
chr1	102694208	4.05866	2.36333	1.53613	5.46722	4.38598e-06	0.0102266
chr1	103220663	3.69774	-2.22253	-1.71672	-4.60024	5.74872e-05	0.0496278
chr1	103297651	3.65069	2.65941	1.67847	5.10872	1.27605e-05	0.0223915
chr1	104753674	2.39717	-3.41351	-1.7687	-4.90798	2.31637e-05	0.0321417
chr1	105004670	2.60104	3.03483	1.50981	4.97436	1.90226e-05	0.0286307
chr1	105078649	3.09437	-1.70536	-1.44716	-4.77964	3.38702e-05	0.0383487
chr1	105086472	4.26968	-2.73	-2.08092	-4.88883	2.45159e-05	0.0328642
chr1	105322439	0.406969	NA	-0.866057	-6.21153	4.79258e-07	0.00154889
chr1	105538026	1.85808	NA	1.48907	4.64451	5.0466e-05	0.0469118
chr1	105951518	1.86826	NA	-1.30517	-6.19387	5.04987e-07	0.00162084
chr1	106175242	1.0633	NA	-1.2769	-8.49735	6.9253e-10	1.9115e-05
chr1	106245620	2.05922	NA	1.42455	4.69015	4.41144e-05	0.0439108
chr1	106552486	2.47053	3.04766	1.42237	4.61997	5.42458e-05	0.0486771
chr1	106817619	5.07033	2.85651	1.94126	4.79118	3.27341e-05	0.0381323
chr1	106826090	5.70168	3.21278	2.10964	4.93442	2.14163e-05	0.0308053
chr1	106945361	2.08105	NA	-2.01702	-6.61311	1.46677e-07	0.000699277
chr1	106945683	1.71273	NA	-1.82908	-6.75325	9.72919e-08	0.000596683
chr1	107683315	0.30283	NA	-0.768883	-6.63008	1.3955e-07	0.000691835
chr1	107683489	0.901768	NA	-1.32478	-9.11163	1.32219e-10	7.10075e-06
chr1	107683503	0.426212	NA	-0.912507	-6.87121	6.89545e-08	0.000526219
chr1	107683608	1.78917	NA	1.47518	4.73165	3.90304e-05	0.0416372
chr1	107684454	1.64832	NA	-1.58136	-8.04072	2.44543e-09	4.99486e-05
chr1	107789553	2.78469	-1.98407	-1.5051	-4.59742	5.79671e-05	0.0498315
chr1	108220200	4.00289	-2.25956	-1.82798	-4.59573	5.82548e-05	0.0498916
chr1	108743335	0.270627	NA	-0.724571	-6.47114	2.2265e-07	0.000861304
chr1	109368621	2.98522	-2.35543	-1.62329	-5.0866	1.36284e-05	0.0232357
chr1	109562897	3.17859	2.60646	1.43917	5.07785	1.39877e-05	0.0236509
chr1	109583666	0.646329	NA	-1.09622	-6.47325	2.21269e-07	0.000859217
chr1	109737688	3.62075	NA	-2.66036	-6.87291	6.86142e-08	0.000526219
chr1	109739180	3.33694	-3.29	-2.23754	-5.60515	2.9073e-06	0.0073493
chr1	109965157	1.90682	-2.53504	-1.47513	-4.8535	2.72216e-05	0.0350323
chr1	110210444	0.68996	NA	0.903494	4.82236	2.98506e-05	0.0364658
chr1	110460520	4.36362	-2.23916	-2.23442	-4.88596	2.47256e-05	0.0330515
chr1	110726436	2.32423	-2.68375	-1.48525	-4.92676	2.19085e-05	0.0311621
chr1	111190725	6.68732	3.48251	2.2896	4.89744	2.38987e-05	0.0325819
chr1	111204688	6.90536	2.95756	2.35579	5.99399	9.13667e-07	0.00263587
chr1	111292832	0.852595	NA	-1.28884	-9.1496	1.19546e-10	7.10075e-06
chr1	111341918	0.742767	NA	-1.19588	-8.82373	2.85583e-10	9.72188e-06
chr1	111553360	3.71024	3.37652	1.69198	4.78454	3.33832e-05	0.038152
chr1	111566356	4.12273	-2.0063	-1.9618	-4.9454	2.07301e-05	0.030201
chr1	111765305	0.3941	NA	-0.871638	-6.66728	1.25131e-07	0.00066989
chr1	111932273	2.65221	NA	1.69527	5.17344	1.05253e-05	0.0197958
chr1	111992336	0.581532	NA	-1.05006	-6.65805	1.28564e-07	0.00066989
chr1	112163159	0.77592	NA	-1.22983	-7.05154	4.08327e-08	0.000456708
chr1	112184815	2.40142	NA	1.56463	5.22689	8.97672e-06	0.0177184
chr1	112204979	2.17261	-2.75985	-1.65966	-5.56883	3.23969e-06	0.00806121
chr1	112621825	3.47251	-2.06491	-1.61797	-5.42476	4.97775e-06	0.0113982
chr1	113394561	2.53875	2.7773	1.37405	4.69017	4.41118e-05	0.0439108
chr1	113500105	0.734802	NA	-1.18907	-6.88511	6.62187e-08	0.000526219
chr1	113693609	0.865095	-2.6299	-0.872171	-4.664	4.76492e-05	0.0456924
chr1	114300640	0.569695	NA	-1.03627	-6.58587	1.58886e-07	0.00073484
chr1	114300656	0.939018	NA	-1.34864	-6.96553	5.24055e-08	0.000481741
chr1	114355294	0.743043	NA	-1.20665	-9.30242	7.98413e-11	7.10075e-06
chr1	114494705	2.40865	2.71843	1.38194	4.79976	3.19138e-05	0.0376792
chr1	114884741	2.36028	NA	1.64829	4.71945	4.04614e-05	0.0423814
chr1	115072418	3.01099	3.1783	1.43506	4.68534	4.47443e-05	0.0441932
chr1	115138060	1.88568	4.57597	1.4288	4.85228	2.73203e-05	0.0350813
chr1	116710848	1.10834	NA	-1.32509	-9.56891	3.97836e-11	6.56981e-06
chr1	116711077	0.573083	NA	-1.05467	-6.9311	5.79221e-08	0.000509947
chr1	116834194	2.46641	-2.98967	-1.76261	-4.80675	3.12612e-05	0.0373404
chr1	116919313	0.624706	NA	-1.10064	-6.9472	5.52724e-08	0.000495156
chr1	117138929	0.91513	NA	1.03761	4.60927	5.59805e-05	0.0493401
chr1	117377282	2.16655	-3.22133	-1.6774	-4.6955	4.34238e-05	0.043606
chr1	117421300	0.633617	NA	-1.11198	-9.11719	1.30278e-10	7.10075e-06
chr1	117447487	3.20347	3.53508	1.70987	4.81461	3.05427e-05	0.0369139
chr1	117597994	0.137828	NA	-0.519	-5.86434	1.3434e-06	0.00371135
chr1	117812481	3.71911	NA	2.00259	4.69583	4.33818e-05	0.043606
chr1	117859640	7.5136	2.97857	2.34335	5.29759	7.27187e-06	0.0151561
chr1	118098031	8.23246	2.11231	1.97663	4.84226	2.8143e-05	0.0355165
chr1	118301349	1.9794	NA	1.53688	5.02176	1.65251e-05	0.0264522
chr1	118708541	2.39047	2.86745	1.46636	5.01131	1.70461e-05	0.0269066
chr1	119486973	2.71896	NA	1.75958	5.19011	1.00157e-05	0.0190834
chr1	119524823	3.73192	NA	1.95333	5.2211	9.13298e-06	0.0179031
chr1	119524913	4.92144	NA	2.40129	6.80838	8.28206e-08	0.000552279
chr1	119674148	1.38125	NA	1.3031	4.89027	2.44116e-05	0.0328468
chr1	119854741	4.45496	NA	2.20429	4.96925	1.93137e-05	0.0288368
chr1	120002565	4.59317	3.3115	1.87012	4.78662	3.31791e-05	0.038152
chr1	120218683	0.86485	NA	1.0035	4.60288	5.70423e-05	0.0494971
chr1	120277794	2.24333	2.59121	1.34152	4.61544	5.49741e-05	0.0488764
chr1	120611128	0.353359	NA	-0.825134	-6.59317	1.55518e-07	0.000728554
chr1	120655333	3.15752	2.93983	1.59322	4.90476	2.33858e-05	0.0322744
chr1	121189206	0.40704	NA	-0.878294	-6.49591	2.0699e-07	0.000819349
chr1	143251581	4.00213	-1.89571	-1.67633	-5.09495	1.32942e-05	0.0230404
chr1	143745075	0.418585	NA	-0.904491	-6.86567	7.00756e-08	0.000526219
chr1	143745084	0.836354	NA	-1.24162	-6.41885	2.59732e-07	0.000966424
chr1	143913483	0.429986	NA	-0.904491	-6.56776	1.67568e-07	0.000738486
chr1	144593287	2.50412	NA	1.72274	5.06605	1.44871e-05	0.0242146
chr1	144692074	0.283345	NA	-0.742951	-6.55379	1.7459e-07	0.000739846
chr1	144693978	4.77614	NA	2.3959	6.46903	2.24032e-07	0.000863383
chr1	144932625	0.744081	NA	-1.18473	-8.34005	1.06643e-09	2.47525e-05
chr1	145075898	1.01863	NA	1.09468	4.78501	3.33372e-05	0.038152
chr1	145092485	0.196164	NA	-0.615241	-6.12924	6.11577e-07	0.00188695
chr1	145185795	2.12279	-2.54326	-1.67788	-5.38133	5.66586e-06	0.0125246
chr1	145383056	0.991706	NA	-1.26503	-6.08906	6.88979e-07	0.00206343
chr1	145796589	1.87381	NA	1.51441	5.15631	1.1076e-05	0.0203518
chr1	146533848	2.89155	2.4318	1.3327	4.76856	3.49978e-05	0.0392339
chr1	146548032	3.87602	-2.72301	-2.19668	-4.89349	2.41801e-05	0.0327517
chr1	146556640	0.793006	NA	-1.24406	-7.0686	3.88638e-08	0.000454059
chr1	146558581	4.08774	-2.51552	-2.18164	-5.75044	1.88569e-06	0.00509467
chr1	146649063	3.42797	NA	1.92747	4.63531	5.18512e-05	0.0476059
chr1	146667870	3.9585	NA	2.07896	4.86207	2.65396e-05	0.0345714
chr1	146834982	4.03468	3.22473	1.72307	4.60044	5.74542e-05	0.0496278
chr1	147013123	0.866839	NA	-1.29945	-7.04324	4.18258e-08	0.000458163
chr1	147315336	6.50167	-1.92251	-2.5199	-5.62186	2.76598e-06	0.00711459
chr1	147807216	0.311071	NA	-0.779638	-6.66141	1.27302e-07	0.00066989
chr1	148247437	0.745868	NA	-1.20387	-7.0077	4.63668e-08	0.000462121
chr1	148525637	2.60021	-2.42661	-1.52909	-5.08507	1.36905e-05	0.0233027
chr1	148556933	0.0988565	NA	-0.437366	-5.3841	5.61922e-06	0.0124953
chr1	149222853	3.00103	-2.21581	-1.64898	-4.98386	1.84935e-05	0.0282046
chr1	149224711	0.154473	NA	-0.545815	-5.87975	1.28319e-06	0.00357079
chr1	149889522	0.597825	NA	-1.08051	-7.02301	4.43528e-08	0.000459487
chr1	149907951	1.60775	NA	1.33365	4.68632	4.46149e-05	0.0441932
chr1	149910763	1.75626	NA	1.44793	4.85857	2.68159e-05	0.034754
chr1	149982240	0.440255	NA	-0.927716	-6.89756	6.38593e-08	0.000526219
chr1	150008312	2.12214	2.69505	1.32138	4.62035	5.4185e-05	0.0486771
chr1	150134634	2.99188	-2.49526	-1.83005	-5.64019	2.61898e-06	0.00684058
chr1	150166725	2.79344	NA	1.77378	5.1351	1.17976e-05	0.0211006
chr1	150240745	0.531791	NA	-0.988426	-6.29266	3.76994e-07	0.00128766
chr1	150254593	1.24299	NA	1.19683	4.96975	1.92848e-05	0.0288368
chr1	150259794	2.50927	4.66417	1.62656	5.49703	4.01298e-06	0.00953098
chr1	150266643	0.894704	NA	1.02327	4.60229	5.7142e-05	0.0494971
chr1	150266710	0.310684	NA	-0.77934	-6.66599	1.25607e-07	0.00066989
chr1	150303075	2.49841	3.2623	1.32745	4.61534	5.49897e-05	0.0488764
chr1	150512631	0.949818	-2.99209	-1.11943	-4.70652	4.20346e-05	0.0429715
chr1	150881134	1.04461	-2.91293	-1.01496	-4.59364	5.86134e-05	0.0498916
chr1	151017414	1.12928	-2.70172	-1.17519	-4.94152	2.09698e-05	0.030377
chr1	151028929	2.52839	NA	-2.14659	-5.9328	1.0959e-06	0.00311756
chr1	151162070	0.319135	NA	-0.774923	-6.27732	3.94485e-07	0.00132962
chr1	151172030	1.17225	NA	1.21157	5.03457	1.5908e-05	0.0259111
chr1	151172791	0.4124	NA	-0.892241	-6.70909	1.10709e-07	0.000642405
chr1	151227843	0.520976	NA	-1.00518	-6.88283	6.66582e-08	0.000526219
chr1	151299165	0.715175	NA	0.925984	4.88198	2.50189e-05	0.0332207
chr1	151347997	3.05205	2.84624	1.61744	5.25429	8.27323e-06	0.016665
chr1	151544794	1.54495	NA	1.343	4.60919	5.59945e-05	0.0493401
chr1	151585543	0.566972	NA	0.826341	5.00135	1.75577e-05	0.0274176
chr1	151867559	2.87434	NA	-2.36999	-6.61899	1.44164e-07	0.000697773
chr1	151876367	3.50411	NA	-2.61396	-6.79715	8.55801e-08	0.000552279
chr1	151876977	2.90411	NA	-2.38011	-6.60664	1.49485e-07	0.000706778
chr1	151879799	3.37608	NA	-2.56256	-6.71657	1.08311e-07	0.000632081
chr1	151880870	1.50692	NA	-1.61579	-5.77846	1.7347e-06	0.00473687
chr1	151944510	2.86208	NA	-2.35478	-6.52117	1.92166e-07	0.000782997
chr1	151944657	2.54101	NA	-2.22832	-6.56362	1.69618e-07	0.000738486
chr1	151947567	2.7708	NA	-2.30433	-6.39314	2.80196e-07	0.00101051
chr1	151949310	1.16432	NA	-1.48379	-6.64619	1.33111e-07	0.000675011
chr1	151952064	2.52894	NA	-2.0672	-6.18456	5.19097e-07	0.00165151
chr1	151984193	2.39039	NA	-2.14659	-6.43078	2.50761e-07	0.000941518
chr1	152022423	1.41886	NA	1.18419	4.6496	4.97141e-05	0.0466648
chr1	152072321	0.653582	NA	-1.11449	-6.71719	1.08118e-07	0.000632081
chr1	152080516	1.90794	NA	1.50476	4.91995	2.23558e-05	0.0316053
chr1	152083374	1.92973	NA	-1.61791	-6.12487	6.19563e-07	0.00190011
chr1	152084185	1.55347	NA	1.34214	5.00244	1.7501e-05	0.0273708
chr1	152231887	2.48167	3.6697	1.49722	4.68194	4.51947e-05	0.0444661
chr1	152428885	3.29834	NA	1.89859	4.64694	5.01051e-05	0.0468166
chr1	152528599	1.12654	NA	1.1371	5.01775	1.67232e-05	0.026644
chr1	152769246	2.78739	-2.41912	-1.50855	-4.75759	3.61513e-05	0.0397657
chr1	152796617	2.16217	-2.97936	-1.49148	-5.11989	1.23436e-05	0.0217741
chr1	152842342	1.52479	NA	1.24357	4.78926	3.29204e-05	0.038152
chr1	152994652	0.612193	NA	0.866205	5.0944	1.33158e-05	0.0230404
chr1	152994850	1.86376	NA	1.45268	4.97867	1.87811e-05	0.0284306
chr1	153144392	2.65769	-2.78881	-1.887	-5.9254	1.12029e-06	0.00316112
chr1	153193090	3.84733	3.85367	1.85907	5.31301	6.94536e-06	0.0145948
chr1	153461452	0.61967	NA	-1.09932	-9.08518	1.41847e-10	7.10075e-06
chr1	153537644	2.8268	3.07565	1.53531	5.09065	1.34653e-05	0.0231422
chr1	153583737	3.24541	NA	1.93455	6.6654	1.25823e-07	0.00066989
chr1	153701187	0.731957	NA	-1.19585	-7.07535	3.8111e-08	0.000454059
chr1	153902024	3.16504	2.26765	1.35351	4.68579	4.46847e-05	0.0441932
chr1	153959573	1.09247	NA	1.15269	4.63053	5.25862e-05	0.0479648
chr1	154086543	2.46786	3.74108	1.58716	4.65545	4.88653e-05	0.0462507
chr1	154128671	1.56999	NA	-1.59333	-5.2948	7.33256e-06	0.0152515
chr1	154253186	2.23534	-2.50289	-1.48843	-4.59443	5.84783e-05	0.0498916
chr1	154325882	1.30566	NA	1.27495	4.97069	1.92314e-05	0.0288368
chr1	154348467	2.56273	3.48536	1.50659	5.30831	7.04333e-06	0.01474
chr1	154398752	2.83211	3.08764	1.44577	4.72357	3.99723e-05	0.0421443
chr1	154433415	2.43395	NA	-2.16622	-6.43167	2.50103e-07	0.000941518
chr1	154433465	2.53114	NA	-2.22316	-6.55512	1.73906e-07	0.000739846
chr1	154434935	2.31609	NA	-2.12664	-6.55984	1.71513e-07	0.000738486
chr1	154470863	2.67166	2.45508	1.32393	4.61064	5.57562e-05	0.0493003
chr1	154480012	1.71992	-2.46772	-1.40598	-4.72344	3.99875e-05	0.0421443
chr1	154579735	0.690334	NA	0.911955	4.92959	2.17257e-05	0.0310752
chr1	154661490	1.84449	-3.20085	-1.52712	-5.38243	5.64735e-06	0.0125107
chr1	154678986	2.7285	NA	-2.32372	-8.48122	7.23778e-10	1.94518e-05
chr1	154735387	6.90314	NA	2.86231	7.2322	2.42302e-08	0.000317249
chr1	154831293	2.68249	3.66873	1.58502	5.59941	2.95741e-06	0.00745752
chr1	154845099	2.36438	-2.1332	-1.52929	-4.88845	2.4544e-05	0.0328642
chr1	154947775	0.267714	NA	-0.720206	-6.44882	2.37774e-07	0.000906083
chr1	154947873	0.477596	NA	-0.925828	-6.03238	8.1521e-07	0.00239237
chr1	154948450	0.813209	NA	0.978544	4.99236	1.80327e-05	0.027777
chr1	155036821	0.631398	NA	-1.10197	-8.72934	3.6846e-10	1.17592e-05
chr1	155076043	4.218	NA	2.14602	4.92754	2.1858e-05	0.0311336
chr1	155076079	3.83466	NA	2.04015	4.7806	3.37747e-05	0.038312
chr1	155076734	3.79727	NA	2.033	4.79106	3.27456e-05	0.0381323
chr1	155099871	0.653582	NA	-1.11449	-6.71719	1.08118e-07	0.000632081
chr1	155196685	0.361205	NA	-0.835633	-6.64493	1.33606e-07	0.000675011
chr1	155242789	0.641026	NA	-1.07362	-6.1402	5.92021e-07	0.00184896
chr1	155248349	1.00726	NA	-1.36287	-6.41482	2.6284e-07	0.000969059
chr1	155261654	1.80515	-2.60159	-1.39536	-4.82742	2.94065e-05	0.0362672
chr1	155596570	2.2964	-2.16612	-1.47973	-4.74432	3.75966e-05	0.0406308
chr1	155713159	2.38368	NA	1.55703	5.1861	1.01359e-05	0.0192406
chr1	155846137	2.47335	NA	1.55846	4.89316	2.4204e-05	0.0327517
chr1	155861455	1.62023	-2.85439	-1.48965	-4.66857	4.70126e-05	0.0453395
chr1	155946406	1.81672	NA	1.4759	4.65186	4.9385e-05	0.0465269
chr1	155948606	0.623993	NA	-1.10386	-7.03549	4.27767e-08	0.000459487
chr1	155995455	2.69282	3.07684	1.37074	4.79535	3.23331e-05	0.0379548
chr1	156060610	0.874784	NA	-1.21008	-5.58602	3.07789e-06	0.00772319
chr1	156118513	2.34887	-2.95568	-1.90408	-6.33138	3.36228e-07	0.00116006
chr1	156141854	2.68509	3.72828	1.57903	5.4508	4.60601e-06	0.0106402
chr1	156326708	0.734265	NA	-1.18064	-6.72633	1.05262e-07	0.000628657
chr1	156405866	1.58901	NA	-1.49254	-6.6204	1.4357e-07	0.000697773
chr1	156461666	3.61186	2.95099	1.79539	4.71225	4.13301e-05	0.0427649
chr1	156480354	4.07198	2.87686	1.79304	5.20471	9.58971e-06	0.0185135
chr1	156543551	4.91409	2.42968	1.7511	5.32125	6.77698e-06	0.0142998
chr1	156550362	3.39426	4.01621	1.70229	4.71161	4.14087e-05	0.0427921
chr1	156554084	1.00437	NA	1.08444	5.27071	7.87823e-06	0.0160877
chr1	156647370	0.729741	NA	-1.19243	-7.04041	4.21706e-08	0.000458163
chr1	156695842	0.843153	NA	-1.28375	-9.24093	9.38866e-11	7.10075e-06
chr1	156718697	1.11768	NA	1.15698	4.80501	3.14223e-05	0.037481
chr1	156798115	3.93431	NA	-2.79269	-9.52125	4.50311e-11	6.56981e-06
chr1	156953091	1.02407	NA	1.11066	4.90538	2.33429e-05	0.0322744
chr1	157314243	3.39956	4.07296	1.86838	5.52847	3.65387e-06	0.00892719
chr1	157335891	5.09164	-2.4194	-2.29074	-4.60196	5.71977e-05	0.0495034
chr1	157508801	5.9555	2.21074	1.97122	4.97878	1.87749e-05	0.0284306
chr1	157783917	0.960455	NA	-1.36926	-7.05852	4.00144e-08	0.000454059
chr1	158151204	0.880656	NA	1.01414	4.60414	5.68316e-05	0.0494971
chr1	158169082	3.75286	2.62037	1.51094	4.82668	2.94712e-05	0.0362672
chr1	158183153	3.79299	2.0188	1.53297	4.77477	3.43618e-05	0.0387334
chr1	158186433	5.32408	3.617	2.20448	5.09046	1.34727e-05	0.0231422
chr1	158587017	1.30349	NA	-1.59309	-8.8843	2.42652e-10	9.17824e-06
chr1	158970584	0.615598	NA	-1.05834	-6.24271	4.3701e-07	0.00143046
chr1	159321258	4.1564	NA	1.98563	5.51531	3.80007e-06	0.00917466
chr1	159333390	3.41314	2.36802	1.45008	4.84747	2.77116e-05	0.0352284
chr1	159566471	0.950525	NA	-1.32181	-6.38789	2.84568e-07	0.00101972
chr1	159660190	1.63542	-2.64677	-1.49357	-5.17375	1.05154e-05	0.0197958
chr1	159679068	3.09875	3.41535	1.51709	4.73859	3.82386e-05	0.041021
chr1	159723120	1.96745	NA	-1.94721	-6.51361	1.96487e-07	0.000792981
chr1	160012865	2.21031	-2.53142	-1.63936	-5.22402	9.05366e-06	0.0178154
chr1	160254408	0.782992	NA	-1.15063	-5.65435	2.51071e-06	0.00657461
chr1	160895535	0.298056	NA	-0.763005	-6.62375	1.42165e-07	0.000697773
chr1	161014754	1.48594	NA	-1.53939	-5.22108	9.13331e-06	0.0179031
chr1	161050990	2.6004	NA	1.59645	4.95811	1.99626e-05	0.0295894
chr1	161119723	2.85534	-2.19751	-1.84294	-6.01732	8.52507e-07	0.00248753
chr1	161162172	1.80253	NA	-1.84385	-6.37694	2.93911e-07	0.00104223
chr1	161169574	2.61361	-2.52352	-1.67291	-5.26395	8.03865e-06	0.0162889
chr1	161327252	1.36314	NA	-1.11487	-6.17235	5.3823e-07	0.00170178
chr1	161337828	0.96208	NA	1.07149	4.63784	5.14662e-05	0.0473946
chr1	161439114	1.45322	NA	1.30462	4.60621	5.64865e-05	0.0494971
chr1	161509623	0.228165	NA	-0.658848	-6.13294	6.0491e-07	0.00187835
chr1	161509730	1.2212	NA	1.211	4.76996	3.48533e-05	0.0391148
chr1	161676581	0.283345	NA	-0.742951	-6.55379	1.7459e-07	0.000739846
chr1	161697514	2.03513	3.43917	1.41504	4.65489	4.8946e-05	0.0462841
chr1	161735333	0.511663	-2.49387	-0.80228	-5.20736	9.51438e-06	0.0184728
chr1	162299822	1.48036	NA	1.3076	4.95132	2.03693e-05	0.029803
chr1	162742650	1.22909	NA	1.15513	4.6247	5.34964e-05	0.0485204
chr1	163080896	6.34205	3.55196	2.35417	6.49077	2.10146e-07	0.000828628
chr1	163355975	4.11676	2.21333	1.48828	4.71645	4.08205e-05	0.0425439
chr1	163513155	4.77319	-2.85647	-2.26205	-5.0391	1.5695e-05	0.025646
chr1	164673386	1.0308	-3.39486	-1.21741	-5.03704	1.57914e-05	0.0257623
chr1	164708079	1.31486	-2.62427	-1.17242	-4.6197	5.42887e-05	0.0486771
chr1	164741189	3.11493	NA	1.8111	5.19995	9.72647e-06	0.0187068
chr1	165042881	0.921708	NA	-1.28679	-7.43888	1.33908e-08	0.000192613
chr1	165338962	1.01112	NA	-1.39935	-8.94497	2.06217e-10	8.84275e-06
chr1	165362128	0.377029	NA	-0.851969	-6.62499	1.41651e-07	0.000697773
chr1	165428115	0.649152	NA	-1.11913	-6.89494	6.43485e-08	0.000526219
chr1	165518186	3.20641	NA	-2.52156	-8.83013	2.80701e-10	9.72188e-06
chr1	165669427	4.35972	NA	2.1828	4.96695	1.94456e-05	0.0289689
chr1	165738563	0.716252	NA	-1.18249	-7.06246	3.95606e-08	0.000454059
chr1	165738637	0.443416	NA	-0.921676	-6.66085	1.27512e-07	0.00066989
chr1	165820150	1.91891	-3.10367	-1.6064	-5.05591	1.49301e-05	0.0246327
chr1	166162466	1.03095	NA	1.10266	4.78634	3.32061e-05	0.038152
chr1	166927644	0.900947	NA	-1.33639	-9.65146	3.21224e-11	6.56981e-06
chr1	167067191	2.32371	-2.14329	-1.57572	-5.16746	1.07144e-05	0.019895
chr1	167272467	1.39991	-2.70483	-1.30381	-5.06238	1.46457e-05	0.0243085
chr1	167391904	1.95702	NA	-1.86783	-5.86404	1.34461e-06	0.00371135
chr1	167614953	6.4655	1.93729	1.82695	4.60615	5.64975e-05	0.0494971
chr1	167685474	1.30974	NA	1.25417	4.74953	3.70226e-05	0.0403521
chr1	167692272	0.401998	NA	-0.873576	-8.05309	2.36245e-09	4.92385e-05
chr1	167712767	3.17488	NA	-2.47814	-6.58559	1.59018e-07	0.00073484
chr1	167748148	3.02497	-3.02689	-2.08146	-5.27846	7.69855e-06	0.0158833
chr1	167750525	4.11498	NA	-2.62662	-6.2801	3.91255e-07	0.0013231
chr1	167954568	2.43546	3.27761	1.46885	5.27145	7.86099e-06	0.0160877
chr1	168539062	2.96602	3.03458	1.46546	5.03276	1.59937e-05	0.0260015
chr1	168862356	1.77133	NA	1.44327	4.75817	3.60891e-05	0.0397657
chr1	169317771	0.56487	NA	0.826438	5.02855	1.61949e-05	0.0260872
chr1	169455703	0.907648	NA	-1.27359	-6.12266	6.23628e-07	0.00190686
chr1	169456235	0.43787	NA	0.733168	5.16762	1.07093e-05	0.019895
chr1	169681318	0.731957	NA	-1.19585	-7.07535	3.8111e-08	0.000454059
chr1	169751082	5.32763	3.29173	2.33061	5.84905	1.40594e-06	0.00385979
chr1	169764577	0.551799	NA	-1.04715	-9.55262	4.15028e-11	6.56981e-06
chr1	170023542	1.25196	-3.02846	-1.23522	-5.07134	1.42608e-05	0.0239936
chr1	170062452	2.63986	3.03347	1.45081	4.81804	3.02342e-05	0.0366681
chr1	170185219	2.57185	3.82504	1.56025	4.71641	4.08264e-05	0.0425439
chr1	170402146	2.20451	4.03411	1.4939	5.34222	6.36636e-06	0.0137749
chr1	170632052	0.336728	NA	-0.810439	-6.69978	1.13769e-07	0.000652746
chr1	171032652	3.20227	2.49753	1.38398	4.79882	3.20034e-05	0.0377413
chr1	171483002	4.76543	NA	2.28194	5.04006	1.56503e-05	0.025614
chr1	171509057	3.61164	NA	1.98585	4.75666	3.6251e-05	0.0397657
chr1	171521200	4.27787	NA	2.13874	4.77547	3.42904e-05	0.0386957
chr1	171526569	4.08819	NA	2.11214	4.89203	2.42851e-05	0.0327629
chr1	171539339	4.10469	NA	2.11726	4.90278	2.35231e-05	0.0323764
chr1	171640403	2.52874	2.57828	1.34941	4.67606	4.59858e-05	0.0449117
chr1	171692198	1.49971	NA	1.32358	4.60233	5.71349e-05	0.0494971
chr1	172110656	0.369203	NA	-0.84147	-6.56934	1.66789e-07	0.000738486
chr1	172291309	1.98307	NA	1.47205	4.76605	3.52587e-05	0.0392943
chr1	172312918	0.614494	NA	0.839444	4.682	4.51868e-05	0.0444661
chr1	172327325	0.585396	NA	0.841761	5.02607	1.63148e-05	0.0262389
chr1	172346547	4.05178	NA	2.09801	4.84652	2.77898e-05	0.0352284
chr1	172359100	4.18885	NA	2.13799	4.91616	2.26081e-05	0.0316832
chr1	173362434	1.00545	NA	1.0934	4.85402	2.71792e-05	0.0350323
chr1	173396681	8.81811	3.04894	2.66612	4.8124	3.0743e-05	0.0369809
chr1	173427103	2.68237	3.76387	1.58605	5.03221	1.60196e-05	0.0260015
chr1	173841331	2.59422	3.85155	1.54606	5.40356	5.30257e-06	0.0119544
chr1	173923108	2.53654	2.9186	1.37964	4.71092	4.14928e-05	0.0428032
chr1	173940160	2.02314	NA	1.42617	4.83579	2.86873e-05	0.0357284
chr1	173991823	0.421604	NA	-0.9066	-6.83896	7.57499e-08	0.000542458
chr1	174042407	2.59074	5.22476	1.49515	4.64889	4.98185e-05	0.0466698
chr1	174509116	1.97676	3.32975	1.42522	4.82393	2.97116e-05	0.0364527
chr1	174874198	1.92866	3.61184	1.39879	4.62426	5.35652e-05	0.0485397
chr1	175600179	7.16426	2.5528	2.18914	5.01713	1.67538e-05	0.0266512
chr1	175615257	6.46478	2.52597	2.21494	4.98249	1.85691e-05	0.0282202
chr1	175960475	2.6927	NA	-2.28787	-6.52922	1.87666e-07	0.00077281
chr1	175968181	2.78024	-3.12993	-2.0221	-5.28332	7.5878e-06	0.0156866
chr1	175977874	2.29193	NA	-2.11549	-6.56054	1.71158e-07	0.000738486
chr1	176064608	2.29993	NA	-2.12044	-6.57179	1.65596e-07	0.000738486
chr1	176770738	1.17305	NA	1.18355	4.75708	3.62055e-05	0.0397657
chr1	177183749	2.49455	-2.53127	-1.49505	-4.9425	2.09095e-05	0.030377
chr1	177289063	3.99278	-2.89761	-1.98706	-4.78832	3.30127e-05	0.038152
chr1	177419181	2.62648	-2.62859	-1.72378	-5.49377	4.05219e-06	0.00960176
chr1	177917707	0.448874	NA	-0.933626	-6.82618	7.86275e-08	0.000552279
chr1	178106272	1.3645	-2.83557	-1.2041	-4.59482	5.84115e-05	0.0498916
chr1	178279929	0.908744	NA	1.03164	4.59359	5.86233e-05	0.0498916
chr1	178302264	1.75521	NA	1.43509	5.21487	9.30386e-06	0.0181677
chr1	178340662	1.24731	NA	1.21725	4.70122	4.26977e-05	0.0433887
chr1	178708829	2.35459	2.50121	1.46488	5.19302	9.92921e-06	0.0189894
chr1	179216484	2.72731	-1.78338	-1.48745	-4.63855	5.13592e-05	0.0473388
chr1	179832017	2.25792	2.77595	1.36372	4.84691	2.77579e-05	0.0352284
chr1	180326202	0.256073	NA	-0.691255	-6.0451	7.84998e-07	0.00232374
chr1	181074988	0.842098	NA	-1.29416	-9.77372	2.34389e-11	6.56981e-06
chr1	181184235	3.2505	NA	1.8834	4.61686	5.47449e-05	0.0487625
chr1	182583800	0.976374	NA	1.09835	5.10186	1.30238e-05	0.0227556
chr1	182688356	3.12698	2.61211	1.41893	4.91686	2.25616e-05	0.0316832
chr1	182809497	1.37411	NA	1.29596	4.85098	2.74254e-05	0.0350985
chr1	182822297	2.9033	2.14577	1.42823	4.82028	3.00343e-05	0.036559
chr1	183049020	0.317541	NA	0.616588	4.91775	2.25017e-05	0.0316532
chr1	183261166	1.02928	NA	1.10198	4.78996	3.28531e-05	0.038152
chr1	183387628	1.32399	NA	1.2138	4.72395	3.99269e-05	0.0421443
chr1	183774552	0.527428	NA	-1.00936	-6.83925	7.56867e-08	0.000542458
chr1	183925903	0.992819	NA	1.09111	4.91258	2.28493e-05	0.0319223
chr1	184121720	0.974938	NA	-1.35666	-6.66419	1.26271e-07	0.00066989
chr1	184301798	1.46027	-3.54415	-1.41956	-5.93957	1.07407e-06	0.00306399
chr1	184353875	1.09681	-2.83443	-1.22578	-5.00671	1.72805e-05	0.027124
chr1	184526486	1.4751	-3.09966	-1.37096	-5.24256	8.56745e-06	0.0171226
chr1	185481636	5.64551	-3.49687	-2.77664	-5.00699	1.7266e-05	0.027124
chr1	185690126	1.91233	NA	1.53362	5.23698	8.71104e-06	0.0173079
chr1	185704117	1.10095	NA	1.1538	4.59808	5.78536e-05	0.0497757
chr1	185704433	1.97256	NA	1.51938	5.38357	5.62817e-06	0.0124953
chr1	186152588	0.419713	NA	-0.905279	-6.85563	7.21566e-08	0.000530151
chr1	186206200	1.51354	NA	1.33729	4.67374	4.63014e-05	0.0450666
chr1	186451366	2.71878	3.0957	1.42432	5.14145	1.15766e-05	0.0209451
chr1	186788765	0.503327	NA	-0.995375	-9.16997	1.13262e-10	7.10075e-06
chr1	186798000	0.68187	NA	-1.14899	-8.9421	2.07807e-10	8.84275e-06
chr1	186798047	0.580601	NA	-1.05939	-6.88481	6.62754e-08	0.000526219
chr1	187799251	3.28356	-2.72913	-1.85436	-4.65698	4.86448e-05	0.0461404
chr1	188022367	4.12784	NA	2.21717	6.12779	6.14222e-07	0.00188941
chr1	188666188	2.98774	-2.67676	-1.73399	-4.93451	2.14107e-05	0.0308053
chr1	189725720	6.20392	-2.0892	-1.84931	-6.09081	6.85424e-07	0.00205882
chr1	189860698	1.76558	-2.66937	-1.47697	-4.81294	3.06942e-05	0.0369809
chr1	189961445	3.50051	-2.57601	-1.6126	-5.47245	4.31808e-06	0.0101145
chr1	190713831	3.11236	-2.50021	-1.82652	-4.67075	4.67112e-05	0.0452175
chr1	191729379	2.78955	2.71824	1.45846	4.61762	5.46227e-05	0.0487625
chr1	192237844	3.66634	2.24969	1.52681	4.69337	4.36973e-05	0.0437515
chr1	193274522	2.01739	-2.3411	-1.44629	-4.62593	5.33023e-05	0.0484735
chr1	193527991	0.340797	NA	-0.804358	-6.41006	2.66559e-07	0.000972241
chr1	194067387	4.74525	-2.26085	-1.87974	-4.95287	2.02755e-05	0.029751
chr1	194068983	6.20759	-1.95203	-2.16464	-5.0981	1.317e-05	0.022938
chr1	194071866	4.0193	-1.72545	-1.60663	-4.85913	2.67712e-05	0.034754
chr1	194281728	3.75801	3.52651	1.77502	6.50511	2.0146e-07	0.000806837
chr1	194284144	4.76612	2.44246	1.7097	4.63419	5.20219e-05	0.0476059
chr1	194363476	1.11891	NA	1.16906	4.90991	2.30309e-05	0.0320882
chr1	194547473	4.63298	2.59809	1.81267	5.13231	1.18959e-05	0.0212392
chr1	195332558	0.665166	NA	0.87452	4.67457	4.61885e-05	0.0450464
chr1	195500652	1.28326	NA	1.12729	4.72999	3.92213e-05	0.0416809
chr1	195561240	0.515224	NA	0.776848	4.838	2.84998e-05	0.035669
chr1	195758511	0.392742	NA	-0.875746	-6.81634	8.09174e-08	0.000552279
chr1	195812819	1.60222	NA	1.37233	4.66907	4.69426e-05	0.0453395
chr1	195997954	4.6972	2.04836	1.64897	4.5945	5.84654e-05	0.0498916
chr1	196117285	2.59688	3.03337	1.46778	4.73012	3.92064e-05	0.0416809
chr1	196129688	0.542221	NA	0.815459	5.13584	1.17716e-05	0.0211006
chr1	197419845	2.65292	-2.49987	-1.70821	-5.66806	2.41018e-06	0.00638503
chr1	197743797	0.427156	NA	-0.906468	-6.68794	1.17784e-07	0.000664577
chr1	197886747	0.339345	NA	-0.805527	-6.48317	2.14895e-07	0.000837654
chr1	198125790	1.06087	NA	-1.42466	-6.79887	8.51519e-08	0.000552279
chr1	198179968	2.99562	2.96603	1.47661	4.85199	2.73433e-05	0.0350813
chr1	198203731	0.616008	NA	0.856649	4.9086	2.31205e-05	0.0321254
chr1	199634172	0.84868	NA	1.01629	4.84095	2.82521e-05	0.0355769
chr1	200008057	2.57668	NA	1.7256	5.22738	8.96361e-06	0.0177184
chr1	200117766	1.63035	-2.99145	-1.5263	-4.69175	4.39068e-05	0.0438323
chr1	200451777	2.60137	-3.467	-2.03649	-6.28187	3.89212e-07	0.0013231
chr1	200451779	3.01416	-2.75584	-1.88108	-5.60522	2.90668e-06	0.0073493
chr1	200451783	2.84535	-2.96015	-1.95888	-6.18885	5.12555e-07	0.0016358
chr1	200590635	5.76946	2.48106	2.13629	4.61234	5.54783e-05	0.0492228
chr1	200591639	1.20781	NA	1.1404	4.59378	5.859e-05	0.0498916
chr1	200854853	3.2803	1.96458	1.30832	4.62183	5.39498e-05	0.0486771
chr1	201147466	2.58296	3.51013	1.56079	5.26696	7.96682e-06	0.0162076
chr1	201377511	0.501171	NA	-0.974295	-6.58982	1.57054e-07	0.000732392
chr1	201378599	7.0238	NA	2.82346	7.83598	4.34069e-09	7.77719e-05
chr1	201511939	0.508645	NA	0.786016	5.08017	1.38914e-05	0.0235661
chr1	201562705	0.69427	NA	0.907403	4.83355	2.88774e-05	0.0358777
chr1	201594280	0.984178	NA	1.0423	4.90302	2.35062e-05	0.0323764
chr1	201594723	0.748679	NA	0.927324	4.62179	5.39558e-05	0.0486771
chr1	201749311	1.89566	-2.73758	-1.39304	-4.77875	3.39597e-05	0.0384074
chr1	201755045	2.73158	NA	1.66954	5.52535	3.68809e-06	0.0089679
chr1	201799025	0.267622	NA	-0.708252	-6.11869	6.31013e-07	0.00192368
chr1	201915899	0.840573	NA	1.00339	4.7654	3.53266e-05	0.0392943
chr1	202087540	6.34241	-2.18673	-2.37461	-6.28019	3.9115e-07	0.0013231
chr1	202536475	2.30687	-2.53766	-1.6579	-4.61739	5.46593e-05	0.0487625
chr1	202612555	1.8861	NA	1.50561	5.00716	1.72576e-05	0.027124
chr1	202842210	2.38246	-2.12729	-1.59654	-4.72358	3.99714e-05	0.0421443
chr1	202963597	3.14048	3.70209	1.69764	4.81089	3.08808e-05	0.0370593
chr1	203252066	2.96856	3.02566	1.51844	4.70425	4.23175e-05	0.0431954
chr1	203274134	3.67368	3.16413	1.58366	4.90924	2.30769e-05	0.0321084
chr1	203309424	0.522869	NA	-1.00026	-6.72363	1.06099e-07	0.00062997
chr1	203632398	0.696767	NA	0.922113	5.00374	1.74335e-05	0.027307
chr1	203776527	1.47205	NA	-1.47893	-7.65033	7.33393e-09	0.000113483
chr1	203831426	0.853898	NA	0.96951	5.01167	1.70277e-05	0.0269066
chr1	203919091	2.9101	2.94647	1.59349	4.99539	1.78716e-05	0.0276539
chr1	204059360	3.16729	3.10548	1.48347	4.61779	5.45951e-05	0.0487625
chr1	204171164	2.99117	-2.38432	-1.51987	-4.91801	2.24847e-05	0.0316532
chr1	204476769	0.726029	NA	-1.19208	-9.26364	8.84276e-11	7.10075e-06
chr1	204485775	0.330134	NA	-0.800886	-6.64045	1.35373e-07	0.000677703
chr1	204639769	0.418585	NA	-0.904491	-6.86567	7.00756e-08	0.000526219
chr1	204759247	1.41785	-3.23181	-1.40897	-5.34008	6.40705e-06	0.0138044
chr1	204861384	5.13273	NA	2.41414	7.62772	7.81973e-09	0.000119194
chr1	205248229	3.5308	2.43389	1.50732	4.71685	4.07723e-05	0.0425439
chr1	205392241	2.81167	-1.9495	-1.46803	-4.61325	5.53297e-05	0.0491359
chr1	205454365	4.14305	-2.33743	-2.07881	-6.79401	8.63704e-08	0.000552279
chr1	205499993	4.78635	3.16521	1.99586	5.32354	6.73086e-06	0.0142477
chr1	205895122	2.35833	NA	1.65872	4.82252	2.98359e-05	0.0364658
chr1	206108168	2.14875	-2.32554	-1.54676	-4.93375	2.1459e-05	0.0308232
chr1	206195882	3.38311	2.38302	1.43847	4.92774	2.18453e-05	0.0311336
chr1	206514755	2.73413	-2.96951	-1.96328	-5.07387	1.4154e-05	0.0238926
chr1	206834975	2.59497	4.0215	1.54932	4.63653	5.16659e-05	0.0475357
chr1	207223609	0.40376	NA	-0.887453	-6.82003	8.00527e-08	0.000552279
chr1	207223779	0.5413	NA	-1.02785	-6.97869	5.04407e-08	0.000472599
chr1	207240027	1.58309	-2.84067	-1.28709	-5.11048	1.26941e-05	0.0223132
chr1	207454639	5.6488	-1.27739	-2.18043	-4.65735	4.8593e-05	0.0461404
chr1	208073597	2.83059	-2.97287	-1.85861	-4.7739	3.44505e-05	0.0387907
chr1	208621994	5.03957	2.17885	1.6834	4.78078	3.37563e-05	0.038312
chr1	209345961	2.16851	-2.25682	-1.53501	-4.89938	2.37619e-05	0.0325065
chr1	209739628	0.775277	NA	0.970136	4.89986	2.37277e-05	0.0325065
chr1	209743073	0.867999	NA	1.02286	4.7717	3.46753e-05	0.0389578
chr1	209866381	0.646506	NA	0.887457	5.03067	1.60932e-05	0.0260055
chr1	209961246	2.37429	NA	1.62311	5.19206	9.95772e-06	0.0190084
chr1	210485465	1.30668	NA	1.23592	4.5967	5.80893e-05	0.0498916
chr1	210555595	1.41527	NA	1.3137	4.84686	2.77623e-05	0.0352284
chr1	210580909	2.8286	-2.19122	-1.58114	-5.20647	9.53959e-06	0.0184866
chr1	210898548	2.3705	NA	1.66052	4.80715	3.12246e-05	0.0373403
chr1	210914746	3.71373	NA	2.07748	6.15683	5.63558e-07	0.00177636
chr1	211297900	4.972	2.17242	1.77778	4.59816	5.78395e-05	0.0497757
chr1	211324641	2.67397	2.42362	1.29104	4.71412	4.11027e-05	0.042666
chr1	211416128	2.8913	2.56193	1.37383	4.65689	4.86585e-05	0.0461404
chr1	211607061	2.54959	NA	1.74907	5.62783	2.7172e-06	0.00702527
chr1	211763693	2.29866	NA	1.60971	5.29074	7.42186e-06	0.0154059
chr1	211851532	3.45697	-1.62722	-1.58461	-4.60027	5.74817e-05	0.0496278
chr1	212032983	3.34368	3.13624	1.62645	5.26081	8.11419e-06	0.0164094
chr1	212209851	0.454089	NA	-0.941398	-6.89395	6.45357e-08	0.000526219
chr1	212781125	1.49782	NA	-1.70739	-6.82537	7.8815e-08	0.000552279
chr1	213149892	3.60437	2.63152	1.56432	5.14341	1.15092e-05	0.0209097
chr1	213399482	1.66089	NA	1.30106	4.82119	2.9954e-05	0.0365047
chr1	214296873	0.322756	NA	-0.784152	-6.41104	2.65786e-07	0.000972241
chr1	214398181	1.38593	NA	1.2966	4.80465	3.14561e-05	0.037481
chr1	214398428	0.482999	NA	-0.95107	-6.45165	2.35804e-07	0.000901941
chr1	214852822	3.55851	2.5271	1.52558	5.05773	1.48496e-05	0.0245792
chr1	215039611	2.93838	3.2842	1.50755	5.27219	7.84371e-06	0.0160854
chr1	215186971	5.64742	-2.59951	-2.61506	-6.9176	6.02422e-08	0.000515089
chr1	215236196	8.73566	-1.91711	-2.62878	-4.94	2.10652e-05	0.0304719
chr1	216003807	3.10576	-2.0214	-1.81541	-5.77025	1.77765e-06	0.00482606
chr1	216131115	3.86272	3.01744	1.68169	4.68564	4.47055e-05	0.0441932
chr1	216394668	1.23421	NA	-1.49843	-7.57423	9.10328e-09	0.000136719
chr1	216696612	3.74534	3.02354	1.69833	4.79134	3.27191e-05	0.0381323
chr1	216774780	2.38033	NA	1.59596	4.85352	2.72199e-05	0.0350323
chr1	217226594	3.03664	-3.36845	-1.98373	-4.84594	2.78374e-05	0.0352284
chr1	217263510	3.13609	2.80796	1.58558	5.76951	1.78154e-06	0.00482606
chr1	217540591	2.66409	2.814	1.39208	4.78588	3.32512e-05	0.038152
chr1	217585912	3.11205	3.17286	1.66328	6.32044	3.47276e-07	0.00119014
chr1	218071798	2.48216	3.54542	1.51415	4.99344	1.7975e-05	0.02773
chr1	218093393	0.515235	NA	0.785326	4.97849	1.8791e-05	0.0284306
chr1	218296301	5.87815	NA	2.44969	7.68231	6.69859e-09	0.000105247
chr1	218299525	6.03676	NA	2.50627	8.38502	9.42323e-10	2.29134e-05
chr1	218300368	5.62104	NA	2.36465	6.916	6.05236e-08	0.000515089
chr1	218310495	3.52763	NA	2.02838	7.24707	2.32148e-08	0.000307902
chr1	218312513	3.01499	NA	1.66835	4.64095	5.0997e-05	0.0471325
chr1	218520674	0.674742	NA	-1.14199	-6.92645	5.87105e-08	0.000511679
chr1	218524914	1.55772	NA	1.32747	4.82434	2.96755e-05	0.0364527
chr1	218537288	1.17868	-2.5512	-1.22	-4.59251	5.88098e-05	0.0499671
chr1	218538772	2.03079	-2.21205	-1.54778	-4.89035	2.44064e-05	0.0328468
chr1	218957294	6.4854	2.7979	2.05919	5.68657	2.28088e-06	0.00608195
chr1	219000662	6.91293	2.61979	1.97589	5.49874	3.99251e-06	0.00952667
chr1	219347021	0.615929	NA	-1.08582	-6.78546	8.85533e-08	0.000558249
chr1	219348155	0.461497	NA	-0.947852	-6.87142	6.89118e-08	0.000526219
chr1	219402107	1.24406	NA	1.1988	4.98521	1.842e-05	0.0282034
chr1	219447381	1.89569	NA	1.46869	4.60254	5.71008e-05	0.0494971
chr1	219734476	2.46576	2.68603	1.4626	4.95292	2.02729e-05	0.029751
chr1	219755852	0.885285	NA	-1.28646	-6.56556	1.68652e-07	0.000738486
chr1	220211824	3.26336	3.32155	1.59098	4.75877	3.60251e-05	0.0397657
chr1	220219195	0.501446	NA	0.781593	5.10292	1.29825e-05	0.022742
chr1	220262905	0.779985	NA	0.966195	5.13086	1.19473e-05	0.0212939
chr1	220263313	0.197616	NA	-0.616516	-6.10608	6.55064e-07	0.00197927
chr1	220319776	1.79752	NA	1.42866	4.95586	2.00963e-05	0.0296371
chr1	220702595	1.09412	NA	1.15724	4.94193	2.09444e-05	0.030377
chr1	221216335	2.10284	NA	1.55475	5.31598	6.88415e-06	0.014496
chr1	221268238	3.59195	NA	1.97822	4.73266	3.89135e-05	0.0416136
chr1	221314219	3.78766	NA	2.02005	4.70952	4.1664e-05	0.0428547
chr1	221488824	0.446093	NA	-0.920826	-6.57558	1.63764e-07	0.000738486
chr1	221583291	2.31689	NA	1.69928	5.85231	1.39237e-06	0.00383283
chr1	221647072	2.6868	-1.73213	-1.39833	-4.63455	5.19668e-05	0.0476059
chr1	222623947	7.47752	NA	2.91732	7.89561	3.6708e-09	6.81612e-05
chr1	222940496	3.18074	3.56385	1.66316	5.71468	2.09765e-06	0.00563752
chr1	222946672	2.37199	-2.18205	-1.53815	-4.80132	3.17676e-05	0.0375819
chr1	223261082	1.07525	NA	-1.29716	-9.12666	1.27047e-10	7.10075e-06
chr1	223877227	3.2142	2.69751	1.3207	4.63346	5.21337e-05	0.0476655
chr1	223885122	1.82111	-2.29169	-1.4028	-4.70371	4.23842e-05	0.0431954
chr1	224022777	2.71147	-2.29293	-1.56502	-5.20812	9.49266e-06	0.0184657
chr1	224232759	1.76306	NA	-1.85375	-8.44096	8.08157e-10	2.06885e-05
chr1	224804999	1.76437	NA	-1.76683	-5.86453	1.34263e-06	0.00371135
chr1	224805012	0.387108	NA	-0.869165	-6.79958	8.49756e-08	0.000552279
chr1	225110484	0.555824	NA	-1.04208	-7.00259	4.70599e-08	0.000462121
chr1	225267436	2.27935	-2.19315	-1.57154	-5.21854	9.20278e-06	0.0180047
chr1	225681849	3.14284	2.75147	1.62158	4.97364	1.90635e-05	0.0286307
chr1	225839183	1.10234	NA	1.13758	4.71135	4.14402e-05	0.0427921
chr1	225839589	0.784372	NA	0.983406	5.32936	6.61516e-06	0.0141335
chr1	225966645	0.71555	NA	-1.16442	-8.43099	8.30566e-10	2.06885e-05
chr1	226022142	1.42112	NA	1.30247	4.71245	4.1306e-05	0.0427649
chr1	226249374	1.0563	NA	-1.3646	-7.13674	3.19114e-08	0.000412531
chr1	226252173	1.13494	NA	-1.28767	-7.36779	1.64127e-08	0.000232802
chr1	227079819	3.2359	2.31629	1.41147	4.66406	4.76417e-05	0.0456924
chr1	227395312	1.50635	NA	-1.18015	-6.45888	2.3083e-07	0.000886235
chr1	227663846	1.02579	NA	-1.35598	-6.14333	5.86555e-07	0.00183751
chr1	227668180	1.63488	NA	-1.6582	-5.53747	3.55712e-06	0.00871166
chr1	227721084	0.214353	NA	-0.647111	-6.33542	3.32242e-07	0.0011541
chr1	228272495	0.566712	NA	0.824617	4.97699	1.88751e-05	0.0285154
chr1	228297512	0.625403	NA	-1.09747	-6.86269	7.06867e-08	0.000526933
chr1	228318457	3.78769	-1.94266	-1.66702	-4.62118	5.40525e-05	0.0486771
chr1	228427951	2.14224	-2.50605	-1.42095	-4.69274	4.37786e-05	0.043757
chr1	228647233	0.840478	NA	-1.21647	-5.98861	9.28393e-07	0.0026708
chr1	228745716	2.62332	-2.62427	-1.65908	-4.79461	3.24036e-05	0.0379822
chr1	228782653	0.483679	NA	-0.943424	-6.27311	3.99421e-07	0.00133742
chr1	229039126	0.65477	NA	0.893592	5.03165	1.60466e-05	0.0260015
chr1	229363462	1.36016	NA	1.28015	4.76649	3.52126e-05	0.0392943
chr1	229381722	5.29184	2.29422	1.8162	5.46233	4.45039e-06	0.0103531
chr1	229524324	3.16632	2.60979	1.51947	5.04735	1.53151e-05	0.0251864
chr1	229704059	2.44013	-2.55327	-1.67906	-5.37078	5.84687e-06	0.0128823
chr1	230077849	1.78437	NA	1.43306	5.06204	1.46607e-05	0.0243085
chr1	230446556	1.67894	NA	1.3899	4.9984	1.77126e-05	0.027476
chr1	230640533	3.57745	-2.53711	-1.97521	-4.86439	2.63571e-05	0.034499
chr1	231176544	0.793006	NA	-1.24406	-7.0686	3.88638e-08	0.000454059
chr1	231297516	0.514249	NA	-0.994657	-6.77995	8.99887e-08	0.000563818
chr1	231601357	4.91245	3.49856	1.96568	4.84399	2.7999e-05	0.0353891
chr1	231631608	2.22772	-3.09336	-1.77981	-4.83913	2.8405e-05	0.0356376
chr1	231640201	3.03754	3.32338	1.56354	4.59285	5.87501e-05	0.0499579
chr1	231739904	0.784367	NA	0.970629	4.83209	2.90025e-05	0.0359893
chr1	232002468	0.653852	NA	0.868149	4.6944	4.35648e-05	0.0436616
chr1	232024256	4.10946	2.50395	1.60155	4.64378	5.05744e-05	0.0469118
chr1	232166758	3.21175	3.38073	1.56503	4.68947	4.42024e-05	0.0439337
chr1	232490770	3.63474	-1.75688	-1.69867	-5.05606	1.49237e-05	0.0246327
chr1	232638408	3.45982	NA	-2.6244	-9.16752	1.14001e-10	7.10075e-06
chr1	232733304	2.49319	3.04905	1.4108	4.61105	5.56885e-05	0.0492831
chr1	233326931	2.27192	-2.22133	-1.64827	-5.09232	1.33984e-05	0.0231137
chr1	233409648	2.84835	3.44387	1.50943	4.87198	2.57717e-05	0.0339296
chr1	233430825	0.556323	NA	-1.02785	-6.66054	1.27629e-07	0.00066989
chr1	233440477	0.567052	NA	-0.933352	-8.2301	1.44468e-09	3.20739e-05
chr1	233473276	3.18856	-2.04504	-1.72155	-4.85583	2.70342e-05	0.0349926
chr1	233529454	0.871175	NA	-1.20489	-5.55303	3.39594e-06	0.00833691
chr1	233724192	2.32026	NA	1.62384	4.59976	5.75694e-05	0.0496567
chr1	233865745	3.17695	2.84314	1.41281	5.01592	1.68142e-05	0.0267056
chr1	233924123	2.68951	2.32936	1.41156	4.68433	4.48779e-05	0.0442824
chr1	233939698	4.8596	-1.97443	-1.85155	-5.69842	2.20173e-06	0.0059017
chr1	234128771	4.95842	2.06998	1.62786	4.77778	3.40573e-05	0.0384751
chr1	234128874	4.7698	2.77254	1.84902	5.1356	1.17799e-05	0.0211006
chr1	234348334	1.16457	NA	1.16809	4.65973	4.82532e-05	0.0459494
chr1	234408026	2.41902	-2.0802	-1.68659	-5.13923	1.16532e-05	0.0210265
chr1	234420184	2.06845	-3.95707	-1.82383	-5.08933	1.35181e-05	0.0231637
chr1	234556530	1.27537	-2.65593	-1.18292	-4.76623	3.52398e-05	0.0392943
chr1	234757545	1.41083	NA	1.24406	4.61979	5.42741e-05	0.0486771
chr1	234858280	1.77102	NA	1.33227	4.72129	4.02418e-05	0.042238
chr1	234982165	1.56517	-2.90951	-1.35626	-5.42068	5.03875e-06	0.0114608
chr1	235014201	3.16354	NA	-2.48654	-6.70295	1.12718e-07	0.000650369
chr1	235047122	2.48566	-2.74044	-1.7039	-5.73603	1.96838e-06	0.00530405
chr1	235079925	2.22791	-2.74033	-1.53149	-5.2749	7.78061e-06	0.0159881
chr1	235246730	0.690694	NA	0.919655	5.03013	1.61189e-05	0.0260059
chr1	235291604	0.36152	NA	-0.840683	-6.77561	9.11388e-08	0.000567542
chr1	235323945	1.06664	NA	1.1277	4.81767	3.02675e-05	0.0366681
chr1	235742321	3.51662	NA	1.94792	4.63432	5.20024e-05	0.0476059
chr1	236147408	0.99648	NA	1.04427	4.83934	2.83867e-05	0.0356376
chr1	236306127	1.55545	NA	1.34841	4.6189	5.44172e-05	0.0487162
chr1	236306196	1.39432	NA	1.1807	4.73108	3.90953e-05	0.0416372
chr1	236316304	2.14165	3.09914	1.39412	4.8481	2.76605e-05	0.0352284
chr1	236772617	0.735827	NA	-1.16989	-6.50215	2.03224e-07	0.000810727
chr1	236850613	1.64132	NA	1.41183	4.63487	5.1918e-05	0.0476059
chr1	236899037	2.25553	-2.24669	-1.45327	-4.69125	4.39713e-05	0.0438539
chr1	237377900	3.29335	-2.56162	-1.79105	-4.70949	4.16687e-05	0.0428547
chr1	237667742	3.54829	-1.74336	-1.65498	-5.17041	1.06207e-05	0.0198291
chr1	237729773	2.56669	NA	-2.26232	-8.60972	5.09716e-10	1.4873e-05
chr1	237756118	3.03374	-2.80485	-1.8972	-6.2387	4.42222e-07	0.00144136
chr1	238010039	2.60774	2.87822	1.48059	5.49029	4.09438e-06	0.00967927
chr1	238036870	1.68985	NA	1.39782	4.60345	5.69467e-05	0.0494971
chr1	238744044	6.58029	NA	2.56671	7.2558	2.2639e-08	0.000304216
chr1	239831490	3.1156	-2.28299	-1.73895	-5.92533	1.1205e-06	0.00316112
chr1	240038288	2.87449	2.48797	1.3537	4.65381	4.9102e-05	0.0463646
chr1	240194150	2.91708	3.05921	1.58005	5.14289	1.15271e-05	0.0209097
chr1	240234104	2.52903	-2.47141	-1.4315	-4.62687	5.31556e-05	0.0484264
chr1	240254960	1.58141	-2.35227	-1.44538	-5.062	1.46622e-05	0.0243085
chr1	240312876	0.828929	NA	0.984029	4.92864	2.17869e-05	0.0311192
chr1	240420005	2.65353	2.77089	1.42819	4.60438	5.67918e-05	0.0494971
chr1	240549815	1.00515	NA	1.07707	4.69857	4.30321e-05	0.0434311
chr1	240775167	1.13344	NA	-1.38262	-5.63626	2.6498e-06	0.00690344
chr1	240775179	0.33237	NA	-0.804858	-6.68126	1.2011e-07	0.000667336
chr1	240775562	0.908752	NA	1.04333	4.70088	4.27407e-05	0.0433892
chr1	241940104	0.468361	-2.82919	-0.816935	-4.70028	4.28158e-05	0.0434223
chr1	242023287	3.80534	3.84343	1.93399	6.41297	2.6428e-07	0.000970863
chr1	242872341	3.10007	-2.87073	-1.92071	-4.82144	2.99315e-05	0.0365047
chr1	242958277	3.79797	NA	2.12139	8.02007	2.59056e-09	5.18754e-05
chr1	243021167	3.4789	NA	2.04058	6.48443	2.14104e-07	0.000837654
chr1	243033290	2.02509	-2.54289	-1.52824	-4.96951	1.92986e-05	0.0288368
chr1	243121641	3.77577	-2.52904	-1.72911	-4.82699	2.94442e-05	0.0362672
chr1	243135892	3.46322	-2.8269	-2.01103	-6.68498	1.18807e-07	0.00066667
chr1	243499880	2.44751	3.1815	1.41369	4.62478	5.34839e-05	0.0485204
chr1	243827643	2.18784	NA	1.49825	5.13004	1.19766e-05	0.0213088
chr1	244081151	0.683643	NA	0.911191	4.98404	1.84837e-05	0.0282046
chr1	244210874	0.766622	NA	0.963773	4.89706	2.39258e-05	0.0325819
chr1	244374994	0.873607	-2.32577	-1.05227	-5.18537	1.0158e-05	0.0192468
chr1	244729319	0.324749	-2.38308	-0.609307	-4.82836	2.9325e-05	0.0362672
chr1	244781729	7.80758	2.776	2.2564	5.03126	1.60653e-05	0.0260015
chr1	244790426	2.17674	NA	-1.94461	-5.62805	2.71546e-06	0.00702527
chr1	245093638	5.95654	-3.21135	-2.84132	-9.02779	1.65272e-10	7.67212e-06
chr1	245132789	0.535177	NA	0.806583	5.44947	4.62431e-06	0.0106402
chr1	245132944	0.237096	NA	-0.677528	-6.33753	3.30177e-07	0.00115085
chr1	245318462	0.411358	NA	-0.896755	-6.85822	7.16145e-08	0.000529981
chr1	245325992	4.12216	2.465	1.73857	4.64222	5.08074e-05	0.0470425
chr1	245433054	3.2405	2.17026	1.34008	5.01346	1.69377e-05	0.02686
chr1	245525771	2.33172	-1.99557	-1.55353	-4.65095	4.95176e-05	0.046566
chr1	245879096	3.7482	-1.84772	-1.56677	-5.14898	1.13201e-05	0.0206924
chr1	246134557	2.3311	2.80805	1.37562	4.68554	4.47179e-05	0.0441932
chr1	246459437	1.52043	-2.56554	-1.17469	-4.70189	4.26133e-05	0.0433461
chr1	246836889	3.1442	2.9385	1.60876	4.82663	2.9475e-05	0.0362672
chr1	246868710	0.417486	NA	0.704856	4.94242	2.09142e-05	0.030377
chr1	246948202	4.87927	3.51549	1.8712	4.76508	3.53595e-05	0.0392943
chr1	246951053	1.29726	-2.76924	-1.13657	-4.95476	2.0162e-05	0.0296697
chr1	247045198	2.67475	3.31316	1.47461	4.83511	2.8745e-05	0.0357567
chr1	247104610	2.36496	3.4773	1.49408	4.79709	3.2167e-05	0.0378032
chr1	247292140	2.34066	NA	1.64893	5.08249	1.37958e-05	0.0234428
chr1	247381524	3.13036	-3.06802	-1.97097	-4.59854	5.77764e-05	0.0497757
chr1	248251441	2.29031	-3.49495	-1.7792	-4.81144	3.08304e-05	0.0370424
chr1	248683682	0.310165	-3.5197	-0.679667	-5.2476	8.43968e-06	0.0169335
chr1	249119765	0.842075	NA	0.994619	4.66558	4.74287e-05	0.0455666
chr1	249216383	2.59998	3.64816	1.52781	4.76681	3.51799e-05	0.0392943
chr10	687949	1.85487	2.93443	1.28548	5.11137	1.39957e-05	0.0231022
chr10	705626	0.827039	NA	0.978245	4.68874	4.79679e-05	0.0471368
chr10	1137846	0.85657	NA	0.991171	4.91329	2.49562e-05	0.0332354
chr10	1765051	2.58281	-2.77026	-1.71967	-5.98581	1.087e-06	0.00321939
chr10	2092887	3.97347	4.20903	1.97462	4.70538	4.57056e-05	0.0458537
chr10	2228534	2.33314	-2.6973	-1.60491	-4.89059	2.6664e-05	0.0340309
chr10	2294521	0.844478	NA	0.989296	4.68931	4.7889e-05	0.0471368
chr10	2323875	2.92088	-2.13784	-1.54602	-4.67857	4.94045e-05	0.0479331
chr10	2485804	2.119	NA	1.50166	5.08047	1.53183e-05	0.0247572
chr10	2782786	3.81764	NA	2.13954	5.94333	1.23013e-06	0.00354163
chr10	3096899	1.33965	NA	1.29367	5.50161	4.46869e-06	0.0101613
chr10	3203855	1.98963	NA	1.49671	5.60705	3.28286e-06	0.00790886
chr10	3215325	0.633851	NA	-1.10879	-6.9506	6.76036e-08	0.000516624
chr10	3215368	0.786031	NA	-1.20942	-6.491	2.51662e-07	0.00100894
chr10	3291604	0.247051	NA	-0.694122	-6.49385	2.49602e-07	0.00100894
chr10	3824387	0.379408	NA	-0.835798	-6.16485	6.46041e-07	0.00208443
chr10	3828237	0.652313	NA	-1.12644	-6.99469	5.96544e-08	0.000508588
chr10	4104492	1.32545	NA	1.19043	4.7569	3.93505e-05	0.0417087
chr10	4221064	4.64045	NA	2.38434	7.02046	5.54546e-08	0.000508588
chr10	4541355	0.618383	NA	-1.09619	-6.96848	6.42582e-08	0.000508588
chr10	4705796	0.461776	NA	-0.943399	-6.75782	1.17069e-07	0.000630137
chr10	4829345	2.12622	-2.34792	-1.52626	-4.71079	4.49924e-05	0.0454993
chr10	4982291	2.83279	-2.39956	-1.63316	-5.76694	2.05756e-06	0.00548185
chr10	5489185	1.13395	-3.06429	-1.24086	-5.3658	6.64909e-06	0.0139518
chr10	5577517	0.919811	NA	-1.35243	-9.92607	2.42978e-11	3.12943e-06
chr10	5604095	1.68618	NA	1.43022	5.48956	4.629e-06	0.0103442
chr10	5670335	0.718727	NA	-1.15898	-6.52983	2.25054e-07	0.000934954
chr10	5670983	0.724369	NA	0.915779	4.73815	4.15554e-05	0.0433774
chr10	5727891	1.87566	NA	1.40641	4.84038	3.08643e-05	0.0370251
chr10	5727926	2.02758	NA	1.4024	4.96616	2.13895e-05	0.0305428
chr10	5818865	0.993354	NA	1.09478	4.85818	2.93052e-05	0.0362129
chr10	5915725	0.777952	NA	0.960346	4.85812	2.93097e-05	0.0362129
chr10	5987833	1.79478	NA	1.48993	5.84524	1.63729e-06	0.00458058
chr10	6443605	1.96253	NA	1.53061	5.16948	1.18088e-05	0.0206486
chr10	6709872	1.28443	NA	1.24183	4.79868	3.48477e-05	0.0395809
chr10	6878345	3.61137	NA	1.97554	4.70123	4.62589e-05	0.0461842
chr10	7104535	3.6851	-2.78848	-2.23488	-6.98945	6.05474e-08	0.000508588
chr10	7317646	2.61007	NA	-2.25854	-6.89279	7.96769e-08	0.000527001
chr10	7480917	0.559544	NA	0.805337	4.79679	3.50407e-05	0.0395809
chr10	7716268	2.02893	2.75628	1.23742	4.84974	3.0034e-05	0.0365245
chr10	7861073	1.14673	NA	1.17185	4.7749	3.73442e-05	0.040769
chr10	7861106	0.985997	NA	1.09214	4.87699	2.77419e-05	0.0347615
chr10	7938830	5.21182	NA	2.55692	7.49514	1.4623e-08	0.000301721
chr10	7986484	5.29666	NA	2.57642	7.4696	1.57008e-08	0.000309387
chr10	7992377	5.62933	NA	2.57491	7.72964	7.63841e-09	0.000181853
chr10	7997980	6.64373	NA	2.81293	8.01168	3.52765e-09	9.92551e-05
chr10	8060120	6.94336	NA	2.74289	6.08528	8.1394e-07	0.00254459
chr10	8067078	2.94735	3.41851	1.53103	4.91145	2.50902e-05	0.0332354
chr10	8078889	2.42524	NA	1.65392	6.05146	8.98019e-07	0.00277936
chr10	8079684	1.8347	NA	-1.30956	-6.6853	1.44053e-07	0.000702114
chr10	8085128	2.17564	NA	1.60794	5.72946	2.29558e-06	0.00589611
chr10	8097515	2.73649	NA	1.80411	5.6145	3.21208e-06	0.00782784
chr10	8097523	2.30771	NA	1.62644	5.02793	1.786e-05	0.0270829
chr10	8097540	2.44797	NA	1.74903	6.78781	1.07461e-07	0.000593915
chr10	8457015	2.58281	-2.85221	-1.853	-6.96812	6.43252e-08	0.000508588
chr10	8512124	2.02738	-3.15172	-1.65185	-4.92952	2.38027e-05	0.0323821
chr10	8553444	2.99334	NA	1.82761	5.06305	1.61183e-05	0.0253913
chr10	8945379	1.76612	NA	1.46824	5.64304	2.95498e-06	0.00731653
chr10	9251214	0.46933	NA	-0.94129	-6.52261	2.2978e-07	0.00094608
chr10	9296534	0.317711	NA	-0.78048	-6.48965	2.52643e-07	0.00100894
chr10	9826944	3.68697	NA	2.00508	4.77082	3.77896e-05	0.0410376
chr10	10123099	1.92016	3.42463	1.2189	5.0647	1.60411e-05	0.0253913
chr10	10434884	6.1534	-2.37651	-2.34196	-5.20867	1.05301e-05	0.0192036
chr10	10914234	2.21231	NA	1.58507	5.95128	1.20197e-06	0.00347671
chr10	11236248	1.76413	-2.16321	-1.27616	-4.6842	4.8604e-05	0.0474712
chr10	11554230	5.06804	NA	2.33626	4.73054	4.24844e-05	0.0438296
chr10	11563437	1.31387	NA	1.13239	4.76872	3.80212e-05	0.0410376
chr10	11652611	0.475506	NA	-0.962579	-6.90862	7.61694e-08	0.000527001
chr10	11652721	1.20952	NA	1.19418	4.6741	5.00488e-05	0.0481807
chr10	11726306	1.60219	-2.70723	-1.22964	-4.82842	3.19586e-05	0.0378972
chr10	11866199	1.50778	NA	1.36409	5.50495	4.42532e-06	0.010108
chr10	11879926	6.10082	4.22707	2.45572	6.19349	5.94549e-07	0.00195758
chr10	12028783	0.599887	NA	-1.04216	-6.16458	6.46544e-07	0.00208443
chr10	12261722	2.16815	-2.48143	-1.27784	-4.79297	3.54318e-05	0.039651
chr10	12335017	4.98137	-2.68748	-2.36353	-4.85929	2.92099e-05	0.0362129
chr10	12753312	1.22724	NA	-1.5088	-6.42732	3.0235e-07	0.00114118
chr10	12946150	2.03875	-2.05202	-1.37121	-4.85839	2.92872e-05	0.0362129
chr10	13141459	0.850652	NA	-1.28917	-7.07829	4.70826e-08	0.000508588
chr10	13141528	0.848597	NA	-1.28805	-7.08725	4.59052e-08	0.000508588
chr10	13144314	0.42388	NA	-0.910228	-6.89124	8.00294e-08	0.000527001
chr10	13204055	0.499138	NA	-0.961043	-6.32954	4.00974e-07	0.00138661
chr10	13300815	1.65058	-2.86753	-1.38879	-4.94779	2.2567e-05	0.031604
chr10	13367299	2.54849	NA	-2.23036	-6.86425	8.64175e-08	0.000529627
chr10	13388909	0.79467	NA	-1.22073	-6.57627	1.96936e-07	0.000840711
chr10	13391766	0.525473	NA	-1.00062	-6.67296	1.49235e-07	0.000712851
chr10	13561626	0.826849	-2.88506	-0.906234	-4.73589	4.18286e-05	0.0435157
chr10	13620244	2.30946	NA	-2.13225	-9.01588	2.44194e-10	1.07969e-05
chr10	13636117	5.88236	NA	-3.05086	-11.267	9.869e-13	6.1089e-07
chr10	13671571	5.83444	NA	-3.0016	-9.83666	3.03338e-11	3.12943e-06
chr10	13703604	5.03827	-2.26365	-2.30154	-6.46399	2.72024e-07	0.00106571
chr10	13706230	5.62974	-2.29522	-2.32752	-5.34304	7.10697e-06	0.0148121
chr10	13707236	4.74731	NA	-2.73585	-10.2332	1.14283e-11	2.35804e-06
chr10	13801460	1.62997	-2.46584	-1.42275	-5.46155	5.02444e-06	0.0110288
chr10	13954597	1.97572	-2.21867	-1.43877	-4.66851	5.08681e-05	0.0486176
chr10	13956679	3.95502	NA	2.07287	4.76366	3.85851e-05	0.0412973
chr10	14676980	3.61362	-2.65254	-1.88956	-4.97836	2.06412e-05	0.030009
chr10	14839929	5.59225	2.85902	2.17948	5.549	3.89027e-06	0.00915617
chr10	14840715	7.93824	6.00409	3.03852	6.20704	5.71634e-07	0.00190237
chr10	14841026	6.57719	3.23238	2.35778	4.81557	3.31764e-05	0.0386744
chr10	15002305	1.17797	NA	-1.46562	-7.67643	8.84626e-09	0.000202808
chr10	15476076	2.52368	NA	1.66352	5.71906	2.36638e-06	0.00602792
chr10	15476315	1.35163	NA	1.25849	4.94827	2.25358e-05	0.031604
chr10	15481789	1.31385	NA	1.2561	4.80377	3.43355e-05	0.0392133
chr10	15510293	6.56469	2.35464	2.02987	4.8098	3.37386e-05	0.0388055
chr10	15666980	0.78571	NA	0.961128	5.12845	1.3314e-05	0.0225454
chr10	16031104	3.07837	-2.52466	-1.72552	-4.7367	4.17309e-05	0.0434872
chr10	16200844	0.597299	NA	-1.07855	-6.98838	6.07318e-08	0.000508588
chr10	16563458	1.027	NA	-1.3956	-8.51956	8.99461e-10	2.93034e-05
chr10	16563607	0.859452	NA	0.998187	4.68353	4.86984e-05	0.0474712
chr10	16563666	1.85044	NA	1.50451	5.76596	2.06345e-06	0.00548185
chr10	16612269	0.373763	-2.37922	-0.662843	-4.9114	2.5094e-05	0.0332354
chr10	17009369	0.977846	NA	1.08827	4.88758	2.68989e-05	0.0341897
chr10	17044275	0.849602	NA	0.991482	4.67747	4.95622e-05	0.0479359
chr10	17065464	0.260036	NA	-0.711595	-6.51879	2.32317e-07	0.00094608
chr10	17205029	5.45846	3.23198	2.25531	4.97737	2.07009e-05	0.030009
chr10	17658607	1.30693	NA	1.25651	4.84192	3.07262e-05	0.0369311
chr10	17685303	1.57982	NA	1.38574	5.40641	5.90418e-06	0.0126899
chr10	17707877	0.637821	NA	-1.07612	-7.57221	1.18044e-08	0.000251963
chr10	17729393	1.49872	NA	-1.18211	-6.62081	1.73299e-07	0.000763149
chr10	18589561	2.37741	-2.93435	-1.74747	-6.42005	3.08753e-07	0.00115829
chr10	18790726	2.91032	NA	-2.38043	-6.93542	7.05818e-08	0.00052012
chr10	18791538	3.17572	NA	-2.49058	-7.08246	4.65314e-08	0.000508588
chr10	18792105	3.09871	NA	-2.46132	-7.06677	4.86422e-08	0.000508588
chr10	18842336	2.98706	NA	-2.4153	-7.00812	5.74267e-08	0.000508588
chr10	18862430	2.9804	NA	-2.41299	-7.00996	5.71283e-08	0.000508588
chr10	18908642	5.81157	NA	-3.28288	-6.9605	6.57304e-08	0.000508588
chr10	18938206	0.920694	-2.61675	-1.00618	-4.8087	3.3847e-05	0.0388055
chr10	18940007	0.618862	NA	-1.10707	-9.70419	4.22208e-11	3.52681e-06
chr10	19153191	4.10187	NA	2.03471	6.23837	5.22021e-07	0.00174665
chr10	19536430	2.36955	-2.68254	-1.65928	-4.89294	2.64816e-05	0.0340085
chr10	19684857	3.91286	-2.18695	-1.98845	-5.84408	1.6428e-06	0.00458058
chr10	19694360	2.60499	-2.01615	-1.56946	-4.93631	2.33361e-05	0.0319703
chr10	20234292	1.99864	NA	1.46311	5.05918	1.63015e-05	0.0254171
chr10	20350034	4.11483	NA	2.11371	4.76777	3.81268e-05	0.0410376
chr10	20413020	4.09617	NA	2.1102	4.77561	3.72676e-05	0.040769
chr10	20443085	4.06186	NA	2.09291	4.92208	2.43249e-05	0.032591
chr10	20459236	4.17859	NA	2.13347	4.79328	3.54002e-05	0.039651
chr10	20475209	4.81968	NA	2.29416	4.82571	3.22115e-05	0.0380227
chr10	20481244	2.64987	-2.53593	-1.68831	-4.72103	4.36745e-05	0.0446114
chr10	20913789	1.46746	NA	1.31861	4.76888	3.80033e-05	0.0410376
chr10	21369257	1.03613	NA	1.04414	4.72306	4.34179e-05	0.0446114
chr10	21822395	0.315969	NA	-0.782969	-6.62112	1.73147e-07	0.000763149
chr10	22140941	2.19141	3.04868	1.40363	4.92461	2.41461e-05	0.0325224
chr10	22536149	0.728451	NA	-1.18328	-8.86691	3.5995e-10	1.39255e-05
chr10	22550692	1.09248	-4.69726	-1.22026	-5.25546	9.18287e-06	0.0176455
chr10	22726874	1.42177	NA	1.31031	5.22827	9.94326e-06	0.0186517
chr10	23105437	1.35534	NA	1.26988	4.7544	3.96385e-05	0.0419422
chr10	23221880	2.9489	NA	1.88219	6.41547	3.12862e-07	0.00116296
chr10	23222087	2.24099	NA	1.59803	4.93833	2.31987e-05	0.0319703
chr10	23277940	1.24576	NA	1.23335	5.25349	9.2361e-06	0.0176455
chr10	23383902	0.908405	NA	-0.872552	-4.88466	2.71284e-05	0.0343404
chr10	23462115	1.93705	NA	1.50537	5.33184	7.34383e-06	0.0151613
chr10	23489130	1.30343	NA	1.24227	5.01836	1.83662e-05	0.0276609
chr10	23491261	0.428489	NA	-0.894211	-6.35772	3.69616e-07	0.00130389
chr10	23699792	2.44673	2.87681	1.42218	4.83334	3.15036e-05	0.0374438
chr10	23990509	2.74755	-2.3501	-1.6206	-5.38173	6.34624e-06	0.0135928
chr10	24330188	1.654	NA	1.29506	5.21888	1.02203e-05	0.0190541
chr10	24498095	2.54481	NA	1.70148	5.46962	4.90711e-06	0.0108096
chr10	24498231	0.708637	NA	-1.16825	-6.8831	8.19041e-08	0.000529627
chr10	24592763	5.03722	2.30178	1.8987	4.73086	4.24452e-05	0.0438296
chr10	25007592	0.385263	NA	-0.860554	-6.63433	1.66708e-07	0.000753225
chr10	25009527	0.643184	NA	0.859671	4.72141	4.36261e-05	0.0446114
chr10	25010181	1.00789	NA	1.11043	4.93902	2.31522e-05	0.0319703
chr10	25011397	0.824092	NA	-1.19867	-5.86639	1.53934e-06	0.00435092
chr10	25011403	0.575956	NA	-1.0592	-6.98014	6.21673e-08	0.000508588
chr10	25218218	1.34141	NA	1.25963	4.71063	4.50141e-05	0.0454993
chr10	25337158	1.00592	NA	1.07802	5.44729	5.23839e-06	0.0113774
chr10	26014892	0.782182	NA	0.955674	4.76327	3.86287e-05	0.0412973
chr10	26055923	0.479337	NA	-0.951555	-6.53788	2.19907e-07	0.000919743
chr10	26144252	2.41834	-3.29351	-1.60168	-4.79532	3.51904e-05	0.039651
chr10	26164777	1.59702	NA	1.38519	5.30414	7.96378e-06	0.0160549
chr10	26185460	7.24006	3.68589	2.43631	5.36811	6.60436e-06	0.0139051
chr10	26208849	5.35246	3.17725	2.0168	5.4338	5.44944e-06	0.0117533
chr10	26223682	1.44012	NA	1.21711	5.30308	7.98857e-06	0.0160549
chr10	26223856	0.801813	NA	-1.24157	-6.87041	8.49147e-08	0.000529627
chr10	26238667	5.90872	2.59517	1.92764	4.8476	3.0222e-05	0.0366093
chr10	26483896	2.38867	3.5466	1.46994	4.68138	4.90027e-05	0.047618
chr10	26504776	1.16215	NA	1.18202	4.79678	3.5041e-05	0.0395809
chr10	26505344	1.32259	NA	1.25209	4.72176	4.35817e-05	0.0446114
chr10	26505381	1.57859	NA	1.39049	5.4842	4.70221e-06	0.01047
chr10	26505483	0.426075	NA	-0.909419	-6.8062	1.01967e-07	0.000573797
chr10	26532058	1.95667	-1.98287	-1.46734	-4.69453	4.71684e-05	0.0467904
chr10	26755276	0.762253	NA	0.952881	4.89639	2.62169e-05	0.0339503
chr10	26845022	1.88133	NA	1.45393	4.90535	2.55409e-05	0.033299
chr10	26853705	7.30434	NA	2.94682	6.46116	2.7425e-07	0.00106768
chr10	27153722	1.91165	-2.74192	-1.4137	-5.23489	9.75251e-06	0.0185178
chr10	27185422	3.6463	NA	1.9901	4.73962	4.13783e-05	0.0432654
chr10	27443549	1.47196	NA	1.3102	4.66527	5.13481e-05	0.048824
chr10	27443601	1.77669	NA	1.47265	5.65546	2.84963e-06	0.007084
chr10	27548267	2.44422	NA	1.50932	4.81018	3.37014e-05	0.0388055
chr10	27772177	1.56903	NA	1.36858	5.22287	1.01017e-05	0.018891
chr10	27929440	4.96975	NA	2.47029	6.27327	4.71851e-07	0.00160481
chr10	27949943	5.42727	NA	2.58089	6.25406	4.98841e-07	0.00168733
chr10	28003559	0.889145	NA	1.01963	5.02642	1.79386e-05	0.0270829
chr10	28080818	8.35973	3.4973	2.88487	4.99819	1.94801e-05	0.0289859
chr10	28109413	3.16492	NA	1.76306	5.81369	1.79511e-06	0.00489502
chr10	28287429	0.867801	NA	1.02399	4.928	2.3908e-05	0.032383
chr10	28298687	4.57016	3.65481	1.94357	5.10364	1.43155e-05	0.0235673
chr10	28378392	3.76757	NA	1.98486	4.67307	5.01989e-05	0.0482501
chr10	28423204	3.90884	NA	2.05842	4.74511	4.07228e-05	0.0427479
chr10	28432293	4.85011	NA	2.29353	4.77786	3.70237e-05	0.040769
chr10	28468607	0.935088	NA	1.05424	4.79179	3.55538e-05	0.039651
chr10	28726024	4.19552	-2.73762	-2.15546	-4.75073	4.0063e-05	0.042247
chr10	28958013	0.737872	NA	-1.19319	-8.97393	2.72309e-10	1.12373e-05
chr10	29413386	1.42215	-3.13239	-1.29681	-4.76864	3.80305e-05	0.0410376
chr10	29529810	2.26943	-2.21688	-1.53033	-5.60697	3.28365e-06	0.00790886
chr10	29564871	1.5177	-2.23644	-1.35539	-5.04001	1.72405e-05	0.026481
chr10	29666454	0.69687	NA	0.909826	4.91086	2.51334e-05	0.0332354
chr10	30637486	1.44382	NA	-1.46257	-7.63783	9.84226e-09	0.000217584
chr10	30669255	1.74466	NA	1.38788	5.17315	1.16826e-05	0.0205958
chr10	30701815	13.9653	3.59527	3.58065	4.65798	5.2445e-05	0.0494869
chr10	30724949	1.10559	NA	1.14957	4.76817	3.80819e-05	0.0410376
chr10	30779935	1.41342	NA	1.28712	5.57494	3.60604e-06	0.00861828
chr10	30853526	1.97133	NA	-1.95916	-6.79393	1.05599e-07	0.000588879
chr10	30933995	3.74398	NA	2.11272	5.86724	1.53551e-06	0.00435092
chr10	30944645	3.5953	NA	2.09502	6.15349	6.67695e-07	0.00213042
chr10	30960068	0.545749	NA	-1.03278	-7.00523	5.78988e-08	0.000508588
chr10	30976892	1.48333	NA	1.3414	5.30973	7.83458e-06	0.0159526
chr10	31101742	0.555307	NA	-1.01319	-6.35423	3.73365e-07	0.00130389
chr10	31321552	1.79031	NA	1.45583	6.07666	8.34579e-07	0.002596
chr10	31321590	0.405608	NA	-0.890475	-6.86939	8.51627e-08	0.000529627
chr10	31610306	0.516526	NA	-1.0052	-9.16346	1.66741e-10	8.60102e-06
chr10	31610669	1.69778	NA	1.42726	5.00982	1.88299e-05	0.0281329
chr10	31885223	8.07502	3.06317	2.62805	5.25963	9.07147e-06	0.0175476
chr10	31924565	1.02142	NA	-1.27865	-5.23105	9.86265e-06	0.0186517
chr10	31938846	1.64989	NA	1.43835	5.84476	1.63958e-06	0.00458058
chr10	32331722	0.45817	NA	-0.943399	-6.85158	8.95925e-08	0.000532068
chr10	32331910	0.633419	NA	-1.11282	-7.05511	5.02732e-08	0.000508588
chr10	32434312	9.00674	2.5995	2.59242	4.8661	2.86361e-05	0.0356655
chr10	32522355	1.98833	NA	1.39701	5.06126	1.62029e-05	0.0253913
chr10	32656898	1.34565	NA	1.25378	4.92535	2.40936e-05	0.0325224
chr10	32665830	1.03148	NA	1.10875	5.08832	1.49711e-05	0.024387
chr10	33245508	0.810751	NA	-1.25861	-7.07905	4.69825e-08	0.000508588
chr10	33546681	2.43944	-2.48919	-1.63257	-5.74248	2.2099e-06	0.00572926
chr10	33566185	2.19729	NA	1.6524	6.41448	3.13757e-07	0.00116296
chr10	33637433	7.56556	2.57158	2.26251	5.07702	1.54736e-05	0.0249431
chr10	33759379	3.84293	NA	2.10177	5.4748	4.83339e-06	0.0106852
chr10	33907884	1.69747	-2.39821	-1.34785	-4.90518	2.55536e-05	0.033299
chr10	34139076	8.57055	2.97306	2.38232	5.25435	9.2127e-06	0.0176455
chr10	34139124	8.14906	2.30834	2.2872	4.90779	2.536e-05	0.0332354
chr10	34144835	7.81893	3.22521	2.48234	5.21458	1.03495e-05	0.0190665
chr10	34275113	4.29219	-3.01978	-2.39527	-5.1436	1.27372e-05	0.0219009
chr10	34392085	1.56395	NA	1.32034	5.14926	1.25282e-05	0.0216015
chr10	34414864	7.44484	NA	2.97129	5.81669	1.7795e-06	0.00489357
chr10	34569552	0.662856	NA	0.891464	4.9881	2.00624e-05	0.0295681
chr10	34926668	1.52842	NA	1.36871	5.45091	5.18334e-06	0.0112975
chr10	35131530	1.42252	NA	1.29506	5.02715	1.79008e-05	0.0270829
chr10	35184767	0.958683	-2.40814	-1.06601	-5.18237	1.13721e-05	0.0202279
chr10	35321414	2.47904	-1.90284	-1.65214	-5.07275	1.56681e-05	0.0251257
chr10	35624984	1.38888	NA	1.30468	4.97995	2.05455e-05	0.030009
chr10	35916112	2.07075	NA	1.51314	5.45813	5.07495e-06	0.0111003
chr10	35932757	0.939159	NA	1.05377	4.75918	3.90907e-05	0.0416473
chr10	36461309	2.11821	NA	1.42983	4.97079	2.11025e-05	0.0302371
chr10	36891477	0.568309	NA	0.811282	4.78955	3.5786e-05	0.0397693
chr10	37592946	2.10757	-3.08488	-1.63518	-4.98056	2.05091e-05	0.030009
chr10	37991385	3.23561	-3.76948	-2.22336	-5.87914	1.48316e-06	0.00423077
chr10	38177707	6.57427	-2.04218	-2.16262	-5.21787	1.02504e-05	0.0190541
chr10	38299220	1.15422	NA	-1.32639	-8.38635	1.28317e-09	3.97142e-05
chr10	38560189	1.9896	3.75008	1.40194	5.25425	9.21539e-06	0.0176455
chr10	38999048	0.811288	NA	0.978481	4.81271	3.34534e-05	0.0388055
chr10	42419434	2.53168	-3.05476	-1.74961	-6.35547	3.72028e-07	0.00130389
chr10	42484404	4.58803	-2.5441	-2.24325	-6.01404	1.00126e-06	0.00306582
chr10	42637057	2.90231	-1.95194	-1.60441	-5.11964	1.36612e-05	0.0229168
chr10	42765308	2.25341	-2.8628	-1.69331	-4.84192	3.07261e-05	0.0369311
chr10	42796788	5.06737	-2.88257	-2.4104	-7.46295	1.59942e-08	0.000309387
chr10	42798261	6.85592	-1.98683	-2.24092	-4.89346	2.64416e-05	0.0340085
chr10	43549350	2.78339	-2.91353	-1.89223	-6.849	9.02541e-08	0.000532068
chr10	43893073	1.19078	NA	1.15476	5.11529	1.38361e-05	0.0229559
chr10	43903413	0.888123	NA	-1.29259	-6.61436	1.76537e-07	0.00076955
chr10	43915826	0.388884	NA	-0.865295	-6.6587	1.55458e-07	0.000729003
chr10	43945261	2.19004	NA	-2.05656	-6.68721	1.43268e-07	0.000702114
chr10	44039608	1.74947	NA	-1.28007	-6.73388	1.25359e-07	0.00064664
chr10	44170270	1.29979	NA	1.2394	4.7004	4.63716e-05	0.0462221
chr10	44398861	3.82595	NA	2.04386	4.79126	3.56083e-05	0.039651
chr10	45251690	0.971872	NA	1.08907	4.93791	2.32274e-05	0.0319703
chr10	45495812	2.39645	NA	1.6491	5.35419	6.87889e-06	0.0143852
chr10	45665532	2.14667	3.82513	1.49387	5.22826	9.94357e-06	0.0186517
chr10	45818522	0.320174	-2.5185	-0.602612	-4.69974	4.64606e-05	0.0462364
chr10	46976160	1.39125	NA	1.26403	4.81292	3.34336e-05	0.0388055
chr10	46983834	0.617551	NA	-1.04701	-7.18193	3.51451e-08	0.000508588
chr10	48474502	3.43661	3.99404	1.76968	5.30739	7.88841e-06	0.0159573
chr10	49650830	5.08404	-3.28662	-2.77079	-6.84093	9.23531e-08	0.000534266
chr10	49734441	3.07031	NA	1.8706	6.68121	1.45751e-07	0.000704839
chr10	49734450	2.51113	NA	1.68088	5.32938	7.39695e-06	0.0151613
chr10	50119341	1.71745	-3.53859	-1.5208	-4.8783	2.76361e-05	0.0347615
chr10	50507003	1.84764	NA	1.43829	4.8556	2.95257e-05	0.0363415
chr10	50912776	2.03915	NA	1.55127	5.1201	1.36431e-05	0.0229168
chr10	51076182	1.80016	NA	1.44251	5.75022	2.16054e-06	0.00564291
chr10	51466295	2.45609	-2.34254	-1.41077	-5.27199	8.74948e-06	0.0170312
chr10	52223769	6.72954	-2.59429	-2.95895	-4.81243	3.34807e-05	0.0388055
chr10	52321378	0.839999	NA	0.991246	4.74492	4.07453e-05	0.0427479
chr10	52541440	4.78131	3.10516	2.00299	5.49184	4.59828e-06	0.0103442
chr10	52586205	0.377965	-2.25238	-0.708104	-4.65887	5.23109e-05	0.0494358
chr10	52869849	0.531172	NA	-1.00871	-6.74036	1.2306e-07	0.000640118
chr10	53313848	5.07616	NA	2.39876	5.83682	1.67798e-06	0.00463691
chr10	53315335	4.45949	NA	2.20333	4.79782	3.49352e-05	0.0395809
chr10	54790183	2.46424	-2.16923	-1.30908	-4.95869	2.18607e-05	0.0308944
chr10	54975000	2.5172	-1.83131	-1.37228	-4.78888	3.58558e-05	0.0397755
chr10	55389490	3.11963	-2.94551	-1.86707	-6.91711	7.43518e-08	0.000524376
chr10	55509641	4.24991	-2.9393	-2.5154	-7.7842	6.57329e-09	0.000162755
chr10	55729715	1.94269	NA	1.4797	4.67675	4.96656e-05	0.047961
chr10	55733717	2.689	-2.30835	-1.45952	-5.37066	6.55513e-06	0.0138699
chr10	55747205	2.78941	-2.19202	-1.56666	-5.03227	1.76348e-05	0.0268866
chr10	56033584	3.21882	-2.78414	-1.78544	-4.77497	3.7337e-05	0.040769
chr10	56092927	3.87888	3.10786	1.82981	4.7158	4.43426e-05	0.0450799
chr10	56174047	3.29152	NA	1.88947	4.68802	4.8068e-05	0.0471538
chr10	56204152	2.569	-2.50047	-1.71484	-5.09605	1.46368e-05	0.0239687
chr10	56425698	3.28489	-1.83909	-1.63247	-5.05222	1.66367e-05	0.0257453
chr10	56486600	2.82111	-3.05784	-1.88234	-7.03785	5.27891e-08	0.000508588
chr10	56560945	2.23224	NA	1.58345	5.14186	1.28023e-05	0.0219457
chr10	56885393	1.89935	-3.1541	-1.48218	-4.82715	3.20766e-05	0.0379644
chr10	56909950	3.27602	-2.61041	-1.72621	-4.67254	5.02768e-05	0.0482501
chr10	58121434	0.963589	NA	1.06864	5.07598	1.5521e-05	0.0249545
chr10	58121489	0.362781	NA	-0.84003	-6.7408	1.22904e-07	0.000640118
chr10	58595235	2.35829	-3.53485	-1.67572	-4.81974	3.27759e-05	0.0384247
chr10	58717605	2.94424	-2.18144	-1.5184	-4.91	2.51966e-05	0.0332354
chr10	59263209	5.49648	3.40593	2.08544	5.32183	7.56214e-06	0.0154487
chr10	59537696	2.67363	NA	1.5765	4.89846	2.60589e-05	0.0338164
chr10	60144438	0.550218	NA	-1.01125	-6.40858	3.1914e-07	0.00117588
chr10	60315113	1.72682	-2.79127	-1.35126	-5.5517	3.85964e-06	0.00911874
chr10	60401012	0.341157	NA	-0.809787	-6.56301	2.04582e-07	0.000862061
chr10	61132876	1.65637	NA	1.42466	5.16177	1.2078e-05	0.0209141
chr10	61329237	1.85484	NA	-1.73693	-5.27385	8.70185e-06	0.0169919
chr10	61418554	1.84062	NA	1.46118	5.84181	1.65372e-06	0.00459035
chr10	61727452	2.296	2.84148	1.33245	4.97586	2.07924e-05	0.0300712
chr10	61968731	1.44917	NA	1.23711	4.68391	4.86447e-05	0.0474712
chr10	62184906	6.56956	3.74499	2.49971	4.66779	5.0974e-05	0.0486176
chr10	62210710	2.9673	-2.8736	-1.84325	-4.74039	4.12855e-05	0.0432414
chr10	62332038	1.2607	NA	1.21676	4.95053	2.23875e-05	0.0314951
chr10	62332329	0.652342	NA	-1.07898	-6.04568	9.13232e-07	0.00281239
chr10	62424775	2.39053	-2.16559	-1.45323	-4.92429	2.41686e-05	0.0325224
chr10	62519247	2.26783	-2.88911	-1.64716	-4.75261	3.98452e-05	0.042089
chr10	63642515	0.761471	NA	-1.215	-6.97364	6.33254e-08	0.000508588
chr10	63753550	1.2299	NA	1.24172	5.48296	4.7193e-06	0.0104704
chr10	63853860	1.98562	NA	1.51905	5.30188	8.0167e-06	0.0160593
chr10	64283493	1.89685	2.66861	1.2724	4.66716	5.10675e-05	0.0486319
chr10	64578292	1.66129	NA	1.39563	4.79838	3.48781e-05	0.0395809
chr10	64645944	0.620071	NA	-1.0988	-6.99571	5.94824e-08	0.000508588
chr10	65251854	3.70949	3.2198	1.90278	5.11604	1.38057e-05	0.0229559
chr10	65442147	1.31215	NA	1.23042	4.83321	3.15157e-05	0.0374438
chr10	65759238	0.441354	NA	-0.927063	-6.86443	8.63745e-08	0.000529627
chr10	65963248	2.7609	NA	1.78229	5.27522	8.66721e-06	0.0169919
chr10	66278696	2.50918	-2.36258	-1.46138	-4.83398	3.14449e-05	0.0374438
chr10	66343222	3.72288	-2.71962	-1.88629	-4.70883	4.52499e-05	0.0455441
chr10	67272771	2.64693	-3.29889	-1.77326	-4.84213	3.07074e-05	0.0369311
chr10	67606777	0.47619	NA	0.758071	5.0887	1.49545e-05	0.024387
chr10	68685569	0.247863	NA	-0.670366	-5.78795	1.93516e-06	0.00520809
chr10	69119937	1.91735	NA	-1.92455	-6.71089	1.3388e-07	0.000684887
chr10	69492689	4.77143	3.27354	1.86755	4.78706	3.60466e-05	0.0399156
chr10	70230905	0.4865	NA	-0.978409	-9.28216	1.22934e-10	7.60959e-06
chr10	70315573	2.87638	3.01956	1.40343	4.90729	2.53964e-05	0.0332354
chr10	70609607	1.47969	-3.35615	-1.39008	-4.79197	3.55348e-05	0.039651
chr10	70661751	0.393079	NA	-0.868289	-6.61973	1.73835e-07	0.000763149
chr10	70953293	1.66193	-2.69141	-1.33732	-4.76723	3.81869e-05	0.0410376
chr10	71336947	1.75898	NA	1.43107	4.80934	3.37838e-05	0.0388055
chr10	71907028	1.05266	NA	1.12737	5.1723	1.1712e-05	0.0205958
chr10	71929664	0.582264	NA	-1.06465	-6.97504	6.30733e-08	0.000508588
chr10	72056795	1.17773	-1.98164	-1.07471	-4.90958	2.5228e-05	0.0332354
chr10	72818897	1.55067	NA	1.35712	5.16356	1.20151e-05	0.0208963
chr10	72977495	2.71699	NA	1.72866	5.88879	1.442e-06	0.00413239
chr10	73006053	0.667096	NA	-1.13889	-6.99399	5.97731e-08	0.000508588
chr10	73536188	6.07469	-2.71241	-2.48796	-4.73373	4.20918e-05	0.0435698
chr10	73632992	0.917142	NA	-1.20472	-9.67364	4.55808e-11	3.52681e-06
chr10	74077574	0.804806	NA	0.969388	5.06671	1.59468e-05	0.0253913
chr10	74386200	1.21352	NA	-1.37007	-8.82344	4.03314e-10	1.46853e-05
chr10	74870412	1.33409	NA	1.21859	5.06222	1.61574e-05	0.0253913
chr10	75006241	0.357426	NA	-0.827849	-6.56277	2.04722e-07	0.000862061
chr10	75006299	2.2169	-2.69904	-1.77355	-6.30897	4.25549e-07	0.00145533
chr10	75172500	0.729381	NA	-1.18557	-6.89354	7.95066e-08	0.000527001
chr10	75386292	3.20233	2.59158	1.31967	4.67779	4.95159e-05	0.0479359
chr10	75411320	5.32767	-3.0069	-2.48364	-5.04199	1.71411e-05	0.0263938
chr10	75490611	0.338077	NA	-0.807486	-6.5962	1.8598e-07	0.000800382
chr10	75596236	1.43759	NA	1.18992	4.90447	2.56064e-05	0.033299
chr10	75758841	0.490934	NA	-0.978008	-6.92122	7.34893e-08	0.000524376
chr10	75858725	0.449748	-2.91857	-0.75087	-5.21652	1.0291e-05	0.0190665
chr10	75954836	0.812083	NA	-1.2434	-6.75186	1.19079e-07	0.000635429
chr10	76358234	0.816659	-3.25359	-0.980604	-4.77716	3.70993e-05	0.040769
chr10	76684051	0.64865	NA	-1.09061	-6.30906	4.25432e-07	0.00145533
chr10	76684890	5.1187	NA	2.22859	5.97657	1.11662e-06	0.00329136
chr10	76880092	0.940344	NA	0.957442	4.98582	2.01967e-05	0.0296953
chr10	76967162	4.11877	NA	2.24609	6.23887	5.21269e-07	0.00174665
chr10	78171728	0.892906	NA	-1.31209	-6.90595	7.67495e-08	0.000527001
chr10	78952371	0.464757	-2.57753	-0.782971	-4.69241	4.74597e-05	0.046929
chr10	78972224	1.35678	-2.50018	-1.15435	-4.89199	2.65551e-05	0.0340297
chr10	78981055	0.400038	NA	-0.884265	-6.85941	8.76184e-08	0.00053164
chr10	79050579	0.386092	NA	-0.86546	-6.74572	1.21188e-07	0.000640118
chr10	80090183	0.726555	-2.28712	-0.942323	-4.66856	5.08611e-05	0.0486176
chr10	80206778	0.638263	NA	-1.09015	-6.46741	2.69352e-07	0.00106196
chr10	80303457	1.02492	NA	-1.41538	-7.0674	4.85558e-08	0.000508588
chr10	80828454	1.22457	NA	1.20353	4.69473	4.71409e-05	0.0467904
chr10	81248179	2.68304	NA	1.75883	6.66024	1.54774e-07	0.000729003
chr10	81665075	0.915072	NA	-1.27284	-6.00388	1.0313e-06	0.00312928
chr10	81891064	3.01615	NA	-2.41898	-6.92679	7.23346e-08	0.000524376
chr10	81896330	1.53081	NA	1.34133	5.68865	2.58624e-06	0.00648464
chr10	81990604	0.883536	-3.3907	-0.929642	-4.69068	4.7699e-05	0.0470903
chr10	82116640	1.64123	NA	1.39631	4.88626	2.70021e-05	0.0342506
chr10	82116913	1.90138	NA	1.39934	5.55523	3.82001e-06	0.00909456
chr10	82167823	1.90882	NA	1.49682	4.97743	2.06971e-05	0.030009
chr10	82196910	3.09227	NA	-2.4571	-7.0449	5.17467e-08	0.000508588
chr10	82210580	3.03139	NA	-2.43388	-7.03406	5.33585e-08	0.000508588
chr10	82210616	3.10798	NA	-2.4583	-6.99275	5.99836e-08	0.000508588
chr10	82210640	3.12978	NA	-2.46632	-6.99402	5.97691e-08	0.000508588
chr10	82211615	2.94207	-2.59452	-1.96533	-5.19177	1.10635e-05	0.0199078
chr10	82331936	1.97727	-2.86107	-1.53884	-4.66224	5.18018e-05	0.0491046
chr10	83037745	1.79087	NA	1.42605	4.93656	2.33187e-05	0.0319703
chr10	83099851	2.36508	-2.86447	-1.64822	-4.75698	3.93417e-05	0.0417087
chr10	83190442	2.27392	-3.22364	-1.6414	-4.7801	3.67835e-05	0.0406589
chr10	83729383	3.18941	-2.00654	-1.65237	-4.96299	2.15878e-05	0.0305786
chr10	83823066	3.83844	-2.20557	-1.90637	-5.7893	1.92754e-06	0.00520809
chr10	84030812	2.7784	-2.10229	-1.67755	-5.50063	4.48149e-06	0.0101613
chr10	84050589	3.56622	-2.59463	-1.77618	-4.69303	4.73736e-05	0.0469187
chr10	84068966	5.89605	-1.87343	-2.07677	-4.97451	2.08746e-05	0.0301197
chr10	84202589	3.45123	-3.33035	-1.97194	-6.45285	2.80893e-07	0.00108389
chr10	85349061	4.15067	NA	2.11413	4.71191	4.48472e-05	0.0454993
chr10	86181541	0.713833	-3.47383	-0.947935	-5.12803	1.33306e-05	0.0225454
chr10	86527539	3.7522	-2.38912	-1.94012	-5.68847	2.58758e-06	0.00648464
chr10	86543225	2.57466	NA	1.75338	5.5842	3.50971e-06	0.00842057
chr10	86896919	0.771753	NA	-1.2043	-8.32145	1.52696e-09	4.5009e-05
chr10	86942367	2.39532	-3.17312	-1.87068	-6.81292	1.0003e-07	0.000568062
chr10	87008297	2.82362	-2.70669	-1.74113	-4.80111	3.4603e-05	0.0394461
chr10	88125145	0.739558	NA	-1.20245	-7.08234	4.65467e-08	0.000508588
chr10	88161377	1.25197	NA	-1.5642	-7.0182	5.58096e-08	0.000508588
chr10	88161386	0.634169	NA	-1.10582	-6.87567	8.36542e-08	0.000529627
chr10	88161915	1.98893	NA	-1.88954	-5.98624	1.08563e-06	0.00321939
chr10	88347258	2.77827	2.8214	1.44448	4.84437	3.05078e-05	0.0368834
chr10	88517917	0.283886	NA	-0.744931	-6.63116	1.6823e-07	0.000754597
chr10	88699205	1.62309	NA	-1.76658	-8.5743	7.77767e-10	2.67465e-05
chr10	88746825	8.63492	2.31873	2.39911	4.68869	4.79746e-05	0.0471368
chr10	88766181	2.99341	NA	-2.41905	-7.02451	5.4821e-08	0.000508588
chr10	88902498	1.24095	NA	1.20935	4.97321	2.09536e-05	0.0301634
chr10	89189234	2.38913	3.02098	1.39395	4.89393	2.64054e-05	0.0340085
chr10	90967514	0.453884	NA	-0.92619	-6.52102	2.30833e-07	0.00094608
chr10	91061634	1.05641	NA	1.12499	4.79119	3.56155e-05	0.039651
chr10	91388028	1.94879	-2.28736	-1.45399	-4.67534	4.98705e-05	0.0480838
chr10	91803798	4.12878	-2.71525	-2.37827	-7.11606	4.23179e-08	0.000508588
chr10	91932452	2.66713	-2.67201	-1.79094	-4.74589	4.06309e-05	0.0427479
chr10	92280528	1.9307	-2.51358	-1.40775	-4.75819	3.92032e-05	0.0416954
chr10	92455769	3.25697	-3.22415	-1.85151	-5.19387	1.09959e-05	0.019844
chr10	92631296	0.535259	NA	-1.02041	-6.93643	7.03795e-08	0.00052012
chr10	92631317	0.501834	NA	-0.990478	-6.97486	6.31063e-08	0.000508588
chr10	92742722	3.5965	NA	1.97455	4.72168	4.35918e-05	0.0446114
chr10	92794806	1.02056	NA	1.11034	4.85517	2.95631e-05	0.0363415
chr10	93370382	3.16493	-2.04753	-1.74259	-5.53562	4.04555e-06	0.00944978
chr10	93377254	1.80763	3.19736	1.26654	4.66171	5.18815e-05	0.0491049
chr10	94000449	1.69269	NA	1.44177	5.63523	3.02319e-06	0.00745559
chr10	94459590	1.25829	NA	-1.44852	-6.39135	3.35414e-07	0.00121416
chr10	94607845	1.58611	NA	1.38047	5.29658	8.14205e-06	0.0162055
chr10	94789695	2.18731	3.25042	1.42852	4.83396	3.1447e-05	0.0374438
chr10	94951316	3.91797	NA	-2.78024	-10.5277	5.60999e-12	1.73629e-06
chr10	94951434	3.59068	NA	-2.64946	-7.26715	2.7656e-08	0.000489116
chr10	94956452	3.46477	NA	-2.60985	-9.88886	2.66448e-11	3.12943e-06
chr10	94988775	3.00369	-2.80268	-2.02637	-5.37859	6.40495e-06	0.0136712
chr10	95013080	2.89903	NA	-2.37862	-6.964	6.50807e-08	0.000508588
chr10	95017712	2.33403	NA	-2.13614	-6.84502	9.1284e-08	0.000533063
chr10	95036092	3.29635	NA	-2.53859	-7.14708	3.87718e-08	0.000508588
chr10	95065991	3.08116	NA	-2.45294	-7.04365	5.19291e-08	0.000508588
chr10	95070080	2.5183	-2.80882	-1.84171	-5.08284	1.52126e-05	0.0246507
chr10	95080746	2.83898	NA	-2.34945	-6.89536	7.90954e-08	0.000527001
chr10	95183568	1.00207	-2.57311	-0.929282	-4.91749	2.46524e-05	0.0329586
chr10	95275478	0.508816	-2.12137	-0.785213	-5.18293	1.13534e-05	0.0202279
chr10	95462636	0.519191	NA	-1.00665	-9.10103	1.95876e-10	9.32669e-06
chr10	95475547	5.4855	-2.43954	-2.30906	-6.01261	1.00543e-06	0.00306582
chr10	95802672	0.310094	NA	-0.778465	-6.69357	1.40685e-07	0.000702114
chr10	95812772	1.61482	NA	1.34274	4.70218	4.61321e-05	0.0461474
chr10	95813288	1.98265	NA	1.50536	5.13385	1.31055e-05	0.0222866
chr10	95943505	0.529109	NA	-1.01644	-6.98112	6.19952e-08	0.000508588
chr10	96157203	1.82663	3.05109	1.34556	5.11471	1.38595e-05	0.0229559
chr10	96163844	0.641733	NA	-1.12005	-7.05704	4.99993e-08	0.000508588
chr10	96535129	2.747	4.20691	1.5813	5.48983	4.62543e-06	0.0103442
chr10	96826509	0.569692	NA	-1.05526	-7.0225	5.51349e-08	0.000508588
chr10	97273928	1.03353	NA	1.1213	5.23833	9.65491e-06	0.0183889
chr10	97492302	3.72113	-3.30299	-2.32891	-5.53045	4.10715e-06	0.00955759
chr10	97666894	0.775071	NA	0.960353	4.88301	2.72598e-05	0.0344363
chr10	97667157	1.43326	NA	-1.62761	-6.35276	3.74948e-07	0.00130389
chr10	97701469	3.82316	NA	-2.66988	-6.67185	1.4971e-07	0.000712851
chr10	98096569	2.00733	-2.42789	-1.43918	-5.17014	1.17859e-05	0.0206486
chr10	98423486	3.90388	-3.38789	-2.2805	-5.18251	1.13673e-05	0.0202279
chr10	98591538	1.48109	NA	1.32521	4.77867	3.69372e-05	0.040756
chr10	98797758	1.57067	NA	1.36106	5.11446	1.387e-05	0.0229559
chr10	98863189	3.4227	-1.9591	-1.58868	-5.33038	7.37531e-06	0.0151613
chr10	98983954	6.13931	NA	2.63783	5.81531	1.78667e-06	0.00489357
chr10	99047711	5.65074	NA	2.51682	5.69846	2.51318e-06	0.00634961
chr10	99048261	4.77245	NA	2.4082	6.13831	6.97752e-07	0.00220361
chr10	99052653	0.99033	NA	1.09236	4.85088	2.99352e-05	0.0365245
chr10	99059645	5.54508	NA	2.60268	6.18852	6.03165e-07	0.00197544
chr10	99078650	2.04359	NA	1.56496	5.71147	2.41944e-06	0.00613782
chr10	99182881	0.365186	NA	-0.843895	-6.7764	1.1102e-07	0.00060815
chr10	99474941	1.72352	NA	1.43267	4.96576	2.14145e-05	0.0305428
chr10	99687889	4.07531	NA	2.1827	5.66609	2.76247e-06	0.00689502
chr10	99894209	0.485604	NA	-0.96181	-6.64011	1.63966e-07	0.000753225
chr10	99995861	4.10193	NA	1.82656	4.71573	4.43517e-05	0.0450799
chr10	100028994	2.68194	NA	1.68446	5.37014	6.56527e-06	0.0138699
chr10	100433806	4.02921	-2.94195	-1.99543	-4.85457	2.96149e-05	0.0363415
chr10	100992796	0.537579	NA	-1.01238	-6.68804	1.42929e-07	0.000702114
chr10	101297492	3.24606	3.72318	1.76837	5.74071	2.22137e-06	0.00572926
chr10	101682141	0.895687	NA	0.977178	4.87519	2.78878e-05	0.0348279
chr10	101705229	1.73752	-2.45796	-1.44627	-4.76231	3.87364e-05	0.041341
chr10	101736411	0.753782	NA	0.933948	4.72242	4.34983e-05	0.0446114
chr10	101755899	1.93744	NA	-1.9332	-6.69069	1.41847e-07	0.000702114
chr10	102118040	3.31953	-2.94568	-2.05295	-5.06232	1.6153e-05	0.0253913
chr10	102199989	2.77731	2.70391	1.55673	4.95721	2.19552e-05	0.0309573
chr10	102295592	1.3665	NA	1.2864	4.88218	2.73256e-05	0.0344491
chr10	102414833	1.31849	NA	1.27031	5.29307	8.22609e-06	0.0163203
chr10	102415437	2.0009	NA	1.51184	5.81036	1.81267e-06	0.00492124
chr10	102447438	0.779065	NA	-1.19643	-6.3559	3.71565e-07	0.00130389
chr10	102642514	2.02745	NA	1.5603	5.72027	2.35802e-06	0.00602792
chr10	102642529	1.96376	NA	1.56614	6.20414	5.76458e-07	0.00190817
chr10	102892691	0.527593	NA	-1.01546	-6.99237	6.00495e-08	0.000508588
chr10	102986550	1.06032	NA	-1.37023	-6.00013	1.04263e-06	0.00314823
chr10	102986651	0.800849	NA	-1.24898	-7.03805	5.276e-08	0.000508588
chr10	102988964	1.8399	NA	1.44656	4.68247	4.88489e-05	0.0475431
chr10	103045811	2.26662	NA	1.63654	5.29094	8.27751e-06	0.0163699
chr10	103104247	2.03086	-2.37563	-1.57128	-5.21554	1.03204e-05	0.0190665
chr10	103329534	1.48517	NA	1.33696	4.89131	2.66081e-05	0.0340297
chr10	103576543	0.644438	NA	-1.12005	-7.00202	5.84279e-08	0.000508588
chr10	103892340	1.80444	NA	1.48068	5.20808	1.0548e-05	0.0192036
chr10	103991073	0.565755	NA	-1.0455	-6.86873	8.53228e-08	0.000529627
chr10	104001813	0.80105	NA	0.957695	5.51294	4.32299e-06	0.00991563
chr10	104021841	2.09125	NA	1.54464	5.1979	1.08671e-05	0.0196687
chr10	104150682	3.8991	-3.31627	-2.31749	-5.52135	4.21795e-06	0.00977869
chr10	104179680	1.66151	NA	1.42894	5.61109	3.2443e-06	0.00787537
chr10	104286784	2.63336	2.67097	1.41171	4.68488	4.8508e-05	0.0474712
chr10	104311606	1.21304	NA	1.15441	4.96378	2.15383e-05	0.0305784
chr10	104387650	1.49288	NA	1.334	4.82401	3.23716e-05	0.0380227
chr10	104511213	1.28577	NA	1.12594	4.93299	2.35631e-05	0.0321977
chr10	105124375	1.55874	-2.86471	-1.23198	-5.18579	1.12588e-05	0.0202005
chr10	105127632	0.558582	NA	-1.02175	-6.47361	2.64585e-07	0.00104986
chr10	105197345	1.50134	NA	1.35765	5.44515	5.2713e-06	0.0114088
chr10	105258140	1.93758	2.55076	1.28976	4.76395	3.85522e-05	0.0412973
chr10	105366398	1.64793	NA	1.28313	5.06849	1.58643e-05	0.0253747
chr10	105728294	1.06562	NA	-1.24908	-7.41937	1.80609e-08	0.000338777
chr10	105943966	2.73096	-2.27237	-1.672	-5.76083	2.09462e-06	0.00552955
chr10	106029358	4.69081	3.02908	1.93181	5.00925	1.88614e-05	0.0281329
chr10	106400632	0.59694	NA	-1.07986	-7.0283	5.4236e-08	0.000508588
chr10	106400824	1.67564	NA	1.43258	5.17329	1.16779e-05	0.0205958
chr10	106527413	2.54012	-2.5811	-1.67639	-4.8507	2.99507e-05	0.0365245
chr10	107158065	2.61316	-3.37898	-1.88523	-5.27698	8.62254e-06	0.0169919
chr10	107217546	1.6904	NA	1.41406	4.88776	2.68843e-05	0.0341897
chr10	107602347	2.59322	-2.50208	-1.63357	-5.10177	1.43938e-05	0.0236333
chr10	107626047	5.52736	-1.66826	-1.8936	-4.70709	4.54796e-05	0.0457011
chr10	107797454	3.26837	-3.17218	-1.97921	-4.9454	2.2725e-05	0.0316819
chr10	107805172	3.00374	NA	1.73177	5.99124	1.06996e-06	0.00319955
chr10	107965885	3.03258	-2.36707	-1.78886	-4.65598	5.275e-05	0.0496989
chr10	108028863	2.98715	-3.04683	-1.86022	-5.49007	4.62218e-06	0.0103442
chr10	108421555	2.82591	-2.55901	-1.64521	-5.01548	1.85212e-05	0.0278267
chr10	108461113	2.85395	-2.40137	-1.70048	-5.55225	3.85342e-06	0.00911874
chr10	108923286	1.79097	NA	1.39426	5.04211	1.71354e-05	0.0263938
chr10	108924867	1.44575	NA	1.32528	4.93784	2.32318e-05	0.0319703
chr10	108986170	3.03195	NA	1.55578	4.90896	2.52737e-05	0.0332354
chr10	109203358	2.6328	NA	1.73216	6.39985	3.27286e-07	0.00119876
chr10	109791761	3.80963	-2.70135	-2.09187	-6.44802	2.84833e-07	0.00108389
chr10	110265401	1.29783	NA	-1.45327	-5.33105	7.36093e-06	0.0151613
chr10	110391329	2.16166	-3.11557	-1.55473	-4.8356	3.12974e-05	0.0374438
chr10	110745012	2.38612	-2.57302	-1.69748	-5.95601	1.18551e-06	0.00346146
chr10	111250607	3.63359	-3.15357	-2.09051	-5.29901	8.08443e-06	0.0161428
chr10	111584443	2.36142	-2.21741	-1.48245	-5.3349	7.27828e-06	0.0151183
chr10	111836281	2.17483	NA	1.54332	4.87495	2.79074e-05	0.0348279
chr10	111968999	1.09325	NA	1.15823	4.93617	2.33451e-05	0.0319703
chr10	112479298	0.296688	-2.82479	-0.668073	-5.03389	1.75516e-05	0.0268257
chr10	112558559	5.56352	-3.27622	-2.7151	-4.70207	4.61474e-05	0.0461474
chr10	112633092	1.87086	NA	1.4035	4.82402	3.23703e-05	0.0380227
chr10	113182907	4.80119	-2.03376	-2.13628	-5.37662	6.44187e-06	0.0137028
chr10	114080286	1.33666	-2.19839	-1.28267	-4.73447	4.20018e-05	0.0435495
chr10	114222714	2.16669	NA	1.55608	5.62083	3.1532e-06	0.00774536
chr10	114718378	1.65878	NA	1.37932	5.51278	4.32508e-06	0.00991563
chr10	114746877	1.2507	NA	1.21026	4.92871	2.38586e-05	0.032383
chr10	114886822	2.98594	NA	1.73347	6.11489	7.46852e-07	0.0023467
chr10	115235593	1.52808	NA	1.3484	5.16348	1.20179e-05	0.0208963
chr10	115485615	0.887432	NA	1.01168	5.51463	4.30176e-06	0.00991563
chr10	116064889	5.1504	2.65982	1.79933	4.93952	2.3118e-05	0.0319703
chr10	116361169	2.25167	2.99406	1.33511	5.19916	1.0827e-05	0.0196537
chr10	116527112	1.03172	NA	-1.24159	-7.86824	5.2193e-09	0.000140467
chr10	116852574	0.761637	NA	-1.19867	-6.64135	1.63384e-07	0.000753225
chr10	117106798	3.45143	-2.60999	-2.03039	-6.5958	1.86196e-07	0.000800382
chr10	117658849	2.63444	3.36104	1.56876	4.71805	4.40539e-05	0.0449248
chr10	118211224	1.99518	NA	-1.96893	-6.7685	1.13552e-07	0.000616567
chr10	118547802	1.00449	NA	1.09523	4.79151	3.55822e-05	0.039651
chr10	118591615	4.45964	NA	2.15224	4.66429	5.14951e-05	0.0488886
chr10	119926494	2.34457	NA	1.6634	5.7823	1.96735e-06	0.00527179
chr10	120000847	0.668098	NA	-1.11384	-6.44731	2.85418e-07	0.00108389
chr10	120032034	1.61851	NA	1.38634	5.20818	1.05452e-05	0.0192036
chr10	120336970	2.3339	-2.34769	-1.4609	-5.05602	1.6453e-05	0.025589
chr10	120551244	3.12525	2.79845	1.49547	5.06379	1.60834e-05	0.0253913
chr10	120751167	3.08122	-1.74766	-1.56029	-4.80694	3.40199e-05	0.0389247
chr10	120839071	0.618109	NA	-1.08383	-6.6921	1.41277e-07	0.000702114
chr10	120839088	1.18601	NA	-1.36247	-9.2361	1.38336e-10	7.78452e-06
chr10	120839454	0.324341	NA	-0.793212	-6.63695	1.65462e-07	0.000753225
chr10	120930355	1.01701	-2.93279	-1.21262	-4.77222	3.76365e-05	0.0409436
chr10	120995872	1.07746	NA	1.13217	5.05465	1.65188e-05	0.0256268
chr10	121201085	0.976532	NA	1.09056	4.92312	2.42509e-05	0.0325625
chr10	121328863	2.17523	NA	1.50797	4.94593	2.26899e-05	0.0316819
chr10	121623283	1.78063	-2.10586	-1.35617	-4.97955	2.05698e-05	0.030009
chr10	121773861	2.72266	-1.87315	-1.53951	-4.81852	3.28932e-05	0.0384284
chr10	122183163	1.03497	NA	-1.34027	-6.91619	7.45479e-08	0.000524376
chr10	122550195	2.37878	-2.27995	-1.55852	-5.54418	3.94551e-06	0.00925101
chr10	122964478	5.35491	NA	2.51208	5.76007	2.09927e-06	0.00552955
chr10	123072282	2.59553	NA	1.45642	4.97179	2.1041e-05	0.0302189
chr10	123239421	1.56358	-2.43099	-1.365	-5.01394	1.86046e-05	0.0278844
chr10	123686551	1.10854	NA	-1.325	-5.16127	1.20957e-05	0.0209141
chr10	123746494	2.71318	-3.2526	-1.75105	-4.89473	2.63441e-05	0.0340085
chr10	123804553	1.98382	-2.71265	-1.71003	-5.96136	1.1672e-06	0.00342415
chr10	123887317	1.49802	NA	-1.47913	-7.33224	2.30425e-08	0.000419508
chr10	124135308	0.620446	NA	-1.10279	-9.36668	9.90598e-11	6.8131e-06
chr10	124225925	2.02662	3.09984	1.26281	4.77296	3.75555e-05	0.0409275
chr10	124520703	2.11607	-2.2028	-1.3893	-5.14101	1.28342e-05	0.0219457
chr10	124767422	1.6488	NA	1.36893	4.85418	2.96486e-05	0.0363415
chr10	124855715	3.626	NA	2.10193	6.85604	8.84637e-08	0.00053164
chr10	124939625	1.63479	-2.30769	-1.39943	-4.90831	2.53212e-05	0.0332354
chr10	125204147	2.43312	-2.36729	-1.50726	-4.85035	2.99812e-05	0.0365245
chr10	125425399	0.916369	NA	-1.33836	-7.08115	4.67045e-08	0.000508588
chr10	125425401	2.24931	NA	1.51558	5.75731	2.11627e-06	0.00555073
chr10	125709754	5.17761	-2.49017	-2.24986	-4.66805	5.09357e-05	0.0486176
chr10	125732226	2.12337	NA	1.57027	5.0313	1.7685e-05	0.0268968
chr10	126016778	5.79243	NA	2.66094	6.93994	6.96817e-08	0.00052012
chr10	126430158	0.668098	NA	-1.11384	-6.44731	2.85418e-07	0.00108389
chr10	126460392	1.36541	NA	1.23684	5.12196	1.35691e-05	0.0228863
chr10	126595341	0.271561	NA	-0.697492	-5.742	2.213e-06	0.00572926
chr10	126935921	1.5173	-2.36394	-1.37354	-4.99294	1.97812e-05	0.0292932
chr10	127043431	1.42528	-2.32172	-1.18958	-4.70925	4.51948e-05	0.0455441
chr10	127191650	2.08205	-3.30366	-1.64545	-5.05949	1.62869e-05	0.0254171
chr10	127197422	3.21574	-2.33812	-1.95804	-4.80901	3.38162e-05	0.0388055
chr10	127248023	2.60328	-2.79828	-1.70356	-4.80863	3.3853e-05	0.0388055
chr10	127259587	1.58662	NA	1.37983	4.93084	2.37109e-05	0.0323282
chr10	127326871	3.2179	-3.1945	-1.88401	-4.96437	2.15015e-05	0.0305784
chr10	127408789	0.480761	NA	-0.93508	-6.14269	6.8895e-07	0.00218697
chr10	127512489	0.462016	NA	-0.946005	-6.8198	9.80871e-08	0.000562183
chr10	128072953	3.32528	-2.01672	-1.60108	-4.82441	3.23336e-05	0.0380227
chr10	128569545	4.17526	-2.83323	-2.23392	-4.77621	3.72018e-05	0.040769
chr10	128809645	5.27131	NA	2.53617	6.18105	6.16371e-07	0.00200807
chr10	128946836	1.34353	NA	1.27017	5.1399	1.28758e-05	0.0219562
chr10	128946872	1.1794	NA	1.19515	5.17315	1.16828e-05	0.0205958
chr10	129306449	2.38749	-2.27252	-1.43935	-5.27449	8.6857e-06	0.0169919
chr10	129315562	7.57169	2.61698	2.43587	5.03896	1.72936e-05	0.0264969
chr10	129534009	0.749758	NA	-1.21021	-7.07237	4.78779e-08	0.000508588
chr10	129644965	3.39607	-2.29412	-1.70749	-5.99539	1.05712e-06	0.00317648
chr10	129721736	3.9732	-2.31537	-1.77106	-4.99079	1.99054e-05	0.0294068
chr10	129721744	3.91904	-2.58243	-1.77231	-4.84881	3.01158e-05	0.0365522
chr10	129775898	0.928573	NA	1.05704	5.20849	1.05354e-05	0.0192036
chr10	130991518	0.600978	NA	0.855106	5.11832	1.37143e-05	0.0229436
chr10	131489043	2.29217	-2.13326	-1.33509	-4.71029	4.50583e-05	0.0454993
chr10	131758320	2.57334	NA	1.72052	5.61564	3.20145e-06	0.00782784
chr10	131758327	4.09136	NA	2.16536	5.95309	1.19566e-06	0.00347471
chr10	131758335	3.98473	NA	2.09745	6.35399	3.73616e-07	0.00130389
chr10	131758360	4.52768	NA	2.31197	6.38565	3.40976e-07	0.00122711
chr10	131759534	4.96998	NA	2.45953	6.15597	6.62889e-07	0.00212605
chr10	132224009	2.09087	-3.05103	-1.72662	-5.26906	8.82462e-06	0.0171236
chr10	132378644	1.97283	NA	1.3877	4.99561	1.96276e-05	0.0291354
chr10	132501941	3.10224	-3.25072	-1.80567	-5.08667	1.50436e-05	0.0244409
chr10	132848962	3.48664	2.41494	1.47409	4.73509	4.19264e-05	0.0435443
chr10	133010046	2.891	-2.60403	-1.68729	-5.06129	1.62016e-05	0.0253913
chr10	133234933	1.6891	NA	1.37192	5.22848	9.93717e-06	0.0186517
chr10	133479188	2.80879	-3.16795	-1.81634	-4.87752	2.76993e-05	0.0347615
chr10	133519587	2.70438	NA	1.76386	6.63438	1.66683e-07	0.000753225
chr10	134133916	2.45957	NA	1.66411	5.30769	7.88154e-06	0.0159573
chr10	134756391	1.43145	NA	1.30827	4.81841	3.29032e-05	0.0384284
chr10	135100118	0.544935	NA	-1.00358	-7.83188	5.76636e-09	0.000148724
chr10	135288026	6.89199	NA	2.85656	6.39389	3.32958e-07	0.00121236
chr11	235939	0.300444	NA	-0.760565	-6.38982	2.63686e-07	0.00129322
chr11	1132145	1.07745	NA	1.11506	4.79675	3.11232e-05	0.0429775
chr11	1138100	4.20789	NA	2.12294	4.72251	3.88111e-05	0.0488278
chr11	1637650	2.84225	-3.126	-1.89946	-5.20784	9.10647e-06	0.0208304
chr11	1894900	0.639834	NA	0.873313	5.24115	8.24081e-06	0.019561
chr11	2095884	1.21785	-2.57821	-1.2367	-4.71201	4.00413e-05	0.0496204
chr11	2159812	0.52953	NA	0.781783	4.74387	3.64247e-05	0.0470529
chr11	2312452	2.78296	2.33903	1.3026	4.79554	3.12356e-05	0.0429775
chr11	2906710	0.581004	NA	-1.00886	-6.9341	5.27359e-08	0.00058691
chr11	3117220	0.794241	NA	0.965953	4.75137	3.56214e-05	0.0468074
chr11	3430246	0.75784	NA	0.948762	4.83236	2.79914e-05	0.0413609
chr11	3476144	0.441764	NA	-0.908468	-7.74465	5.04055e-09	0.000115047
chr11	3504849	4.3411	NA	2.18835	6.33268	3.12604e-07	0.00144728
chr11	3505318	3.84401	NA	2.19119	7.26743	1.99222e-08	0.000370776
chr11	3512381	5.03897	NA	2.45749	5.92496	1.05768e-06	0.00368736
chr11	3532298	8.38964	4.10062	2.75678	4.79042	3.1715e-05	0.0432988
chr11	3534637	4.28985	NA	2.29464	6.94287	5.13952e-08	0.00058691
chr11	3583991	5.56191	-2.49889	-1.96696	-4.95548	1.9386e-05	0.033291
chr11	4643638	0.1481	NA	-0.536741	-5.74348	1.82317e-06	0.00579728
chr11	5199675	1.60036	NA	-1.74347	-6.61341	1.35769e-07	0.000873028
chr11	5204926	3.99121	NA	-2.57548	-6.5325	1.72566e-07	0.00100876
chr11	5691191	3.34959	-2.5821	-2.06695	-5.2094	9.06399e-06	0.0208304
chr11	5720710	1.35383	NA	1.28157	5.17292	1.01119e-05	0.0222509
chr11	6168295	2.4666	-2.70984	-1.71126	-4.83075	2.81259e-05	0.0413609
chr11	6526702	2.64817	-2.08368	-1.63994	-5.21059	9.03171e-06	0.0208304
chr11	6552687	0.400896	NA	0.696702	5.04158	1.49858e-05	0.0294684
chr11	6624409	0.270365	NA	-0.706532	-5.91058	1.10429e-06	0.00380403
chr11	6677265	0.798781	NA	-1.26036	-9.71857	2.28496e-11	2.61813e-06
chr11	6705053	0.457023	NA	-0.899515	-5.87846	1.21593e-06	0.0041129
chr11	6778817	1.22337	NA	-1.3143	-6.78812	8.10239e-08	0.000647244
chr11	6900344	2.16344	-2.78904	-1.58572	-5.28792	7.16172e-06	0.0177881
chr11	7600643	0.765433	NA	0.942108	4.97858	1.80927e-05	0.0320202
chr11	7836656	2.28536	-2.64512	-1.532	-5.09911	1.26148e-05	0.0259802
chr11	8073236	4.08181	-1.96608	-1.84502	-5.23706	8.34254e-06	0.019626
chr11	8081274	3.23739	-2.3146	-1.81537	-5.6607	2.33764e-06	0.00708594
chr11	8246845	1.35499	NA	1.25834	4.89345	2.33301e-05	0.0375044
chr11	8285587	0.647873	NA	0.881886	4.95283	1.95399e-05	0.0334559
chr11	8885593	0.635579	NA	-1.11129	-6.97505	4.67658e-08	0.00058691
chr11	9335273	0.86897	NA	-1.22111	-5.79386	1.56728e-06	0.00509679
chr11	9630308	4.41977	-2.52358	-2.21012	-5.4079	4.99535e-06	0.0132005
chr11	9765347	7.14533	-2.32663	-2.57247	-5.45817	4.29529e-06	0.0117809
chr11	9772839	6.24677	-2.37668	-2.28187	-5.02244	1.58689e-05	0.030012
chr11	9814611	11.0504	-1.88555	-3.00154	-4.74114	3.67214e-05	0.0473305
chr11	10329830	1.52714	NA	1.2941	4.95664	1.93187e-05	0.0332741
chr11	10696385	0.481306	NA	-0.965977	-8.62057	4.3282e-10	1.54552e-05
chr11	10765497	3.2434	-2.52312	-1.85918	-6.37677	2.74137e-07	0.00132207
chr11	11864590	0.641743	-2.7482	-0.901573	-5.10325	1.24592e-05	0.0259802
chr11	12116519	1.0303	-2.67346	-1.0155	-5.05455	1.4415e-05	0.0287488
chr11	12511808	2.32678	2.43814	1.39148	4.89167	2.34544e-05	0.0375998
chr11	13116757	3.08138	NA	1.94169	6.71942	9.92305e-08	0.00072692
chr11	13298376	0.436017	NA	0.711505	4.77523	3.31816e-05	0.0443484
chr11	13633036	3.11841	-3.10059	-1.91899	-4.787	3.20396e-05	0.0435181
chr11	13940633	4.95901	2.64295	1.74602	4.83476	2.77922e-05	0.0413609
chr11	14542320	0.455303	NA	-0.942793	-6.86596	6.44276e-08	0.000601379
chr11	14542413	0.176842	NA	-0.585583	-5.92668	1.05225e-06	0.00368736
chr11	15884275	4.97022	NA	2.3074	5.93095	1.03888e-06	0.00368736
chr11	15998217	2.73184	2.87059	1.51029	4.82034	2.90121e-05	0.0415046
chr11	16629389	0.796763	NA	-1.24149	-6.96338	4.83941e-08	0.00058691
chr11	16629485	0.62829	NA	0.848572	4.96615	1.87775e-05	0.0326334
chr11	17100004	0.278198	NA	-0.73734	-6.47594	2.0412e-07	0.00111442
chr11	17123236	0.562043	NA	-1.04357	-8.78035	2.79406e-10	1.18037e-05
chr11	17374419	0.821645	NA	0.978012	4.97112	1.85006e-05	0.0323105
chr11	17713916	2.3872	NA	-2.15324	-6.80235	7.76969e-08	0.000633306
chr11	17723457	1.61705	NA	-1.77387	-6.86739	6.41559e-08	0.000601379
chr11	17757143	0.994831	NA	-1.36372	-6.57555	1.51885e-07	0.000896927
chr11	17776876	3.3169	NA	2.01091	6.07515	6.74516e-07	0.00256813
chr11	18640329	0.914918	NA	0.991431	4.86418	2.54586e-05	0.039606
chr11	19092986	0.754891	NA	0.93964	4.74669	3.6121e-05	0.0468698
chr11	20182324	0.176842	NA	-0.585583	-5.92668	1.05225e-06	0.00368736
chr11	20839874	3.3508	NA	1.90565	4.7317	3.77659e-05	0.0478763
chr11	21419884	1.55924	NA	1.28872	4.74957	3.58131e-05	0.0468074
chr11	21571899	3.35559	-2.51851	-1.85391	-6.23233	4.21665e-07	0.00184868
chr11	21586122	3.40595	NA	2.0651	7.25756	2.05019e-08	0.000370776
chr11	21676754	4.11246	-1.86541	-1.72268	-4.86311	2.55399e-05	0.0396259
chr11	23162582	2.15073	-2.4318	-1.30471	-4.73611	3.72742e-05	0.0474759
chr11	23444071	1.36997	NA	-1.52199	-5.66026	2.34077e-06	0.00708594
chr11	24145800	4.19251	-3.39434	-2.2004	-4.99491	1.72305e-05	0.0309071
chr11	24183712	2.13032	-2.87128	-1.5798	-4.73564	3.73264e-05	0.0474759
chr11	24205380	3.62682	-2.11873	-1.72209	-5.31834	6.53673e-06	0.0165194
chr11	24533371	3.45774	NA	2.00374	7.13251	2.95062e-08	0.00051745
chr11	24695916	0.426529	-3.00868	-0.763523	-4.82681	2.8458e-05	0.0413609
chr11	25672616	0.951731	NA	-1.36372	-7.08761	3.36396e-08	0.00054069
chr11	27494870	0.41806	NA	0.699714	4.8248	2.86293e-05	0.0413609
chr11	27527476	0.733484	NA	-1.07731	-5.19976	9.3299e-06	0.0212575
chr11	27527676	1.03578	NA	-1.28517	-5.9921	8.6492e-07	0.00314809
chr11	27720349	0.75272	NA	-1.17471	-6.36741	2.81879e-07	0.00134817
chr11	28132110	0.465383	NA	-0.953548	-6.88958	6.01033e-08	0.000601379
chr11	30333016	2.8157	2.24007	1.41523	4.93813	2.04168e-05	0.0341492
chr11	30606109	0.974054	NA	-1.36769	-6.8752	6.26991e-08	0.000601379
chr11	31341994	2.5943	2.80895	1.439	4.89984	2.28897e-05	0.037002
chr11	31390948	0.362186	NA	-0.818935	-6.14758	5.43134e-07	0.00219806
chr11	31391095	0.488098	NA	-0.968756	-6.72745	9.69065e-08	0.000724017
chr11	32159104	0.826478	NA	0.971277	4.84647	2.68387e-05	0.04066
chr11	32830954	0.582891	NA	0.830018	4.87879	2.4373e-05	0.0387504
chr11	32913903	0.456427	NA	-0.935904	-6.66597	1.16212e-07	0.000782023
chr11	33116505	0.753539	NA	0.882671	5.54434	3.31569e-06	0.00952404
chr11	33288080	1.55755	NA	1.23238	4.79443	3.1339e-05	0.0429775
chr11	33682415	3.04207	-2.07013	-1.57588	-5.36749	5.63994e-06	0.0144422
chr11	33891799	0.427889	NA	-0.87807	-5.9978	8.50278e-07	0.00311439
chr11	33964812	0.95781	NA	1.06462	4.99453	1.72501e-05	0.0309071
chr11	34066562	1.18206	NA	-1.33087	-4.90771	2.2358e-05	0.0363455
chr11	35103028	1.40571	NA	1.16967	4.72252	3.88106e-05	0.0488278
chr11	35105650	0.319258	NA	-0.79	-6.60504	1.39174e-07	0.000875468
chr11	35257315	2.42522	NA	-2.17734	-6.88477	6.09602e-08	0.000601379
chr11	36129818	0.576986	NA	-1.05135	-6.77097	8.52272e-08	0.000666523
chr11	37120723	1.77958	-2.61663	-1.44456	-5.11192	1.21402e-05	0.0257354
chr11	38695109	2.64905	NA	-2.28699	-9.17794	9.53676e-11	5.51911e-06
chr11	38700774	2.73007	NA	-2.32386	-9.30341	6.82199e-11	4.38669e-06
chr11	38738682	2.74192	NA	-2.27581	-8.1369	1.66e-09	4.57466e-05
chr11	38749911	3.54672	NA	-2.65122	-10.2608	5.66429e-12	1.29311e-06
chr11	38755565	2.07602	NA	-2.00277	-8.41863	7.56015e-10	2.30274e-05
chr11	38826799	2.83821	NA	-2.37659	-9.60887	3.04407e-11	2.61813e-06
chr11	38915574	1.11023	NA	-1.46111	-6.87202	6.32895e-08	0.000601379
chr11	38971950	0.777294	NA	-1.23208	-7.08009	3.4387e-08	0.00054069
chr11	38986017	1.30128	NA	-1.59334	-6.99457	4.41653e-08	0.00058691
chr11	39272024	0.582033	NA	0.839855	5.04038	1.50397e-05	0.0294684
chr11	40268097	3.20661	NA	1.86786	4.73676	3.72028e-05	0.0474759
chr11	40512256	2.45553	-3.49545	-1.87495	-5.54348	3.32433e-06	0.00952404
chr11	41342148	1.74738	NA	1.40597	5.40472	5.04329e-06	0.0132066
chr11	41482512	1.79896	-2.13094	-1.32043	-4.83116	2.80919e-05	0.0413609
chr11	41500855	2.36452	-2.03366	-1.47213	-5.0997	1.25924e-05	0.0259802
chr11	41519807	1.17976	NA	1.14004	4.91999	2.15536e-05	0.0353357
chr11	41767994	2.63403	NA	1.74993	6.70012	1.05051e-07	0.00073632
chr11	41880528	2.3917	-3.22383	-1.76523	-5.07149	1.37023e-05	0.027794
chr11	42856298	1.92623	NA	-1.9257	-6.68699	1.09208e-07	0.000752394
chr11	43256722	0.73686	NA	0.931194	4.79034	3.17229e-05	0.0432988
chr11	43256842	0.454205	NA	-0.931094	-8.19853	1.39645e-09	4.04077e-05
chr11	43381368	0.434303	NA	-0.913358	-6.64436	1.23884e-07	0.000814704
chr11	43577841	0.506273	NA	-0.976773	-6.52322	1.77385e-07	0.00101047
chr11	43577879	0.326067	NA	-0.783111	-6.22221	4.34593e-07	0.00188876
chr11	43578340	0.423179	NA	-0.909313	-6.82523	7.26322e-08	0.000633306
chr11	43597682	0.706038	NA	-1.17471	-7.07769	3.46296e-08	0.00054069
chr11	43598232	0.624677	NA	0.856333	4.82444	2.86594e-05	0.0413609
chr11	43602225	2.00788	NA	1.54911	5.6301	2.56267e-06	0.00760548
chr11	43602269	1.05031	NA	1.12525	4.77889	3.28223e-05	0.0440718
chr11	43703141	0.300444	NA	-0.760565	-6.38982	2.63686e-07	0.00129322
chr11	43759585	1.3596	-2.96766	-1.26687	-5.18066	9.88002e-06	0.022047
chr11	44331893	1.22923	NA	-1.49055	-6.22011	4.37334e-07	0.00188876
chr11	44332037	0.590268	NA	0.837707	4.91344	2.19793e-05	0.0358306
chr11	45231613	3.12253	-1.77896	-1.68492	-4.78571	3.2163e-05	0.0435181
[truncated: 10,015 more rows]

## Sheet: DMC&DVC
Chromosome	Position	Methylation difference (RA-OA)	P-value	Adjusted P-value	SampleVariance	LogVarianceRatio (RA/OA)	Difference in Levene test	t	P-value	Adjusted P-value
chr1	1315043	-22.2973	1.46549e-14	2.70893e-11	4.35292	NA	-2.93986	-10.0624	1.12228e-11	6.56981e-06
chr1	7554982	22.7907	4.77396e-15	9.97274e-12	5.71495	NA	2.45834	4.87816	2.53041e-05	0.0335177
chr1	31464327	22.1748	0	0	7.12521	NA	2.8124	7.27599	2.13614e-08	0.000290875
chr1	48954953	-38.5897	0	0	6.92915	-1.91806	-2.43317	-5.11986	1.23447e-05	0.0217741
chr1	54029642	25.0193	6.69131e-13	8.16244e-10	7.10401	-1.79138	-1.98158	-4.86327	2.64447e-05	0.0345358
chr1	58604854	37.1064	3.11973e-14	5.2723e-11	5.20052	-2.12459	-1.89037	-6.03489	8.09165e-07	0.00238148
chr1	60162907	24.1758	0	0	7.8742	NA	2.87576	6.38658	2.85673e-07	0.0010201
chr1	62435140	-23.8411	0	0	3.57104	NA	-2.66544	-9.25542	9.03645e-11	7.10075e-06
chr1	66142094	22.3881	0	0	6.0462	NA	2.70783	7.73487	5.7731e-09	9.35852e-05
chr1	66145151	25.9009	0	0	9.43102	NA	3.18368	5.66701	2.41774e-06	0.00638503
chr1	69447614	35.9833	0	0	7.49306	NA	2.95942	8.7549	3.43852e-10	1.13279e-05
chr1	72057112	33.5106	0	0	6.79874	NA	2.71906	5.13782	1.17025e-05	0.0210595
chr1	81952604	33.5933	0	0	4.81689	-2.44466	-1.85948	-5.50029	3.97413e-06	0.00950501
chr1	86359755	-23.514	6.66134e-16	1.69801e-12	5.38906	-1.73946	-2.37466	-5.65644	2.49514e-06	0.00655063
chr1	86375654	-32.9684	0	0	5.989	-2.12202	-2.67741	-6.53292	1.85639e-07	0.000770675
chr1	86414726	-32.2024	0	0	7.75362	-2.2591	-2.90963	-5.36645	5.92276e-06	0.0129523
chr1	86416971	-23.1748	0	0	5.48783	-1.94477	-2.43359	-5.5845	3.09183e-06	0.00773916
chr1	88119200	38.4568	0	0	6.41532	-2.54375	-2.45224	-7.01383	4.55489e-08	0.000460569
chr1	93530499	37.7144	1.11022e-16	3.40561e-13	5.66859	-1.73434	-1.61631	-5.28583	7.53119e-06	0.0156011
chr1	93672688	37.7962	0	0	7.00779	-1.76319	-1.90927	-5.40528	5.27549e-06	0.0119196
chr1	93716973	30.8621	5.92859e-14	9.45727e-11	12.4437	-2.58884	-3.60753	-6.79609	8.58473e-08	0.000552279
chr1	93790293	40.383	0	0	6.61563	-1.96902	-1.79033	-4.64182	5.08668e-05	0.0470548
chr1	93799644	39.6826	0	0	7.1112	-2.34714	-2.29365	-6.99627	4.79307e-08	0.00046619
chr1	93806698	31.1337	0	0	5.70252	-2.25699	-2.0953	-6.08425	6.98883e-07	0.00208697
chr1	98348884	-21.4925	0	0	3.13267	NA	-2.47318	-6.68091	1.20233e-07	0.000667336
chr1	98397765	-21.6216	0	0	3.10228	NA	-2.46155	-6.67432	1.22576e-07	0.00066989
chr1	100880024	-28.6079	0	0	6.65915	-1.57587	-2.46679	-4.8276	2.9391e-05	0.0362672
chr1	100983622	-20.7747	0	0	4.28826	NA	-2.83794	-6.61444	1.46102e-07	0.000699277
chr1	100998695	-27.3224	0	0	3.59399	NA	-2.62017	-6.57803	1.62587e-07	0.000738486
chr1	101026007	-23.5495	0	0	3.44982	NA	-2.56914	-6.54722	1.77992e-07	0.000750162
chr1	118098031	-36.5476	0	0	8.23246	2.11231	1.97663	4.84226	2.8143e-05	0.0355165
chr1	119524913	21.7038	0	0	4.92144	NA	2.40129	6.80838	8.28206e-08	0.000552279
chr1	119854741	21.2534	0	0	4.45496	NA	2.20429	4.96925	1.93137e-05	0.0288368
chr1	154735387	22.6	0	0	6.90314	NA	2.86231	7.2322	2.42302e-08	0.000317249
chr1	156798115	-28.5088	0	0	3.93431	NA	-2.79269	-9.52125	4.50311e-11	6.56981e-06
chr1	167614953	21.1445	3.33067e-16	9.27372e-13	6.4655	1.93729	1.82695	4.60615	5.64975e-05	0.0494971
chr1	167750525	-32.0225	0	0	4.11498	NA	-2.62662	-6.2801	3.91255e-07	0.0013231
chr1	189725720	45.5171	0	0	6.20392	-2.0892	-1.84931	-6.09081	6.85424e-07	0.00205882
chr1	194067387	31.2121	0	0	4.74525	-2.26085	-1.87974	-4.95287	2.02755e-05	0.029751
chr1	201378599	27.0916	0	0	7.0238	NA	2.82346	7.83598	4.34069e-09	7.77719e-05
chr1	207454639	-30.0976	0	0	5.6488	-1.27739	-2.18043	-4.65735	4.8593e-05	0.0461404
chr1	218296301	21.192	0	0	5.87815	NA	2.44969	7.68231	6.69859e-09	0.000105247
chr1	218299525	21.1679	0	0	6.03676	NA	2.50627	8.38502	9.42323e-10	2.29134e-05
chr1	219000662	-37.1947	0	0	6.91293	2.61979	1.97589	5.49874	3.99251e-06	0.00952667
chr1	222623947	25.6	1.11022e-16	3.40561e-13	7.47752	NA	2.91732	7.89561	3.6708e-09	6.81612e-05
chr1	238744044	30.1653	0	0	6.58029	NA	2.56671	7.2558	2.2639e-08	0.000304216
chr10	7997980	20.0514	4.44089e-16	1.10814e-12	6.64373	NA	2.81293	8.01168	3.52765e-09	9.92551e-05
chr10	13636117	-28.8591	0	0	5.88236	NA	-3.05086	-11.267	9.869e-13	6.1089e-07
chr10	13671571	-25.8772	0	0	5.83444	NA	-3.0016	-9.83666	3.03338e-11	3.12943e-06
chr10	13703604	-28.6609	0	0	5.03827	-2.26365	-2.30154	-6.46399	2.72024e-07	0.00106571
chr10	13706230	-26.9736	0	0	5.62974	-2.29522	-2.32752	-5.34304	7.10697e-06	0.0148121
chr10	13707236	-27.7228	0	0	4.74731	NA	-2.73585	-10.2332	1.14283e-11	2.35804e-06
chr10	18791538	-22.1429	5.55111e-16	1.34798e-12	3.17572	NA	-2.49058	-7.08246	4.65314e-08	0.000508588
chr10	18908642	-44.8819	0	0	5.81157	NA	-3.28288	-6.9605	6.57304e-08	0.000508588
chr10	20475209	21.2687	0	0	4.81968	NA	2.29416	4.82571	3.22115e-05	0.0380227
chr10	33637433	24.8807	2.77556e-15	5.79414e-12	7.56556	2.57158	2.26251	5.07702	1.54736e-05	0.0249431
chr10	34414864	26.9886	0	0	7.44484	NA	2.97129	5.81669	1.7795e-06	0.00489357
chr10	42798261	22.9618	3.81473e-13	4.54248e-10	6.85592	-1.98683	-2.24092	-4.89346	2.64416e-05	0.0340085
chr10	55509641	-23.0558	0	0	4.24991	-2.9393	-2.5154	-7.7842	6.57329e-09	0.000162755
chr10	76684890	23.4742	8.48765e-13	9.18554e-10	5.1187	NA	2.22859	5.97657	1.11662e-06	0.00329136
chr10	82196910	-21.5278	3.60823e-14	5.57258e-11	3.09227	NA	-2.4571	-7.0449	5.17467e-08	0.000508588
chr10	94951316	-21.5789	0	0	3.91797	NA	-2.78024	-10.5277	5.60999e-12	1.73629e-06
chr10	94951434	-34.3284	0	0	3.59068	NA	-2.64946	-7.26715	2.7656e-08	0.000489116
chr10	95036092	-22.5434	0	0	3.29635	NA	-2.53859	-7.14708	3.87718e-08	0.000508588
chr11	9765347	31.7373	0	0	7.14533	-2.32663	-2.57247	-5.45817	4.29529e-06	0.0117809
chr11	9772839	28.7487	4.18221e-13	6.69585e-10	6.24677	-2.37668	-2.28187	-5.02244	1.58689e-05	0.030012
chr11	9814611	39.796	1.18794e-14	3.16691e-11	11.0504	-1.88555	-3.00154	-4.74114	3.67214e-05	0.0473305
chr11	15884275	32.6923	0	0	4.97022	NA	2.3074	5.93095	1.03888e-06	0.00368736
chr11	38749911	-24.8731	0	0	3.54672	NA	-2.65122	-10.2608	5.66429e-12	1.29311e-06
chr11	63371720	44.2857	0	0	12.5004	NA	3.7467	6.51533	1.81588e-07	0.00101047
chr11	72149532	-29.927	0	0	4.31491	NA	-2.61811	-10.1946	6.70327e-12	1.29311e-06
chr11	76929106	35.5337	0	0	7.20975	2.60709	2.36603	5.15204	1.07648e-05	0.0235978
chr11	77234218	-22.4799	2.22045e-16	9.32696e-13	4.73734	-2.06539	-2.13301	-5.6632	2.3202e-06	0.00708594
chr11	77623781	27.248	0	0	6.1059	NA	2.72819	6.09903	6.2801e-07	0.00246277
chr11	91392226	21.192	0	0	4.89822	NA	2.24328	6.94764	5.06818e-08	0.00058691
chr11	91424225	23.3955	0	0	5.93691	NA	2.46407	6.82642	7.23775e-08	0.000633306
chr11	108419418	-28.1247	1.9762e-14	4.75596e-11	4.42619	-1.50227	-2.04975	-4.81423	2.95448e-05	0.0419073
chr11	125905258	-27.791	0	0	4.338	-2.6916	-2.14471	-5.8767	1.22238e-06	0.0041129
chr12	14892925	-29.3706	0	0	3.4095	NA	-2.58095	-7.35464	1.45861e-08	0.000275203
chr12	31568046	-27.2197	0	0	3.99327	-1.77769	-1.88384	-5.22924	8.3218e-06	0.018608
chr12	31612046	-24.5763	6.61582e-13	7.40747e-10	3.85014	NA	-2.74442	-10.2217	5.59677e-12	1.16387e-06
chr12	31616906	-25.208	0	0	3.94955	-1.77844	-1.84703	-4.98659	1.72654e-05	0.0319154
chr12	31627584	-29.7619	0	0	3.83007	NA	-2.46196	-9.77705	1.77012e-11	2.20862e-06
chr12	31634744	-21.2644	0	0	3.06819	NA	-2.45122	-9.49416	3.73231e-11	3.42353e-06
chr12	31664258	-32.7189	0	0	4.27333	NA	-2.60236	-10.2445	5.27988e-12	1.16387e-06
chr12	31679310	-28.3465	0	0	3.59833	NA	-2.37873	-9.32317	5.88859e-11	3.88116e-06
chr12	31682083	-29.213	0	0	3.94226	-2.65828	-2.12615	-6.90642	5.43478e-08	0.000681212
chr12	31722100	-37.3913	0	0	3.87348	NA	-2.77511	-10.9727	8.48725e-13	5.29485e-07
chr12	46326575	28.5319	0	0	5.19036	NA	2.45169	6.66641	1.10708e-07	0.000874254
chr12	46335124	27.0208	0	0	5.47912	NA	2.38424	6.63732	1.20714e-07	0.00092625
chr12	57070839	29.6482	0	0	6.70033	NA	2.78237	6.92653	5.12127e-08	0.000681212
chr12	68475000	32.3138	7.77156e-16	1.84884e-12	4.32618	-3.3348	-1.94329	-5.22326	8.47304e-06	0.0188113
chr12	78311897	-24.1127	1.00575e-12	1.07913e-09	4.33197	3.96281	1.84124	5.92116	1.03241e-06	0.00348151
chr12	91428024	35.3261	7.77156e-16	1.84884e-12	5.22639	NA	2.38695	4.81738	2.86658e-05	0.0426813
chr12	92895170	31.2318	4.66294e-15	9.14584e-12	4.87493	-1.91413	-1.89356	-5.01882	1.56732e-05	0.0299763
chr12	104655941	23.3898	0	0	7.80272	NA	3.02698	5.61638	2.58857e-06	0.00751119
chr12	104666157	22.3926	0	0	7.71183	NA	2.95772	5.30198	6.68361e-06	0.0161614
chr12	104667243	24.8062	0	0	7.70107	NA	2.99168	5.5175	3.48859e-06	0.00950389
chr12	104675227	35.6688	1.66534e-15	3.66979e-12	9.37507	NA	3.26381	5.31713	6.38528e-06	0.0157451
chr12	104702761	27.7108	0	0	9.91333	NA	3.34276	5.24741	7.87854e-06	0.0179624
chr12	104729267	24.5	3.33067e-16	8.5885e-13	6.47497	NA	2.75716	5.61271	2.61738e-06	0.00753437
chr12	108892019	-29.1187	0	0	3.38445	-2.73703	-2.08141	-5.09745	1.2374e-05	0.0253103
chr12	128079852	-22.541	0	0	2.84455	NA	-2.35553	-7.08529	3.2081e-08	0.000571831
chr13	36464129	-23.5294	0	0	3.16135	NA	-2.50516	-9.62608	1.40239e-11	6.18034e-06
chr13	51573565	28.9286	0	0	4.52328	NA	2.34572	6.03479	5.81805e-07	0.0033737
chr13	70887378	20.8556	0	0	4.76974	NA	2.39887	6.51824	1.30262e-07	0.00105135
chr13	74499838	24.2424	2.04836e-13	2.59716e-10	3.69081	NA	2.00666	4.81716	2.52284e-05	0.0444412
chr13	76905632	23.5537	6.37046e-13	6.81829e-10	4.56997	NA	2.38792	7.03124	2.6984e-08	0.000488159
chr13	84146664	-28.542	7.10543e-15	1.32473e-11	4.91687	3.44305	1.80634	5.48864	3.17284e-06	0.0102814
chr13	86321211	-20.283	0	0	1.99809	NA	-1.94072	-6.48612	1.43834e-07	0.00110933
chr13	93423509	-20.4918	1.76314e-12	1.60477e-09	2.25311	NA	-2.08226	-6.68559	7.77949e-08	0.000745307
chr13	106366454	20.7381	0	0	4.63702	NA	2.3138	6.91609	3.83597e-08	0.000527977
chr13	106369427	24.9433	0	0	5.13708	NA	2.37357	6.97599	3.1941e-08	0.000488159
chr13	106375975	20.7084	0	0	5.17631	NA	2.4767	7.44147	7.77559e-09	0.000285558
chr13	106386438	24.911	1.11022e-16	3.18181e-13	5.35691	NA	2.50583	7.22533	1.49501e-08	0.000439232
chr14	25500102	29.4668	1.94289e-14	3.59061e-11	5.11244	-1.8781	-1.87123	-5.1221	1.18278e-05	0.0219403
chr14	30209364	30.8451	0	0	3.28432	-1.9209	-1.78933	-5.13344	1.1433e-05	0.0214102
chr14	35188367	-22.0472	0	0	3.80647	NA	-2.73216	-10.0801	9.15691e-12	1.85995e-06
chr14	35197452	-25.8216	0	0	4.40351	NA	-2.86447	-8.80948	2.62064e-10	1.33076e-05
chr14	51847086	27.1579	0	0	6.77494	NA	2.75052	5.67314	2.26504e-06	0.00643459
chr14	62132295	-24.8402	0	0	6.30779	-1.73378	-2.49143	-4.82697	2.85524e-05	0.0391708
chr14	63476187	-30.0004	8.43769e-15	1.6869e-11	6.66148	3.73743	2.30861	5.78299	1.62914e-06	0.00497608
chr14	63673277	-30.5085	0	0	3.85355	NA	-2.76623	-10.6757	2.04335e-12	8.30088e-07
chr14	66066375	-23.8938	0	0	3.44833	NA	-2.50046	-6.30965	3.37329e-07	0.00155203
chr14	66072040	-24.0955	0	0	3.92815	-3.74998	-2.4532	-5.94768	9.94527e-07	0.00345312
chr14	66094449	-33.3333	0	0	6.13896	NA	-3.24487	-6.18664	4.86775e-07	0.00195312
chr14	66120675	-24.5431	0	0	4.73881	NA	-2.97244	-6.99204	4.49195e-08	0.000599503
chr14	78911428	-22.762	2.22045e-16	5.88272e-13	4.71439	-1.53534	-1.93305	-4.7364	3.73763e-05	0.0462913
chr15	26042118	23.4534	1.49691e-12	2.21144e-09	1.77771	-2.86769	-1.54179	-4.72704	4.29829e-05	0.0480451
chr15	36796268	29.2874	6.76126e-14	1.46231e-10	4.87376	-2.30931	-1.98655	-6.0781	8.33479e-07	0.00298647
chr15	49619584	36.7347	8.21565e-15	2.36235e-11	8.71524	NA	3.12828	5.51061	4.36231e-06	0.0114554
chr15	58338650	27.7655	4.04898e-13	7.16675e-10	3.2926	-2.77391	-1.7456	-4.9277	2.39697e-05	0.0347266
chr15	62685856	30.4175	0	0	8.12848	NA	2.59928	6.01261	1.00823e-06	0.00342081
chr15	62715042	31.6456	0	0	7.51692	NA	2.29554	5.50047	4.49367e-06	0.0116409
chr15	85318080	22.7273	2.88658e-15	9.10225e-12	5.76135	NA	2.53202	6.40953	3.19296e-07	0.00140709
chr15	85355494	25.0814	0	0	5.76602	NA	2.6877	7.23211	3.06467e-08	0.000543759
chr15	102243354	-22.6087	0	0	5.39135	NA	-3.165	-6.98693	6.12229e-08	0.000571645
chr16	17378078	34.5107	0	0	8.65198	-2.82595	-2.90576	-4.87991	3.07021e-05	0.036429
chr16	73133571	33.7884	0	0	8.23157	NA	2.61242	6.18466	7.44056e-07	0.0030582
chr16	83083141	21.5247	8.43769e-15	3.24977e-11	7.52829	NA	2.89785	5.70426	2.91038e-06	0.00791978
chr16	84569101	24.2064	7.77156e-16	4.0287e-12	7.55441	NA	2.99336	8.33136	2.16464e-09	6.57011e-05
chr17	21434560	-38.6654	0	0	8.43967	-1.70519	-2.87206	-4.75304	4.48082e-05	0.0386121
chr17	32591444	33.3307	0	0	6.06946	-2.24191	-2.19704	-6.08329	1.02133e-06	0.00246122
chr17	36547196	23.5294	2.44249e-15	1.07102e-11	6.9151	NA	2.78033	6.66458	2.00815e-07	0.000723786
chr17	51461346	28.5518	3.10862e-15	1.312e-11	6.01754	-2.35522	-2.05195	-4.86081	3.29846e-05	0.0315016
chr17	66619972	-21.1864	0	0	3.47367	NA	-2.59637	-7.22457	4.31562e-08	0.000554792
chr17	70037443	39.4737	0	0	6.69244	-2.41021	-2.31829	-5.71189	2.92231e-06	0.00571829
chr17	80322719	41.2707	0	0	8.11116	-2.711	-3.00174	-6.5043	3.13592e-07	0.00100421
chr17	80324226	42.2358	0	0	6.80077	-2.07898	-2.20815	-5.69786	3.04114e-06	0.00583571
chr17	80335506	44.4081	0	0	7.60191	-1.76461	-2.12781	-4.99754	2.23488e-05	0.0241341
chr18	3171190	41.6479	0	0	4.61537	-2.39349	-1.60507	-5.30421	5.54484e-06	0.0210146
chr18	7993037	-22.0974	0	0	3.79355	NA	-2.737	-9.82813	7.62776e-12	2.68228e-06
chr18	23659199	25.8476	0	0	2.19741	-3.17723	-1.5242	-5.40387	4.06851e-06	0.0172371
chr18	29235470	34.1463	0	0	6.53653	NA	2.56235	6.55224	1.14597e-07	0.000982874
chr18	43257064	24.1497	0	0	6.59161	NA	2.75859	6.09888	4.67656e-07	0.00288508
chr18	61059353	-20.6573	0	0	2.97041	NA	-2.43191	-9.18948	4.51e-11	3.96482e-06
chr18	61067122	-20.6522	0	0	3.62353	NA	-2.63757	-8.81815	1.29805e-10	6.5208e-06
chr18	61068236	-26.9663	0	0	3.73047	NA	-2.68344	-9.05383	6.62262e-11	4.65765e-06
chr18	61074387	-20.7692	0	0	3.31264	NA	-2.55886	-9.33773	2.97167e-11	3.48327e-06
chr18	65347856	25.0951	0	0	4.72899	NA	2.42813	7.23079	1.42809e-08	0.000313865
chr18	65348636	20.4981	0	0	4.54987	NA	2.38058	7.20867	1.52755e-08	0.000315975
chr18	65372276	20.892	0	0	4.17532	NA	2.26346	6.91921	3.70034e-08	0.000565744
chr19	4216909	20.6704	0	0	9.52311	NA	3.25044	5.61342	4.02785e-06	0.00574483
chr19	9412535	32.4175	5.46008e-13	1.65985e-09	8.80568	-1.79819	-2.59686	-4.90689	2.97871e-05	0.0241287
chr19	9428062	39.4644	0	0	7.60823	-2.19312	-2.51077	-5.67675	3.36807e-06	0.0050101
chr19	9483907	35.9517	0	0	10.3091	-2.02907	-2.88421	-4.731	4.89819e-05	0.0331884
chr19	9504510	31.1133	7.44849e-13	2.1621e-09	7.56106	-2.44111	-2.73509	-6.10834	1.00065e-06	0.00179929
chr19	9812221	23.7069	1.68865e-13	5.86073e-10	7.18755	NA	2.99058	7.64351	1.51593e-08	0.000171068
chr2	25106085	28.7997	3.0087e-14	5.52955e-11	9.95857	-2.68885	-3.27496	-4.95025	2.33498e-05	0.0279917
chr2	38053651	30.7323	6.10068e-13	7.67344e-10	7.22646	-2.02959	-2.277	-5.29385	7.919e-06	0.0143256
chr2	38109166	22.9921	0	0	8.15001	NA	3.13657	7.56769	1.10091e-08	0.000176312
chr2	38119495	25.8403	0	0	8.77647	2.66841	2.69636	6.04144	8.79777e-07	0.00248858
chr2	38119590	23.6196	0	0	8.69507	NA	3.09951	7.11443	3.95531e-08	0.000424695
chr2	38125138	25.6566	0	0	8.81045	NA	3.28884	8.01185	3.21459e-09	6.36507e-05
chr2	39694812	-20.0264	1.11022e-16	3.71883e-13	6.20605	-1.84943	-2.62636	-6.03903	8.85996e-07	0.00249968
chr2	40308366	26.4789	8.09353e-14	1.32931e-10	4.73119	-2.85269	-2.26166	-5.14125	1.24067e-05	0.0191922
chr2	41628099	-25.5898	0	0	6.44083	-1.42694	-2.21665	-4.81456	3.23601e-05	0.0334882
chr2	47084309	20.2936	2.03282e-13	2.93627e-10	2.54585	-3.29481	-2.12591	-5.87912	1.41586e-06	0.00372443
chr2	49040561	29.8378	3.33067e-16	1.02055e-12	8.19326	1.99261	2.26823	5.09752	1.41092e-05	0.020708
chr2	49910252	27.7228	0	0	6.88466	NA	2.7243	4.95895	2.28391e-05	0.0277595
chr2	66379788	28.1099	2.22045e-16	7.07022e-13	3.84933	-2.87631	-1.83456	-4.6173	5.75603e-05	0.0457554
chr2	68953287	-32.5591	0	0	8.02332	3.18313	2.48687	6.01859	9.40662e-07	0.00264023
chr2	86146029	20.4918	0	0	6.66571	NA	2.79323	6.87501	7.83839e-08	0.000459511
chr2	106204811	24.4159	9.65117e-13	1.13954e-09	4.68036	-1.75078	-1.75709	-4.79162	3.46068e-05	0.0346078
chr2	112377364	28.4958	6.14286e-13	7.71512e-10	13.8486	-1.93746	-3.18435	-4.98675	1.9535e-05	0.0256007
chr2	118812137	29.3331	0	0	6.87628	-2.35602	-2.46298	-6.81709	9.2563e-08	0.000484516
chr2	118863874	31.9318	0	0	6.30744	-2.26286	-2.25358	-6.53284	2.10196e-07	0.000814626
chr2	124546898	28.2577	4.44089e-16	1.3051e-12	5.87608	-1.684	-2.09112	-4.9656	2.07861e-05	0.0265689
chr2	126153788	33.4225	0	0	9.97858	NA	3.16737	6.92923	6.71045e-08	0.000443805
chr2	152892240	-40.6086	0	0	8.76382	-2.41264	-3.29839	-5.41576	6.14185e-06	0.0119441
chr2	156745775	26.8057	3.53051e-14	6.35115e-11	5.58553	-2.54806	-2.13175	-4.6642	5.02073e-05	0.0423855
chr2	159255691	28.2051	0	0	9.72742	NA	3.39385	7.1359	3.72105e-08	0.000424695
chr2	159256321	32.7354	4.4853e-14	7.87918e-11	8.13377	NA	3.17789	8.35087	1.2763e-09	3.20744e-05
chr2	159258648	34.2618	0	0	8.06928	NA	3.14668	6.91847	6.92055e-08	0.000449552
chr2	160660165	42.5532	1.9984e-14	3.86666e-11	8.90293	NA	3.2957	6.81501	9.3119e-08	0.000484516
chr2	165664398	22.6737	7.10543e-15	1.54427e-11	11.6652	-2.62093	-3.285	-4.93194	2.2943e-05	0.0277618
chr2	187507972	-21.9827	0	0	5.31272	-3.63237	-2.9705	-9.42076	7.6122e-11	7.06248e-06
chr2	187911307	-26.5098	1.17373e-12	1.34672e-09	7.5827	2.83368	2.23544	5.44219	5.11704e-06	0.0102571
chr2	191268261	42.6857	0	0	8.16541	-2.07558	-2.39099	-6.28222	4.35407e-07	0.00139874
chr2	191463286	20.6767	0	0	8.17331	NA	3.09789	8.94011	2.65247e-10	1.15545e-05
chr2	191469192	27.9835	0	0	8.67689	NA	3.20239	9.22262	1.26886e-10	7.77074e-06
chr2	191469910	23.3244	0	0	8.35088	NA	3.13867	9.13832	1.57943e-10	8.60025e-06
chr2	194139272	-39.2017	0	0	9.62826	2.33989	2.12896	4.72676	4.18302e-05	0.0384652
chr2	194142584	-26.2431	1.11022e-16	3.71883e-13	8.74903	3.04591	2.26915	5.55455	3.67604e-06	0.00810388
chr2	198142742	26.8921	0	0	14.5477	3.20066	3.49031	4.85794	2.85006e-05	0.0312568
chr2	202190667	26.7755	1.55831e-12	1.72039e-09	6.16014	-1.63168	-2.18783	-5.18137	1.10259e-05	0.0179217
chr2	208334096	22.0544	1.11022e-16	3.71883e-13	10.321	NA	3.46597	6.09994	7.41353e-07	0.00214153
chr2	214240874	26.075	4.77396e-15	1.08288e-11	6.34781	-2.70126	-2.48115	-5.06522	1.55138e-05	0.0219987
chr2	226777216	27.4853	4.442e-13	5.82633e-10	5.64758	-3.58568	-2.42155	-5.74244	2.11526e-06	0.00511907
chr2	227210800	-27.4205	8.88178e-16	2.41995e-12	10.5265	2.80097	2.7546	4.84016	3.00239e-05	0.0320949
chr2	227303618	-27.5862	0	0	5.23095	NA	-3.17343	-7.13559	3.72427e-08	0.000424695
chr2	227379856	-22.0614	2.13496e-13	3.05781e-10	5.52779	-1.6003	-2.34625	-5.34221	6.8682e-06	0.0130764
chr2	237021059	36.1295	1.11022e-16	3.71883e-13	6.61098	-1.92074	-2.01021	-5.50121	4.30095e-06	0.0090597
chr2	237061548	34.9422	0	0	6.90405	-2.71175	-2.50593	-4.74282	4.26124e-05	0.0388012
chr2	237719209	22.8658	0	0	8.07418	NA	2.92491	4.81284	3.67747e-05	0.0361777
chr20	4087727	42.4463	0	0	4.2864	-2.98272	-1.88338	-6.01066	9.75132e-07	0.00355718
chr20	10103319	-23.3414	2.66453e-15	9.81065e-12	3.06453	-3.09769	-2.1164	-5.72601	2.24529e-06	0.00702052
chr20	32898338	20.3438	0	0	6.22054	NA	2.65987	5.30315	7.77762e-06	0.017992
chr21	16387903	-22.9282	0	0	4.60738	NA	-3.02767	-11.5642	9.1368e-13	9.13305e-08
chr21	18250431	26.296	0	0	7.38495	-3.26456	-2.86782	-5.11923	1.53244e-05	0.0175104
chr21	22869853	25.8016	1.56541e-14	2.42752e-11	6.22892	-2.40923	-2.54856	-6.07914	9.86218e-07	0.00258116
chr21	24985908	28.5485	0	0	5.67556	-1.9268	-1.93271	-4.82568	3.55064e-05	0.0316249
chr21	40927495	-22.2892	0	0	4.58911	NA	-3.01997	-11.4905	1.07372e-12	9.13305e-08
chr21	40928863	-20.0935	0	0	4.45556	NA	-2.61439	-8.18585	3.06401e-09	6.51561e-05
chr22	27292867	21.8274	0	0	5.08643	NA	2.46138	5.82701	1.77144e-06	0.00677309
chr22	38093972	36.8984	0	0	7.89082	NA	2.75353	5.69433	2.60587e-06	0.00915016
chr3	1255182	25	0	0	4.51063	NA	2.26304	5.76426	1.38343e-06	0.00599596
chr3	22436614	21.256	0	0	5.69719	NA	2.21183	5.84922	1.06352e-06	0.00484948
chr3	30472846	38.2243	0	0	8.80901	-2.34683	-2.74489	-6.11665	4.65108e-07	0.00269668
chr3	30519860	-23.8298	0	0	3.08786	NA	-2.45352	-7.14465	1.99516e-08	0.000513749
chr3	58071644	-22.9358	6.95e-14	9.69469e-11	2.83679	NA	-2.35439	-7.06303	2.55511e-08	0.000544421
chr3	58081490	-24.5763	0	0	3.29218	NA	-2.54716	-9.66483	1.36624e-11	3.14239e-06
chr3	65221886	36.9231	0	0	6.529	NA	2.5376	6.12992	4.46427e-07	0.00267701
chr3	65242182	30.5136	0	0	5.82581	NA	2.38829	6.05608	5.60862e-07	0.00312758
chr3	65242631	27.4247	0	0	6.00964	NA	2.41687	5.95212	7.73525e-07	0.00378333
chr3	65407772	-22.6891	0	0	3.3342	NA	-2.57163	-9.93433	6.56481e-12	2.87372e-06
chr3	65921985	31.8182	0	0	6.8313	NA	2.44046	5.30225	5.77463e-06	0.0190022
chr3	70170587	24	0	0	5.0416	NA	2.28156	5.96713	7.38421e-07	0.00373342
chr3	75438437	-25.0254	0	0	2.89692	-3.29469	-2.09385	-5.88813	9.42869e-07	0.00436759
chr3	119132148	-25.9396	0	0	2.98026	-3.47034	-2.19677	-7.90033	2.08016e-09	9.10583e-05
chr3	119160422	-20.6024	0	0	3.04039	-3.05712	-2.15984	-7.58313	5.33639e-09	0.000203129
chr3	119224112	-25.1701	0	0	2.9812	NA	-2.4224	-9.29734	3.7685e-11	3.74604e-06
chr3	126774168	-37.2727	0	0	4.6118	NA	-2.99001	-10.2191	3.05734e-12	2.67668e-06
chr3	136563534	29.5	1.22124e-15	2.55657e-12	7.62538	NA	2.76367	6.33126	2.39857e-07	0.00176465
chr3	151964755	-35.3043	0	0	5.87637	2.59613	1.96715	5.04372	1.28056e-05	0.0343903
chr3	152170689	22.0779	1.11022e-16	2.79814e-13	5.50536	NA	2.56086	5.82513	1.14586e-06	0.0051446
chr3	153470263	-20.0787	0	0	2.92995	NA	-2.41714	-9.64672	1.43571e-11	3.14239e-06
chr3	157039790	25.1351	0	0	4.88606	NA	2.46323	7.00025	3.09178e-08	0.000563436
chr3	157088982	20.068	8.471e-14	1.15087e-10	4.25613	NA	2.31288	7.2588	1.41298e-08	0.00038658
chr3	157123146	23.702	0	0	4.8269	NA	2.39386	7.55639	5.78034e-09	0.00021086
chr3	157150639	21.1055	0	0	4.45924	NA	2.35908	7.11821	2.16149e-08	0.000526503
chr3	157506536	41.441	0	0	8.42468	-2.01401	-2.74341	-4.92026	1.87033e-05	0.0442556
chr3	157517743	28.1615	7.72715e-13	8.29767e-10	4.29688	-2.14229	-1.93952	-5.34235	5.10222e-06	0.0174491
chr3	157532204	36.891	0	0	7.6087	-2.1682	-2.69819	-5.07404	1.16659e-05	0.032017
chr3	174896457	23.4375	1.11022e-16	2.79814e-13	6.7823	NA	2.7833	5.83781	1.10176e-06	0.0049721
chr3	174896492	22.2841	0	0	5.84026	NA	2.65337	6.50373	1.41076e-07	0.00117002
chr3	174896788	23.9766	0	0	6.13756	NA	2.68059	6.12349	4.55392e-07	0.00269387
chr3	174897928	27	0	0	6.25586	NA	2.72816	6.31914	2.48987e-07	0.00180154
chr3	174897990	27.9688	0	0	6.08832	NA	2.72625	6.67626	8.30953e-08	0.000826698
chr3	174898191	21.5278	0	0	5.95022	NA	2.65929	6.31243	2.54192e-07	0.00182413
chr4	32501032	22.8279	0	0	5.3806	2.94229	2.06059	4.82112	2.79084e-05	0.0455358
chr4	39686331	27.5194	0	0	6.44628	NA	2.53906	6.11846	5.53931e-07	0.00207464
chr4	39698171	25.387	0	0	6.1985	NA	2.51914	6.58043	1.38175e-07	0.000748253
chr4	39698737	29.4931	0	0	6.78974	NA	2.50309	6.27043	3.50377e-07	0.00143631
chr4	53971010	-23.6164	0	0	7.48915	-2.50533	-2.89909	-4.96795	1.79529e-05	0.0343216
chr4	67999805	29.3948	0	0	6.70143	NA	2.61969	6.60411	1.28726e-07	0.00072154
chr4	68039615	35.7692	0	0	8.22279	NA	2.87268	6.1881	4.48995e-07	0.00172073
chr4	112257279	29.2453	0	0	7.46763	NA	2.97026	7.4075	1.19591e-08	0.000310334
chr4	112280742	20.5298	3.54161e-14	4.64776e-11	5.31727	NA	2.50633	7.23239	1.99752e-08	0.000484086
chr4	112292241	21.934	0	0	5.6528	NA	2.50931	6.9017	5.30423e-08	0.000590332
chr4	120533146	22.4924	0	0	6.32372	NA	2.79381	6.79779	7.22325e-08	0.000592106
chr4	120534734	20.3557	0	0	5.81471	NA	2.68689	6.86001	6.00312e-08	0.000590332
chr4	121978438	22.3642	0	0	6.02551	NA	2.32574	6.0962	5.92405e-07	0.0022087
chr4	121981456	25.1101	1.11022e-16	2.61544e-13	6.3336	NA	2.27866	5.67178	2.13832e-06	0.0065743
chr4	121983013	23.1029	0	0	5.84234	NA	2.17823	5.47089	3.92895e-06	0.0113193
chr4	122061443	26.6667	0	0	6.5597	NA	2.60071	6.72524	8.96571e-08	0.000620795
chr4	127088140	20.2479	0	0	5.58032	NA	2.64157	6.96744	4.36485e-08	0.000590332
chr4	138596612	-27.7174	0	0	4.20623	NA	-2.12016	-6.69227	9.89214e-08	0.000662106
chr4	139791271	25.7485	0	0	6.75274	NA	2.8248	7.34231	1.44704e-08	0.000361306
chr4	147186922	-43.4457	0	0	8.41923	NA	-2.98364	-5.91909	1.01161e-06	0.00351702
chr4	147391527	-22.2222	0	0	3.43472	NA	-2.6088	-9.87374	1.27095e-11	2.61806e-06
chr4	152172980	25.6484	0	0	6.26415	NA	2.55525	6.92843	4.89986e-08	0.000590332
chr4	152203897	26.1339	0	0	6.50905	NA	2.536	6.8694	5.83805e-08	0.000590332
chr4	152213916	32.4138	0	0	7.93412	NA	2.85599	6.74559	8.43803e-08	0.000620795
chr4	170237659	22.8013	0	0	6.09109	NA	2.50312	6.66358	1.07769e-07	0.000672712
chr4	170250590	27.1028	5.55111e-16	1.15951e-12	6.89829	NA	2.65842	6.61983	1.22816e-07	0.000702751
chr4	184942403	26.5766	2.28051e-12	1.84275e-09	6.24702	NA	2.7557	5.94779	9.27513e-07	0.00332279
chr4	187917029	29.6189	2.71938e-12	2.14779e-09	5.91401	-2.51553	-2.55769	-6.19809	4.35675e-07	0.00167749
chr5	8807450	36.2104	0	0	5.27154	-2.78561	-2.17886	-5.46428	3.30593e-06	0.0147994
chr5	17003017	-28.4246	0	0	3.48003	-2.04013	-2.04005	-5.94321	7.40712e-07	0.00445494
chr5	25385849	-22.7565	6.77236e-15	1.28117e-11	3.42059	-1.79071	-1.90662	-5.25554	6.33511e-06	0.0243302
chr5	33218955	-26.4249	0	0	3.66897	NA	-2.63859	-8.62487	2.14039e-10	1.12426e-05
chr5	57320342	33.2594	0	0	5.37051	NA	2.28474	6.04959	5.31353e-07	0.00343152
chr5	57322154	37.4477	0	0	6.98665	5.39785	2.51278	5.844	1.00986e-06	0.00580769
chr5	57322184	33.0612	0	0	5.84371	NA	2.34401	5.6404	1.90769e-06	0.00933569
chr5	57336782	40.8759	0	0	7.05749	NA	2.51337	5.71655	1.50383e-06	0.00782995
chr5	58355276	26.3158	0	0	5.03946	NA	2.41766	6.57906	1.02215e-07	0.00105965
chr5	64312446	-24.537	0	0	3.30194	NA	-2.56073	-9.55641	1.50607e-11	5.67607e-06
chr5	65851132	22.6891	0	0	4.70569	NA	2.38435	6.71119	6.78819e-08	0.000776638
chr5	91080999	22.7437	2.22045e-16	6.10576e-13	3.77504	NA	1.83494	5.57917	2.30973e-06	0.0109845
chr5	125006394	-41.9689	0	0	5.34794	NA	-2.32544	-6.17052	3.64336e-07	0.00268277
chr5	127135608	-31.8996	0	0	4.41184	NA	-2.04077	-6.67585	7.5728e-08	0.000817331
chr5	127151003	-23.5602	0	0	3.5577	NA	-2.34666	-8.31523	5.29541e-10	2.19363e-05
chr5	127269057	-23.1405	0	0	2.8133	NA	-2.36624	-9.1188	5.16923e-11	5.81824e-06
chr5	137338652	-20.2312	0	0	2.91511	NA	-2.2055	-8.04519	1.17743e-09	3.90475e-05
chr5	137348296	-20.2381	0	0	3.04814	NA	-2.46198	-9.32443	2.88691e-11	5.67607e-06
chr5	137379378	-22.2892	0	0	3.1848	NA	-2.50439	-9.18174	4.3225e-11	5.67607e-06
chr5	147390528	-27.6596	0	0	3.714	NA	-2.66552	-8.86405	1.07165e-10	8.94684e-06
chr5	156070965	26.301	0	0	5.33144	NA	2.3595	7.30252	1.10327e-08	0.000228751
chr5	158488753	20.1492	4.9738e-14	7.49397e-11	3.08611	NA	1.83427	5.22812	6.89899e-06	0.0259703
chr5	172816598	-24.3243	0	0	3.75606	NA	-2.69308	-7.18687	1.57062e-08	0.0003173
chr6	743488	-21.2042	0	0	2.99432	NA	-2.41933	-9.22696	5.98313e-11	5.64141e-06
chr6	7700065	25.8333	0	0	6.06152	NA	2.72844	6.71741	8.3959e-08	0.000766185
chr6	8479843	-20.1318	9.13936e-13	8.67877e-10	4.9253	-2.44077	-2.51748	-6.30523	2.92247e-07	0.00163292
chr6	8488468	-22.8657	0	0	3.51602	-1.95006	-2.00515	-5.66978	2.02808e-06	0.00611919
chr6	12634998	21.2329	0	0	5.20699	NA	2.47536	7.29416	1.49696e-08	0.000322619
chr6	38636199	49.2166	0	0	9.05164	-2.51778	-3.33501	-6.10071	5.44454e-07	0.00236026
chr6	41186104	-20.9581	0	0	3.26372	NA	-2.54074	-9.88649	1.01059e-11	2.38792e-06
chr6	56539384	25.2747	2.22045e-16	5.32685e-13	5.20213	NA	2.44185	6.38924	2.26464e-07	0.00138881
chr6	70405166	-25.1294	0	0	3.52599	-4.10865	-2.42911	-6.59799	1.20374e-07	0.000959844
chr6	106252375	31.1964	8.67084e-14	1.10467e-10	3.95255	-2.05469	-1.62412	-5.31989	5.90241e-06	0.0147425
chr6	112457390	20.8038	0	0	4.88621	2.61837	1.99108	4.87094	2.31011e-05	0.0385516
chr6	118878921	31.779	4.16334e-14	5.84905e-11	11.2901	-1.88177	-2.43247	-5.01869	1.47625e-05	0.0291504
chr6	118894792	46.4514	0	0	6.12807	-2.16543	-1.95372	-5.22059	7.98875e-06	0.0185415
chr6	118940770	39.444	2.22045e-16	5.32685e-13	7.40245	-2.06382	-2.15384	-4.95857	1.77165e-05	0.0328987
chr6	139806463	-23.8476	1.72085e-14	2.7013e-11	5.56597	3.46275	2.12641	4.78552	2.99044e-05	0.0439008
chr6	143369129	39.6668	0	0	4.99226	-2.4386	-1.99734	-5.89792	1.01049e-06	0.00357848
chr6	151622976	29.5082	1.11022e-16	2.86444e-13	7.81187	NA	2.96204	5.22799	7.81067e-06	0.0182404
chr6	152441239	-20.2703	0	0	3.24	NA	-2.51574	-9.43789	3.36701e-11	4.23294e-06
chr6	169699224	20.0803	1.67644e-14	2.63832e-11	3.48401	NA	1.94642	4.79697	2.88887e-05	0.0430652
chr7	12976607	43.4294	0	0	7.01466	-1.89811	-1.9614	-5.24333	1.0019e-05	0.0154877
chr7	13020307	-44.3782	0	0	11.1335	2.23202	2.26608	4.8302	3.31457e-05	0.0329743
chr7	16091737	-28.9474	0	0	4.02161	NA	-2.78535	-6.98152	6.85871e-08	0.000520707
chr7	32124842	-35.1219	1.65867e-13	1.85243e-10	10.6314	2.5529	2.50373	5.10416	1.49995e-05	0.0198081
chr7	36142287	-22.2707	0	0	3.71977	NA	-2.69671	-7.0644	5.4382e-08	0.000516672
chr7	41717826	45.5737	0	0	10.7052	-2.80498	-2.91676	-7.44079	1.91275e-08	0.000304661
chr7	83459908	30.2192	0	0	8.72214	3.26167	2.52127	5.73936	2.37954e-06	0.0052784
chr7	88084127	-23.0769	0	0	5.90865	NA	-3.41974	-11.7758	4.05306e-13	3.16328e-07
chr7	90703756	-20.7469	0	0	4.02224	NA	-2.80241	-7.16448	4.11295e-08	0.000516672
chr7	90756547	26.5766	0	0	8.55748	NA	3.26754	7.59783	1.24258e-08	0.000206338
chr7	98515914	30.3563	1.11022e-16	2.85782e-13	13.3647	2.68239	3.16489	4.62028	6.07045e-05	0.0462548
chr7	98545102	27.7602	0	0	9.10723	NA	3.33948	7.19282	3.80088e-08	0.000512893
chr7	98548842	39.8734	0	0	13.2772	NA	4.06764	7.81495	6.87646e-09	0.000121974
chr7	103654423	22.0615	0	0	7.55674	NA	2.91539	6.81347	1.10031e-07	0.000581839
chr7	113995614	-21.3441	0	0	6.20111	-3.57236	-2.87171	-9.04446	2.6925e-10	7.783e-06
chr7	114360364	35.4569	2.22045e-16	5.45103e-13	12.2362	-1.75917	-3.00008	-4.88263	2.84851e-05	0.0302471
chr7	130361091	-37.7897	0	0	9.4072	2.67752	2.34289	4.82921	3.32401e-05	0.0329743
chr7	143710529	36.3386	0	0	6.48164	-2.35893	-2.38354	-6.35892	4.00131e-07	0.00137572
chr7	153948440	37.4866	0	0	5.18685	-2.44376	-2.10761	-4.62008	6.07384e-05	0.0462548
chr8	13226863	26.8371	0	0	8.52756	NA	3.16589	7.63435	1.1994e-08	0.000207526
chr8	19112408	40.4682	0	0	11.0624	NA	3.02918	5.98448	1.21731e-06	0.00300893
chr8	19145799	33.4471	0	0	9.87677	NA	2.86634	5.99385	1.18507e-06	0.00295141
chr8	19167072	32.3607	0	0	10.3169	NA	3.24131	6.82607	1.1173e-07	0.000513719
chr8	19177771	32.6019	0	0	10.4151	NA	3.0901	6.38197	3.91367e-07	0.00130922
chr8	24427038	32.2957	2.63789e-13	3.90634e-10	9.23234	NA	3.30028	7.83564	6.9593e-09	0.000138657
chr8	29406768	29.7975	4.996e-15	1.2424e-11	7.51045	-1.88855	-2.2017	-5.0802	1.64846e-05	0.0210866
chr8	73441396	24.9697	1.0888e-12	1.3272e-09	3.81281	-2.93505	-2.11363	-5.32643	8.09856e-06	0.0127386
chr8	90640722	31.3846	0	0	15.3188	NA	3.82434	5.86084	1.73587e-06	0.00400872
chr8	90667901	27.9373	0	0	11.4557	NA	3.6613	7.85026	6.6907e-09	0.000137472
chr8	90674773	31.0811	0	0	14.5803	NA	4.01328	6.63946	1.88809e-07	0.0007616
chr8	90685538	25.3165	0	0	9.08577	NA	3.27278	7.79393	7.78724e-09	0.00015059
chr8	90686154	25.7576	0	0	12.6819	NA	3.66566	5.88972	1.59771e-06	0.00379237
chr8	90687299	24.6875	0	0	8.86799	NA	3.23434	7.7831	8.01813e-09	0.000150625
chr8	90700556	26.186	0	0	12.4273	NA	3.75112	7.06039	5.80906e-08	0.000430705
chr8	98967551	-20.2632	5.86198e-14	1.04557e-10	6.51098	-1.95844	-2.62782	-4.95016	2.3984e-05	0.0267218
chr8	103541882	30.3916	5.55111e-16	1.68429e-12	6.84139	-2.42325	-2.59047	-6.32065	4.6591e-07	0.00144497
chr8	116207874	24.3987	0	0	2.1568	-2.67129	-1.68489	-5.02858	1.9131e-05	0.0235112
chr8	124677136	36.2395	1.11022e-16	3.87387e-13	9.81546	-2.64975	-3.16841	-6.34755	4.31593e-07	0.00136532
chr8	137524150	-32.1812	1.04683e-12	1.27744e-09	10.0513	2.29244	2.41033	5.05669	1.7641e-05	0.0220092
chr8	144282662	29.5925	1.22602e-12	1.47674e-09	6.35291	-2.95761	-2.50409	-6.80712	1.17828e-07	0.000534285
chr9	2175246	27.8195	0	0	6.73732	NA	2.87604	8.7749	2.4215e-10	1.78866e-05
chr9	3897559	21.2828	0	0	5.03623	NA	2.51007	8.22141	1.13987e-09	4.20988e-05
chr9	8621367	40.488	0	0	7.04582	2.92443	2.4121	5.70153	1.94639e-06	0.00570557
chr9	9759085	29.3102	2.88658e-15	9.01745e-12	4.42257	-2.45899	-2.00517	-5.65149	2.26503e-06	0.00629658
chr9	28855202	-34.0425	0	0	3.32104	NA	-2.55659	-7.95611	2.4267e-09	6.60398e-05
chr9	28858580	-26.6234	0	0	3.97589	NA	-2.78669	-8.15687	1.36883e-09	4.71847e-05
chr9	28875624	-26.1649	0	0	3.49042	NA	-2.58635	-7.55661	7.68647e-09	0.000152861
chr9	36065106	20.068	6.38378e-14	1.42507e-10	5.34256	NA	2.55119	6.75503	8.15545e-08	0.000669345
chr9	78561334	-36.8421	0	0	3.62798	NA	-2.63678	-7.61052	6.57233e-09	0.000141596
chr9	78565701	-20.4861	0	0	3.99772	NA	-2.78012	-7.95767	2.41592e-09	6.60398e-05
chr9	78567631	-25.9414	0	0	5.9407	NA	-3.30816	-8.00862	2.08822e-09	6.60398e-05
chr9	78580815	-20.2247	0	0	4.47991	NA	-2.87946	-6.17807	4.60551e-07	0.00179048
chr9	78582333	-29.9492	0	0	3.29576	NA	-2.51146	-7.4657	1.00165e-08	0.000191821
chr9	78583268	-40.4255	0	0	5.78245	-3.09799	-2.87855	-6.97531	4.23705e-08	0.000486848
chr9	78594608	-30.4183	0	0	4.93084	NA	-3.0844	-8.50521	5.12678e-10	2.65086e-05
chr9	78600663	-34.3629	0	0	6.18798	NA	-2.35922	-5.52854	3.28754e-06	0.00854202
chr9	78607096	-41.6667	0	0	6.7368	NA	-2.4284	-5.05458	1.37896e-05	0.0217964
chr9	80963188	31.8043	0	0	7.65249	NA	3.00109	10.4735	2.66496e-12	1.37795e-06
chr9	82987697	21.0402	1.01485e-12	1.64187e-09	6.28093	1.48189	1.73756	4.59806	5.42434e-05	0.0443249
chr9	85989186	40.3224	0	0	5.60694	-2.72518	-2.22016	-6.86578	5.8649e-08	0.000572173
chr9	88241114	-23.2319	1.55676e-12	2.36415e-09	6.36728	3.8972	2.48638	7.45005	1.04845e-08	0.000193613
chr9	91182114	-45.0399	0	0	8.58868	2.71827	2.23297	5.39323	4.95321e-06	0.0116946
chr9	120500532	-21.2766	0	0	3.00556	NA	-2.44176	-7.98993	2.20284e-09	6.60398e-05
chr9	131656619	-24.3817	7.2331e-13	1.21753e-09	5.67106	1.91074	1.89558	4.63684	4.8321e-05	0.0412293
