# Supplementary material for: Epigenetic analysis in rheumatoid arthritis synoviocytes
Source: Exp Mol Med. 2019 Feb 22;51(2):22. doi: 10.1038/s12276-019-0215-5 (PMC6395697; doi:10.1038/s12276-019-0215-5)
Supplement: Supplementary file 12 — Supplementary Table S6 [file 12276_2019_215_MOESM12_ESM.xlsx]

## Sheet: DEmiRs
miRNA	baseMean	baseMeanA(OA)	baseMeanB (RA)	RA/OA	log2(RA/OA)	P-value
hsa-miR-6738-5p	1.80658	4.23241	0.108497	0.0256349	-5.28575	0.00198237
hsa-miR-1271-5p	2733.72	1206.16	3803.01	3.153	1.65673	0.00382763
hsa-miR-409-5p	3886.45	2195.04	5070.43	2.30995	1.20786	0.00523162
hsa-miR-216a-3p	59.8406	96.8408	33.9404	0.350476	-1.51261	0.00632167
hsa-miR-548l	23.2138	41.0882	10.7016	0.260454	-1.9409	0.00637804
hsa-miR-548ad-5p	2.15955	4.05262	0.834404	0.205893	-2.28004	0.00838746
hsa-miR-548ae-5p	2.15955	4.05262	0.834404	0.205893	-2.28004	0.00838746
hsa-miR-548t-5p	1.2332	2.47243	0.365735	0.147925	-2.75706	0.010855
hsa-miR-4676-5p	3.80381	1.82146	5.19146	2.85016	1.51104	0.0109289
hsa-miR-1915-3p	1.60773	2.91685	0.691344	0.237017	-2.07694	0.011734
hsa-miR-4524a-3p	13.854	6.4044	19.0686	2.97743	1.57407	0.0140538
hsa-miR-551b-3p	4.05195	1.5056	5.8344	3.87513	1.95424	0.0153144
hsa-miR-618	127.208	36.2921	190.85	5.25872	2.39471	0.0155432
hsa-miR-4451	0.930933	0	1.58259	Inf	Inf	0.0171048
hsa-miR-6775-5p	1.04213	2.18	0.245623	0.112671	-3.14981	0.0175708
hsa-miR-4747-5p	2.2387	0.56807	3.40814	5.99952	2.58485	0.0178967
hsa-miR-100-5p	2.57434e+06	1.31287e+06	3.45736e+06	2.63343	1.39694	0.0183119
hsa-miR-4722-5p	2.46682	4.27591	1.20046	0.280749	-1.83265	0.0195338
hsa-miR-95-3p	7.11971	2.20613	10.5592	4.7863	2.25891	0.020602
hsa-miR-219b-5p	4.9023	6.97609	3.45064	0.494638	-1.01555	0.0206289
hsa-miR-3591-3p	0.876163	1.95238	0.122812	0.0629036	-3.99071	0.0233336
hsa-miR-199b-5p	10873.1	8250.86	12708.7	1.54029	0.623204	0.0239322
hsa-miR-615-5p	413.972	597.683	285.374	0.477467	-1.06653	0.0253109
hsa-miR-3155a	3.13619	5.03541	1.80673	0.358805	-1.47873	0.0256527
hsa-miR-3155b	3.13619	5.03541	1.80673	0.358805	-1.47873	0.0256527
hsa-miR-1269a	13.9327	8.39751	17.8073	2.12055	1.08444	0.0270674
hsa-miR-154-3p	48.9497	27.8104	63.7472	2.29221	1.19674	0.0273985
hsa-miR-6511a-5p	111.718	176.747	66.198	0.374535	-1.41683	0.0295952
hsa-miR-663b	11.834	5.819	16.0444	2.75725	1.46323	0.0315135
hsa-miR-4742-5p	2.07915	0.219956	3.38059	15.3694	3.94199	0.0315743
hsa-miR-218-1-3p	11.9343	6.21443	15.9382	2.56471	1.35879	0.0320172
hsa-miR-4786-3p	2.27919	0.819589	3.30091	4.02752	2.00989	0.0343753
hsa-miR-4711-5p	1.80957	0.395881	2.79915	7.07068	2.82185	0.0407228
hsa-miR-6732-3p	16.4303	24.2044	10.9884	0.453983	-1.13929	0.0408902
hsa-miR-548d-3p	0.862435	1.93949	0.108497	0.0559412	-4.15994	0.041212
hsa-miR-3200-3p	825.73	520.283	1039.54	1.99803	0.99858	0.0426151
hsa-miR-504-5p	161.557	78.0592	220.006	2.81844	1.4949	0.0431659
hsa-miR-655-3p	62.7334	32.5591	83.8554	2.57548	1.36484	0.0443088
hsa-miR-642b-5p	2.91566	6.56923	0.358167	0.0545219	-4.19702	0.0443986
hsa-miR-101-5p	12.4651	6.74188	16.4714	2.44314	1.28874	0.0448634
hsa-miR-548as-5p	13.7151	18.3736	10.4542	0.568979	-0.813553	0.0463364
hsa-miR-142-5p	9.98487	23.981	0.187598	0.00782281	-6.9981	0.0473028
hsa-miR-1911-5p	0.659367	0	1.12092	Inf	Inf	0.0502841
hsa-miR-4526	4.0179	6.13703	2.53451	0.412986	-1.27583	0.0504041
hsa-miR-582-3p	14.8037	12.2061	16.622	1.36178	0.44549	0.0504967
hsa-miR-6510-3p	1.45547	0.223678	2.31772	10.3618	3.37321	0.0522496
hsa-miR-4763-3p	4.63301	7.40768	2.69074	0.363237	-1.46102	0.0555103
hsa-miR-31-3p	980.472	593.812	1251.13	2.10695	1.07516	0.0556233
hsa-miR-3074-5p	19.8955	11.8362	25.5369	2.15752	1.10937	0.0556375
hsa-miR-6806-3p	0.591756	0	1.00598	Inf	Inf	0.0583149
hsa-miR-939-3p	3.45006	1.80632	4.60067	2.54699	1.34879	0.0613883
hsa-miR-6819-5p	2.38779	3.75987	1.42733	0.379621	-1.39737	0.0633879
hsa-miR-218-5p	579.494	303.456	772.721	2.54641	1.34846	0.0634758
hsa-miR-4721	0.762385	1.70499	0.102564	0.0601551	-4.05517	0.0636347
hsa-miR-1258	0.550481	0	0.935818	Inf	Inf	0.0643218
hsa-miR-6800-5p	1.41043	2.70181	0.506465	0.187454	-2.41539	0.0662412
hsa-miR-1266-5p	1.01455	1.79486	0.468338	0.260933	-1.93825	0.0684163
hsa-miR-371a-3p	3.33427	8.0975	0	0	#NAME?	0.0688008
hsa-miR-497-3p	1.23955	0.395881	1.83012	4.62292	2.2088	0.0745088
hsa-miR-6742-3p	2.59845	4.40584	1.33329	0.302619	-1.72443	0.0755503
hsa-miR-6815-5p	4.97982	3.06159	6.32259	2.06513	1.04623	0.0798437
hsa-miR-766-3p	1926.29	1349.92	2329.75	1.72584	0.787299	0.0803662
hsa-miR-6750-3p	1.51443	2.46836	0.846674	0.343011	-1.54367	0.0816829
hsa-miR-503-3p	117.272	168.888	81.1406	0.48044	-1.05757	0.0822423
hsa-miR-6827-3p	0.753925	0	1.28167	Inf	Inf	0.0823248
hsa-miR-4796-5p	0.553423	0	0.940819	Inf	Inf	0.083292
hsa-miR-1227-3p	0.478126	1.16116	0	0	#NAME?	0.0840131
hsa-miR-5009-5p	3.6835	5.95166	2.09579	0.352135	-1.5058	0.0860642
hsa-miR-6715a-3p	8.72573	11.2775	6.93953	0.615346	-0.700531	0.0875842
hsa-miR-193b-5p	2598.11	4034.27	1592.79	0.394814	-1.34075	0.0885973
hsa-miR-362-3p	1.09883	0.395881	1.59089	4.01861	2.0067	0.0919453
hsa-miR-143-5p	2596.26	3324.31	2086.62	0.627687	-0.671883	0.0928388
hsa-miR-624-5p	31.5005	21.6701	38.3818	1.77119	0.824721	0.094185
hsa-miR-3124-3p	1.06277	0.138936	1.70945	12.3038	3.62103	0.094682
hsa-miR-4524a-5p	3.43735	1.68737	4.66233	2.76307	1.46627	0.0963671
hsa-miR-6858-3p	36.6789	45.0547	30.8158	0.683964	-0.548007	0.0964376
hsa-miR-3167	10.0032	14.2048	7.06217	0.497169	-1.00819	0.0966197
hsa-miR-4757-5p	5.97383	3.62884	7.61532	2.09856	1.0694	0.0969293
hsa-miR-6511b-5p	237.184	361.505	150.16	0.415373	-1.26752	0.097121
hsa-miR-6777-5p	3.84369	4.83856	3.14728	0.650458	-0.620472	0.0973582
hsa-miR-34b-5p	150.272	113.437	176.056	1.55201	0.63414	0.0976943
hsa-miR-371a-5p	47.2716	112.442	1.6524	0.0146956	-6.08847	0.0977991
hsa-miR-1225-5p	1.27315	2.39402	0.488547	0.20407	-2.29287	0.0982292
hsa-miR-6793-5p	5.79856	10.1968	2.71982	0.266733	-1.90653	0.0983691
hsa-miR-3687	82.7258	117.654	58.2764	0.495322	-1.01356	0.0989554
hsa-miR-146b-3p	2205.78	1556.91	2659.99	1.70851	0.772738	0.101306
hsa-miR-129-5p	912.306	1329.63	620.178	0.466428	-1.10027	0.10419
hsa-miR-6790-3p	1.20437	2.13676	0.551702	0.258195	-1.95346	0.104253
hsa-miR-3610	3.04533	0.737553	4.66078	6.31925	2.65975	0.104282
hsa-miR-34c-3p	239.775	193.664	272.053	1.40477	0.490336	0.105047
hsa-miR-1295a	1.05605	0	1.79529	Inf	Inf	0.107196
hsa-miR-548w	34.8835	59.3585	17.7511	0.299049	-1.74155	0.107818
hsa-miR-5683	0.636995	1.04057	0.35449	0.340668	-1.55356	0.107827
hsa-miR-4436b-3p	3.28179	0.852198	4.98251	5.84665	2.54761	0.108868
hsa-miR-668-5p	2.2914	4.12934	1.00484	0.243343	-2.03894	0.108885
hsa-miR-99b-5p	670742	473435	808858	1.70849	0.77272	0.108973
hsa-miR-4421	32.0455	20.9549	39.809	1.89975	0.925807	0.109251
hsa-miR-98-3p	7.40738	11.658	4.43198	0.380168	-1.39529	0.109446
hsa-miR-346	2.3439	3.0865	1.82407	0.590985	-0.758806	0.109853
hsa-miR-3609	82.8512	135.508	45.9917	0.339403	-1.55893	0.110517
hsa-miR-8061	0.263318	0.639487	0	0	#NAME?	0.111108
hsa-miR-6754-5p	2.99142	4.77737	1.74126	0.36448	-1.45609	0.111775
hsa-miR-6764-5p	4.74512	5.12058	4.4823	0.875351	-0.192067	0.111809
hsa-miR-4463	0.971684	1.979	0.266559	0.134694	-2.89225	0.11209
hsa-miR-3200-5p	11.1689	9.98592	11.997	1.20139	0.264709	0.11563
hsa-miR-6787-5p	3.80091	5.25019	2.7864	0.530724	-0.913967	0.115705
hsa-miR-3917	4.04423	2.79348	4.91976	1.76116	0.816526	0.116168
hsa-miR-1255a	6.76139	8.41501	5.60385	0.665935	-0.586546	0.116496
hsa-miR-33a-3p	6.08816	3.95363	7.58233	1.91781	0.939463	0.117961
hsa-miR-3194-5p	2.9361	1.09338	4.226	3.86508	1.9505	0.119912
hsa-miR-3136-5p	4.29518	6.15172	2.9956	0.486953	-1.03814	0.123465
hsa-miR-3150a-3p	4.48606	5.84758	3.533	0.604182	-0.726945	0.12425
hsa-miR-9-5p	6.30808	9.89005	3.8007	0.384295	-1.37971	0.12426
hsa-miR-424-3p	10368	13202.4	8383.9	0.635029	-0.655107	0.125118
hsa-miR-6753-3p	11.4289	14.6463	9.1768	0.626562	-0.674472	0.125286
hsa-miR-548ay-5p	5.65768	9.15551	3.20921	0.350522	-1.51242	0.127332
hsa-miR-1245b-3p	0.555093	1.12945	0.15304	0.135499	-2.88365	0.129824
hsa-miR-4315	0.449055	1.09056	0	0	#NAME?	0.130387
hsa-miR-3646	0.3893	0.945442	0	0	#NAME?	0.130542
hsa-miR-5095	3.68924	5.13585	2.67661	0.521161	-0.9402	0.131652
hsa-miR-605-3p	2.07321	0.864422	2.91936	3.37724	1.75584	0.132024
hsa-miR-3160-3p	1.04551	1.40344	0.794962	0.566437	-0.820013	0.13404
hsa-miR-7846-3p	0.716611	0.138936	1.12098	8.06832	3.01227	0.134418
hsa-miR-372-3p	5.0722	11.9632	0.248528	0.0207745	-5.58905	0.136103
hsa-miR-655-5p	12.9649	9.05931	15.6989	1.7329	0.793188	0.137662
hsa-miR-3679-5p	68.8201	90.9919	53.2998	0.585764	-0.771609	0.137962
hsa-miR-1247-3p	41.1058	24.6945	52.5937	2.12978	1.0907	0.139077
hsa-miR-34c-5p	3472.24	2727.21	3993.77	1.46442	0.550325	0.139977
hsa-miR-1273e	8.27989	5.33455	10.3416	1.93861	0.955025	0.140477
hsa-miR-5189-3p	2.9021	3.3492	2.58912	0.773055	-0.371356	0.14115
hsa-miR-15b-5p	22215.7	15806.6	26702.1	1.6893	0.756424	0.142206
hsa-miR-30b-5p	3891.14	2000.29	5214.74	2.607	1.38239	0.144124
hsa-miR-3175	24.4076	17.8516	28.9968	1.62432	0.699837	0.145152
hsa-miR-4743-5p	11.5789	15.3717	8.92396	0.580546	-0.784518	0.146514
hsa-miR-1343-5p	7.75778	10.9192	5.54479	0.507802	-0.977662	0.147027
hsa-miR-4640-3p	67.025	98.5786	44.9376	0.455855	-1.13335	0.147477
hsa-miR-4657	2.03005	2.79566	1.49413	0.534449	-0.903877	0.148614
hsa-miR-4497	1.49764	2.71818	0.643267	0.236653	-2.07915	0.149408
hsa-miR-3922-5p	0.605415	0	1.02921	Inf	Inf	0.150443
hsa-miR-762	1.10329	1.41753	0.883324	0.623143	-0.682365	0.150897
hsa-miR-3912-3p	4.60876	7.52485	2.56749	0.341202	-1.5513	0.152052
hsa-miR-373-3p	15.8842	35.4139	2.21338	0.0625002	-3.99999	0.153414
hsa-miR-150-3p	0.694236	0.395881	0.903086	2.28121	1.1898	0.153603
hsa-miR-6720-5p	68.8235	52.0926	80.5352	1.546	0.62854	0.154126
hsa-miR-6818-5p	3.21686	1.44121	4.45982	3.0945	1.62971	0.154628
hsa-miR-5004-5p	1.75598	2.94417	0.924239	0.313922	-1.67152	0.155517
hsa-miR-6789-5p	7.82567	9.20737	6.85848	0.744891	-0.424899	0.155761
hsa-miR-561-5p	42.9077	31.9408	50.5845	1.5837	0.663297	0.156444
hsa-miR-4254	5.83636	2.53039	8.15054	3.22106	1.68754	0.156535
hsa-miR-501-3p	8445.45	6349.7	9912.48	1.5611	0.642558	0.157593
hsa-miR-6832-5p	0.708473	1.18458	0.375197	0.316733	-1.65866	0.157598
hsa-miR-323b-5p	5.02726	2.61601	6.71514	2.56694	1.36005	0.157663
hsa-miR-363-3p	4.01836	5.55242	2.94452	0.530314	-0.915081	0.158349
hsa-miR-6514-3p	0.430653	0	0.732109	Inf	Inf	0.16038
hsa-miR-19a-5p	0.557772	0	0.948213	Inf	Inf	0.160824
hsa-miR-939-5p	38.8314	50.1518	30.9071	0.616271	-0.698363	0.162004
hsa-miR-548ar-3p	4.47554	8.96252	1.33464	0.148914	-2.74745	0.162671
hsa-miR-6808-5p	0.266571	0.647387	0	0	#NAME?	0.163767
hsa-miR-552-5p	0.715544	0.0733187	1.1651	15.8909	3.99013	0.163999
hsa-miR-6788-5p	2.8049	3.8671	2.06136	0.533052	-0.907652	0.164035
hsa-miR-6512-5p	0.566133	0.0733187	0.911102	12.4266	3.63536	0.165327
hsa-miR-4800-5p	0.467488	0	0.79473	Inf	Inf	0.165436
hsa-miR-577	0.467309	0	0.794425	Inf	Inf	0.165492
hsa-miR-1237-5p	1.50874	0.751695	2.03867	2.71209	1.43941	0.165917
hsa-miR-584-3p	9.97053	5.88635	12.8295	2.17953	1.12401	0.166729
hsa-miR-4489	0.434605	0	0.738828	Inf	Inf	0.167291
hsa-miR-6814-5p	0.528555	0	0.898543	Inf	Inf	0.168043
hsa-miR-103a-2-5p	50.1147	45.6308	53.2535	1.16705	0.222869	0.170271
hsa-miR-6789-3p	1.96863	0.805447	2.78286	3.45506	1.78871	0.170817
hsa-miR-4439	1.16611	0.416809	1.69061	4.05608	2.02009	0.17155
hsa-miR-4754	1.36182	0.363516	2.06064	5.66864	2.503	0.172033
hsa-miR-99a-5p	8750.12	6109.08	10598.8	1.73493	0.79488	0.172495
hsa-miR-3591-5p	26.8339	37.5282	19.3479	0.515555	-0.9558	0.173885
hsa-miR-378d	4.12462	5.36518	3.25623	0.606919	-0.720424	0.178354
hsa-miR-615-3p	30509.6	40052.9	23829.4	0.594947	-0.749166	0.180779
hsa-miR-383-5p	1.03853	0.416809	1.47373	3.53574	1.82201	0.180862
hsa-miR-1271-3p	6.61955	4.26989	8.26431	1.93548	0.952694	0.181888
hsa-miR-4800-3p	3.32286	3.8493	2.95435	0.767504	-0.381754	0.183034
hsa-miR-216b-5p	3.4675	4.39767	2.81638	0.640424	-0.6429	0.183274
hsa-miR-6854-5p	0.984682	0.15806	1.56332	9.89063	3.30606	0.183661
hsa-miR-6810-3p	1.26556	2.67152	0.281398	0.105333	-3.24698	0.185967
hsa-miR-6730-5p	33.1151	43.4242	25.8987	0.596411	-0.74562	0.186296
hsa-miR-155-3p	0.684874	0.991134	0.470491	0.4747	-1.07491	0.187176
hsa-miR-455-3p	14454.6	18361.4	11719.8	0.638288	-0.647721	0.188196
hsa-miR-3611	0.266064	0.646156	0	0	#NAME?	0.188805
hsa-miR-381-5p	171.641	139.22	194.336	1.39589	0.481188	0.190534
hsa-miR-4750-5p	33.793	43.1442	27.2471	0.631536	-0.663063	0.193095
hsa-miR-7111-5p	5.01719	5.473	4.69812	0.858418	-0.220248	0.193759
hsa-miR-6784-3p	5.53938	7.17296	4.39588	0.61284	-0.706417	0.193865
hsa-miR-6779-5p	34.5106	54.8711	20.2582	0.369196	-1.43754	0.193927
hsa-miR-3655	0.267942	0.650716	0	0	#NAME?	0.194305
hsa-miR-889-3p	390.986	277.539	470.398	1.69489	0.761194	0.194593
hsa-miR-6847-5p	11.6473	15.6292	8.86004	0.566891	-0.818858	0.195473
hsa-miR-6830-5p	0.247331	0.600661	0	0	#NAME?	0.196149
hsa-miR-663a	24.1761	11.7363	32.8839	2.8019	1.4864	0.197322
hsa-miR-5196-5p	0.22672	0.550606	0	0	#NAME?	0.19755
hsa-miR-6782-3p	5.57091	4.54655	6.28797	1.38302	0.467821	0.198026
hsa-miR-6784-5p	2.46162	3.92178	1.43951	0.367055	-1.44593	0.198426
hsa-miR-8085	0.582525	1.4147	0	0	#NAME?	0.199283
hsa-miR-6892-3p	0.888797	1.22064	0.656506	0.537838	-0.894757	0.199427
hsa-miR-20a-3p	2.49769	2.86141	2.24308	0.783907	-0.351245	0.200825
hsa-miR-6736-3p	0.494243	0	0.840214	Inf	Inf	0.201859
hsa-miR-651-5p	2.35344	1.50737	2.94569	1.95419	0.96657	0.202649
hsa-miR-4747-3p	0.462055	0.820617	0.211061	0.257198	-1.95905	0.203279
hsa-miR-6769b-5p	0.979393	1.42653	0.666398	0.467146	-1.09805	0.205106
hsa-miR-4728-3p	56.5259	79.3587	40.5429	0.510882	-0.968938	0.20522
hsa-miR-490-3p	8.59838	3.11013	12.4402	3.99988	1.99996	0.205637
hsa-miR-548j-5p	16.2451	25.1936	9.98115	0.396178	-1.33578	0.205887
hsa-miR-1225-3p	0.238635	0.579543	0	0	#NAME?	0.207655
hsa-miR-490-5p	2.52081	0.169483	4.16675	24.585	4.6197	0.208082
hsa-miR-16-1-3p	3.00051	1.6898	3.91801	2.31863	1.21327	0.208296
hsa-miR-3191-3p	5.4473	7.15304	4.25329	0.594613	-0.749976	0.210031
hsa-miR-6816-3p	3.35777	4.10365	2.83565	0.691008	-0.533225	0.210239
hsa-miR-6785-3p	0.935736	1.42073	0.596241	0.419672	-1.25267	0.213056
hsa-miR-4667-5p	30.7273	37.3449	26.0949	0.698754	-0.517144	0.213203
hsa-miR-582-5p	48.5226	31.4842	60.4494	1.91999	0.941101	0.21334
hsa-miR-1972	8.88699	7.06764	10.1605	1.43762	0.523678	0.213522
hsa-miR-29b-3p	656.231	487.627	774.254	1.5878	0.66703	0.213721
hsa-miR-4449	33.8065	39.4528	29.8541	0.756703	-0.4022	0.214813
hsa-miR-6838-5p	2.14155	1.0574	2.90045	2.74301	1.45576	0.214967
hsa-miR-6829-5p	0.926785	1.36543	0.619734	0.453875	-1.13963	0.215489
hsa-miR-5091	5.26528	2.86776	6.94354	2.42125	1.27575	0.215999
hsa-miR-4751	23.2792	31.3198	17.6508	0.563566	-0.827343	0.217416
hsa-miR-4745-5p	71.5853	95.5514	54.8091	0.573609	-0.801862	0.217864
hsa-miR-153-5p	0.339601	0	0.577322	Inf	Inf	0.218293
hsa-miR-6509-5p	2.43463	1.04002	3.41086	3.2796	1.71352	0.220894
hsa-miR-6747-5p	0.362558	0.762152	0.0828428	0.108696	-3.20163	0.222145
hsa-miR-6855-5p	15.0706	22.1681	10.1023	0.455712	-1.1338	0.22258
hsa-miR-6880-3p	0.284509	0.500551	0.13328	0.266266	-1.90906	0.223071
hsa-miR-6857-5p	0.332091	0.806506	0	0	#NAME?	0.224326
hsa-miR-6802-5p	6.91171	4.37374	8.68829	1.98647	0.990205	0.224962
hsa-miR-15b-3p	228.656	155.175	280.092	1.80501	0.852003	0.225038
hsa-miR-6721-5p	21.626	30.7792	15.2187	0.494448	-1.01611	0.226152
hsa-miR-329-3p	602.79	402.623	742.906	1.84516	0.883749	0.227116
hsa-miR-7850-5p	0.52468	1.27422	0	0	#NAME?	0.227666
hsa-miR-4435	287.045	352.698	241.088	0.683553	-0.548874	0.228243
hsa-miR-184	30.251	44.278	20.4321	0.461451	-1.11575	0.228422
hsa-miR-6812-3p	0.629084	1.15224	0.262877	0.228145	-2.13197	0.2285
hsa-miR-365a-5p	738.891	1232.75	393.192	0.318956	-1.64857	0.230049
hsa-miR-544b	0.663449	0	1.12786	Inf	Inf	0.230149
hsa-miR-181b-2-3p	1.42428	2.1685	0.903334	0.416571	-1.26337	0.23039
hsa-miR-3622a-3p	48.4961	39.5604	54.7511	1.38399	0.468832	0.23164
hsa-miR-6749-3p	5.26643	3.82739	6.27376	1.63917	0.712968	0.232408
hsa-miR-1299	49.4319	83.8323	25.3517	0.302409	-1.72543	0.23453
hsa-miR-142-3p	1.53269	3.25531	0.326864	0.10041	-3.31603	0.235025
hsa-miR-4640-5p	17.1705	25.5204	11.3255	0.443785	-1.17207	0.235279
hsa-miR-4803	0.518584	1.11367	0.102026	0.0916131	-3.4483	0.235591
hsa-miR-548aq-3p	1.36833	2.02212	0.910674	0.450356	-1.15086	0.235614
hsa-miR-6746-3p	15.4983	18.4783	13.4123	0.725842	-0.462273	0.235647
hsa-miR-3607-3p	430.364	328.6	501.598	1.52647	0.610198	0.235928
hsa-miR-6859-5p	44.3011	51.7104	39.1146	0.756416	-0.402748	0.236423
hsa-miR-545-5p	0.397093	0	0.675059	Inf	Inf	0.237377
hsa-miR-140-5p	371.712	512.652	273.054	0.53263	-0.908793	0.237642
hsa-miR-3938	0.396282	0	0.673679	Inf	Inf	0.237735
hsa-miR-6826-5p	5.38409	6.73399	4.43916	0.659217	-0.601175	0.237942
hsa-miR-5587-5p	10.256	6.02587	13.2171	2.19339	1.13316	0.238174
hsa-miR-7974	298.445	240.298	339.149	1.41137	0.497096	0.238263
hsa-miR-7108-3p	2.11733	3.21078	1.35193	0.421059	-1.24791	0.239212
hsa-miR-1304-5p	15.3909	20.5348	11.7902	0.574157	-0.800483	0.24221
hsa-miR-5000-3p	9.63147	6.72369	11.6669	1.7352	0.7951	0.245168
hsa-miR-6742-5p	0.195251	0.474181	0	0	#NAME?	0.245845
hsa-miR-211-5p	10.4526	3.01155	15.6613	5.20041	2.37863	0.246635
hsa-miR-4730	0.943557	0.650106	1.14897	1.76736	0.821598	0.247811
hsa-miR-34b-3p	163.849	132.574	185.742	1.40104	0.486496	0.248967
hsa-miR-6738-3p	2.46781	0.732364	3.68262	5.02841	2.3301	0.250387
hsa-miR-6783-5p	2.81513	4.84566	1.39375	0.287629	-1.79772	0.250504
hsa-miR-3912-5p	0.321272	0	0.546163	Inf	Inf	0.250834
hsa-miR-6821-5p	1.15697	1.08939	1.20428	1.10546	0.14465	0.251601
hsa-miR-3184-3p	1.5407	1.39776	1.64075	1.17385	0.231245	0.251881
hsa-miR-1273h-5p	3.91389	1.81317	5.38439	2.96959	1.57027	0.252274
hsa-miR-154-5p	604.804	474.401	696.086	1.4673	0.553159	0.25279
hsa-miR-7106-5p	1.27862	1.69938	0.984089	0.579086	-0.78815	0.252919
hsa-miR-652-5p	27.2391	36.9417	20.4473	0.553503	-0.853338	0.254358
hsa-miR-320e	2.72767	2.85899	2.63575	0.921915	-0.117294	0.254494
hsa-miR-3192-3p	2.51895	3.23818	2.01549	0.622413	-0.684055	0.255046
hsa-miR-513a-5p	0.296964	0.721198	0	0	#NAME?	0.255236
hsa-miR-4654	2.09332	4.2401	0.590584	0.139285	-2.84388	0.25675
hsa-miR-3659	1.23613	1.49523	1.05475	0.705414	-0.503459	0.258128
hsa-miR-548d-5p	18.4633	28.027	11.7686	0.419904	-1.25187	0.25889
hsa-miR-5701	3710.5	2669.36	4439.29	1.66306	0.733837	0.259556
hsa-miR-590-5p	1.82771	2.61497	1.27663	0.488201	-1.03445	0.261002
hsa-miR-4461	30.3499	20.2068	37.45	1.85333	0.890121	0.261098
hsa-miR-5191	5.19358	7.12037	3.84483	0.539975	-0.889034	0.261104
hsa-miR-5001-5p	10.2898	13.3014	8.18175	0.615106	-0.701094	0.261198
hsa-miR-5196-3p	0.244256	0.593192	0	0	#NAME?	0.261545
hsa-miR-548h-3p	10.2355	6.04395	13.1696	2.17897	1.12365	0.262999
hsa-miR-548z	10.2355	6.04395	13.1696	2.17897	1.12365	0.262999
hsa-miR-548ah-5p	0.407948	0	0.693512	Inf	Inf	0.263545
hsa-miR-187-5p	1.3339	2.27825	0.672851	0.295336	-1.75957	0.263597
hsa-miR-4469	2.71447	4.61686	1.38279	0.299508	-1.73933	0.26374
hsa-miR-4761-5p	0.783631	1.20132	0.491247	0.408922	-1.2901	0.264008
hsa-miR-6871-5p	4.19499	5.93195	2.97912	0.502217	-0.993618	0.26541
hsa-miR-2682-3p	62.7561	37.431	80.4837	2.15019	1.10446	0.266374
hsa-miR-129-1-3p	62.6793	105.381	32.7881	0.311139	-1.68437	0.266559
hsa-miR-548o-3p	317.173	480.218	203.042	0.422813	-1.24191	0.266833
hsa-miR-4707-5p	0.434256	0.817929	0.165686	0.202567	-2.30353	0.267303
hsa-miR-4266	0.357211	0.867513	0	0	#NAME?	0.267358
hsa-miR-299-5p	723.008	549.999	844.114	1.53475	0.618008	0.268475
hsa-miR-6783-3p	3.50383	1.84976	4.66167	2.52015	1.33351	0.269204
hsa-miR-181b-3p	3.8649	2.12339	5.08395	2.39425	1.25958	0.269266
hsa-miR-129-2-3p	326.209	526.064	186.31	0.354158	-1.49753	0.269375
hsa-miR-337-5p	230.383	157.909	281.115	1.78024	0.832069	0.271215
hsa-miR-6511b-3p	1250.89	1502.22	1074.96	0.715578	-0.482819	0.272135
hsa-miR-765	18.4871	23.7619	14.7947	0.622622	-0.683572	0.272496
hsa-miR-3117-3p	33.5638	30.3906	35.7851	1.1775	0.235732	0.273495
hsa-miR-145-5p	39917.3	65231.1	22197.7	0.340292	-1.55515	0.275086
hsa-miR-6764-3p	2.63798	3.12913	2.29418	0.733167	-0.447786	0.27563
hsa-miR-6771-5p	2.00089	3.09868	1.23243	0.397726	-1.33015	0.277667
hsa-miR-6734-5p	87.8817	118.461	66.4762	0.561165	-0.833503	0.278205
hsa-miR-4473	12.3056	11.8885	12.5976	1.05965	0.0835922	0.278522
hsa-miR-216a-5p	17.0388	22.1445	13.4647	0.60804	-0.717761	0.28085
hsa-miR-4642	34.7031	29.1533	38.588	1.32362	0.404493	0.281629
hsa-miR-331-3p	13125	9909.55	15375.8	1.55162	0.633772	0.281773
hsa-miR-5088-5p	4.65373	4.3271	4.88237	1.12833	0.174183	0.282822
hsa-miR-6891-5p	3.91786	6.08959	2.39765	0.393729	-1.34472	0.282965
hsa-miR-96-5p	2.9271	5.6785	1.00111	0.176299	-2.50391	0.285066
hsa-miR-548az-5p	1.35095	1.8554	0.99783	0.537799	-0.894861	0.285856
hsa-miR-30c-2-3p	1098.3	1372.51	906.349	0.660359	-0.598678	0.285869
hsa-miR-4660	17.1388	20.6159	14.7048	0.713276	-0.487469	0.286241
hsa-miR-3115	0.748618	1.20711	0.427672	0.354294	-1.49698	0.286458
hsa-miR-203a-3p	10.1467	6.91253	12.4106	1.79537	0.844282	0.286619
hsa-miR-4768-5p	24.0345	16.8434	29.0683	1.7258	0.787265	0.288095
hsa-miR-32-5p	6.74764	9.56301	4.77689	0.499518	-1.00139	0.288472
hsa-miR-6857-3p	0.829778	1.58808	0.298965	0.188255	-2.40924	0.290059
hsa-miR-26a-1-3p	18.6772	15.6435	20.8009	1.32969	0.411087	0.291044
hsa-miR-3620-5p	69.6953	84.0458	59.6499	0.709731	-0.494656	0.291358
hsa-miR-6740-5p	6.26748	12.3325	2.02197	0.163955	-2.60863	0.292049
hsa-miR-3617-3p	2.45775	3.48974	1.73535	0.497271	-1.00789	0.292165
hsa-miR-1303	541.89	656.225	461.855	0.703805	-0.506752	0.293101
hsa-miR-6873-5p	2.91517	5.14214	1.35629	0.26376	-1.9227	0.293242
hsa-miR-6750-5p	3.01424	2.64805	3.27057	1.23508	0.30461	0.294616
hsa-miR-7705	8.17365	9.63231	7.15259	0.742562	-0.429416	0.294754
hsa-miR-6782-5p	2.86994	5.66766	0.911528	0.16083	-2.63639	0.294803
hsa-miR-1284	13.327	15.8541	11.558	0.729025	-0.45596	0.295609
hsa-miR-3180-5p	106.546	135.471	86.2977	0.637021	-0.650588	0.296021
hsa-miR-3934-3p	4.54322	5.49177	3.87924	0.706373	-0.501497	0.296381
hsa-miR-200a-5p	1.14342	1.11787	1.16131	1.03886	0.0549952	0.296479
hsa-miR-1255b-5p	11.3172	13.5	9.78919	0.725128	-0.463693	0.296509
hsa-miR-365b-5p	1356.2	1787.13	1054.56	0.590084	-0.761007	0.296856
hsa-miR-4742-3p	9.6192	10.2042	9.20969	0.902538	-0.147941	0.297126
hsa-miR-146b-5p	16855.9	9789.14	21802.6	2.22722	1.15525	0.301086
hsa-miR-4530	0.174468	0.423709	0	0	#NAME?	0.301464
hsa-miR-604	0.174468	0.423709	0	0	#NAME?	0.301464
hsa-miR-6818-3p	0.639841	0.950065	0.422684	0.4449	-1.16845	0.301635
hsa-miR-4757-3p	8.49066	5.93277	10.2812	1.73295	0.79323	0.30337
hsa-miR-4684-3p	0.683325	0.108439	1.08574	10.0125	3.32373	0.304199
hsa-miR-339-5p	1783.56	1484.05	1993.22	1.34309	0.425561	0.304445
hsa-miR-6889-3p	0.41791	0.750826	0.184869	0.246221	-2.02197	0.305032
hsa-miR-6741-3p	14.4094	15.7598	13.4641	0.854335	-0.227126	0.305371
hsa-miR-3129-5p	8.55687	6.57266	9.94582	1.51321	0.597614	0.305922
hsa-miR-873-5p	0.350373	0	0.595634	Inf	Inf	0.306387
hsa-miR-7113-5p	5.81569	5.08086	6.33008	1.24587	0.317152	0.307516
hsa-miR-933	12.7897	15.9563	10.5731	0.662629	-0.593727	0.308622
hsa-miR-6804-5p	6.28135	7.61031	5.35108	0.703136	-0.508125	0.308641
hsa-miR-339-3p	2362.35	1825.67	2738.02	1.49973	0.584702	0.309235
hsa-miR-197-5p	72.347	94.5605	56.7975	0.600647	-0.735411	0.309438
hsa-miR-5092	2.69545	3.78876	1.93014	0.509437	-0.973025	0.310016
hsa-miR-6737-3p	4.29845	5.96429	3.13236	0.525185	-0.929101	0.310411
hsa-miR-196b-3p	27.1009	21.0327	31.3485	1.49046	0.575762	0.310631
hsa-miR-429	4.7486	10.6944	0.586558	0.0548474	-4.18843	0.311294
hsa-miR-570-3p	0.41465	0.697437	0.216699	0.310707	-1.68637	0.313325
hsa-miR-133b	1.46428	3.42212	0.0937992	0.0274097	-5.18917	0.313971
hsa-miR-4433b-5p	2.02742	2.31007	1.82957	0.791996	-0.336436	0.314791
hsa-miR-208b-3p	1.14107	2.77116	0	0	#NAME?	0.316126
hsa-miR-6886-5p	10.1902	7.97249	11.7426	1.47289	0.558653	0.318239
hsa-miR-217	6.01757	9.26923	3.7414	0.403637	-1.30887	0.319177
hsa-miR-6803-5p	0.898425	0.8742	0.915382	1.04711	0.066411	0.321161
hsa-miR-3158-5p	0.868127	0.242802	1.30585	5.37826	2.42714	0.321997
hsa-miR-190a-3p	0.475781	0	0.808828	Inf	Inf	0.325359
hsa-miR-5699-3p	67.641	81.7214	57.7847	0.707094	-0.500026	0.327065
hsa-miR-4788	47.195	58.1977	39.4931	0.678601	-0.559364	0.327267
hsa-miR-597-5p	1.46465	1.79846	1.23099	0.684469	-0.546943	0.328951
hsa-miR-3663-3p	0.605033	0	1.02856	Inf	Inf	0.329718
hsa-miR-548c-5p	6.61011	10.5963	3.8198	0.360486	-1.47198	0.330358
hsa-miR-548o-5p	6.61011	10.5963	3.8198	0.360486	-1.47198	0.330358
hsa-miR-548am-5p	6.61011	10.5963	3.8198	0.360486	-1.47198	0.330358
hsa-miR-548au-5p	6.61011	10.5963	3.8198	0.360486	-1.47198	0.330358
hsa-miR-6734-3p	2.68544	3.96311	1.79106	0.451934	-1.14582	0.33054
hsa-miR-4723-3p	3.70434	3.43411	3.8935	1.13377	0.181132	0.330974
hsa-miR-1973	10.0949	7.32127	12.0365	1.64404	0.717248	0.332023
hsa-miR-548i	0.71034	0.146637	1.10493	7.53513	2.91363	0.333171
hsa-miR-143-3p	185514	205362	171621	0.835701	-0.258941	0.333362
hsa-miR-6513-3p	10.5518	5.95065	13.7726	2.31447	1.21068	0.333627
hsa-miR-483-5p	297.331	401.666	224.297	0.558415	-0.84059	0.335522
hsa-miR-451a	2.24014	1.69873	2.61912	1.54181	0.624625	0.335603
hsa-miR-4797-3p	18.0063	25.8417	12.5215	0.484545	-1.0453	0.335887
hsa-miR-4773	10.3228	11.9062	9.21436	0.773913	-0.369758	0.336271
hsa-miR-32-3p	17.4845	17.7261	17.3153	0.976822	-0.033833	0.337926
hsa-miR-1306-3p	87.1545	75.5087	95.3066	1.26219	0.335934	0.338034
hsa-miR-6506-5p	0.487506	0.789571	0.27606	0.349633	-1.51609	0.340583
hsa-miR-6735-5p	71.4773	119.172	38.0908	0.319629	-1.64553	0.340678
hsa-miR-5702	0.508705	0.694137	0.378903	0.545861	-0.873393	0.340834
hsa-miR-668-3p	987.974	1147.49	876.309	0.763671	-0.388977	0.341257
hsa-miR-204-5p	35909.1	17164.7	49030.1	2.85645	1.51423	0.34189
hsa-miR-4674	2.12543	1.27717	2.71922	2.1291	1.09024	0.342131
hsa-miR-3919	0.42954	0	0.730217	Inf	Inf	0.342233
hsa-miR-517a-3p	0.178606	0.433757	0	0	#NAME?	0.342707
hsa-miR-517b-3p	0.178606	0.433757	0	0	#NAME?	0.342707
hsa-miR-551b-5p	0.857405	1.65927	0.296096	0.178449	-2.48642	0.343727
hsa-miR-548av-3p	42.2187	67.882	24.2544	0.357303	-1.48478	0.343932
hsa-miR-632	0.677417	0.416809	0.859842	2.06291	1.04468	0.344531
hsa-miR-302a-3p	0.713324	0.0500551	1.17761	23.5263	4.55621	0.34488
hsa-miR-3937	0.937932	1.83828	0.307691	0.16738	-2.5788	0.345181
hsa-miR-6780b-3p	0.595038	1.0011	0.310794	0.310452	-1.68756	0.346039
hsa-miR-136-3p	4741.24	3610.65	5532.65	1.53231	0.615713	0.346977
hsa-miR-3675-3p	1.32278	1.98205	0.861297	0.434549	-1.20241	0.347055
hsa-miR-5189-5p	9.30847	11.8578	7.52392	0.63451	-0.656286	0.347217
hsa-miR-7851-3p	4.70231	6.10674	3.71921	0.609034	-0.715405	0.348164
hsa-miR-494-5p	89.9317	69.6433	104.134	1.49524	0.580379	0.348773
hsa-miR-3680-3p	1.25277	0.5475	1.74645	3.18986	1.6735	0.350217
hsa-miR-6780a-5p	18.6661	17.8444	19.2414	1.07829	0.108743	0.350926
hsa-miR-6762-5p	0.29585	0.450496	0.187598	0.416427	-1.26387	0.351302
hsa-miR-1269b	12.1386	11.3736	12.6741	1.11434	0.156192	0.354142
hsa-miR-29a-3p	96979.6	75077.1	112311	1.49595	0.581059	0.354289
hsa-miR-3688-3p	6.68143	5.95793	7.18787	1.20644	0.270752	0.357136
hsa-miR-4691-3p	0.228836	0.555746	0	0	#NAME?	0.357242
hsa-miR-548k	290.117	334.45	259.084	0.774656	-0.368372	0.358071
hsa-miR-548b-5p	1.81071	0.881113	2.46143	2.79355	1.4821	0.358233
hsa-miR-134-3p	171.465	130.12	200.407	1.54017	0.623089	0.358267
hsa-miR-149-3p	13.3286	15.2964	11.9512	0.781308	-0.356037	0.359011
hsa-miR-487b-5p	55.6562	45.6464	62.6631	1.37279	0.457114	0.359501
hsa-miR-320b	5692.69	6765.53	4941.7	0.730422	-0.453198	0.360915
hsa-miR-6758-5p	2.58813	2.9473	2.33671	0.79283	-0.334917	0.361316
hsa-miR-1469	0.16189	0.393162	0	0	#NAME?	0.361633
hsa-miR-4644	0.456812	0.659868	0.314672	0.476871	-1.06833	0.362586
hsa-miR-2110	1008.93	1325.34	787.451	0.594151	-0.7511	0.362753
hsa-miR-3173-3p	12.1263	14.3083	10.5989	0.740749	-0.432944	0.363538
hsa-miR-6761-5p	9.18171	11.7664	7.3724	0.626561	-0.674473	0.364337
hsa-miR-885-5p	6.69379	5.9061	7.24518	1.22673	0.294814	0.364808
hsa-miR-6820-3p	8.36894	5.97246	10.0465	1.68213	0.750293	0.365343
hsa-miR-4529-3p	1.65967	1.80636	1.55699	0.861947	-0.214328	0.366355
hsa-miR-133a-3p	231.065	479.482	57.1737	0.119241	-3.06805	0.367191
hsa-miR-6895-5p	7.80214	5.65117	9.30782	1.64706	0.719894	0.36724
hsa-miR-6126	0.580262	0.91851	0.34349	0.373964	-1.41903	0.367701
hsa-miR-4465	1.21854	2.06034	0.629276	0.305423	-1.71112	0.368039
hsa-miR-5698	6.34448	4.26156	7.80252	1.83091	0.872558	0.368981
hsa-miR-544a	0.340876	0.423709	0.282893	0.667658	-0.582818	0.369328
hsa-miR-3166	0.211228	0	0.359087	Inf	Inf	0.369501
hsa-miR-660-5p	860.914	670.23	994.392	1.48366	0.56916	0.369539
hsa-miR-3126-5p	51.0445	60.0432	44.7454	0.74522	-0.424261	0.369809
hsa-miR-548b-3p	0.241354	0	0.410302	Inf	Inf	0.37007
hsa-miR-548ah-3p	44.8301	70.9551	26.5426	0.374076	-1.4186	0.370634
hsa-miR-4688	13.8845	18.4078	10.7182	0.582264	-0.780254	0.371407
hsa-miR-6132	3.65285	4.95837	2.73899	0.552397	-0.856221	0.372251
hsa-miR-6861-3p	0.933601	0.640487	1.13878	1.77799	0.830249	0.372378
hsa-miR-3529-5p	1.50138	1.84185	1.26305	0.685752	-0.544242	0.373758
hsa-miR-5010-5p	28.4863	35.1806	23.8002	0.676515	-0.563807	0.376027
hsa-miR-375	44.9798	70.3027	27.2537	0.387663	-1.36713	0.376267
hsa-miR-499a-3p	0.3732	0	0.634441	Inf	Inf	0.376897
hsa-miR-6751-3p	0.556921	0.254225	0.768808	3.02412	1.59652	0.378013
hsa-miR-1228-3p	238.136	256.667	225.164	0.877262	-0.188921	0.378896
hsa-miR-6729-5p	8.99377	11.756	7.06019	0.600559	-0.735621	0.379134
hsa-miR-4796-3p	1.21513	0.578849	1.66053	2.86868	1.52039	0.379212
hsa-miR-1270	160.201	158.174	161.619	1.02178	0.0310879	0.380993
hsa-miR-1197	38.253	31.0843	43.271	1.39206	0.477217	0.381211
hsa-miR-4787-3p	461.997	403.446	502.982	1.24672	0.318133	0.381808
hsa-miR-676-3p	0.236316	0.439912	0.0937992	0.213223	-2.22957	0.382844
hsa-miR-376c-3p	162.35	136.381	180.528	1.3237	0.404576	0.38323
hsa-miR-3140-3p	6.96651	8.76934	5.70454	0.65051	-0.620357	0.3842
hsa-miR-3125	14.6494	18.7831	11.7559	0.625875	-0.676054	0.38458
hsa-miR-548p	43.568	68.3296	26.2348	0.383945	-1.38103	0.384675
hsa-miR-3064-3p	1.19642	0.650106	1.57884	2.42858	1.28011	0.385469
hsa-miR-6825-3p	2.62592	3.7446	1.84284	0.492133	-1.02288	0.385521
hsa-miR-4636	9.93474	6.38673	12.4184	1.9444	0.959324	0.386007
hsa-miR-6885-5p	6.12622	8.55064	4.42912	0.517987	-0.949013	0.387929
hsa-miR-7706	3986.88	4849.96	3382.73	0.697476	-0.519785	0.387959
hsa-miR-7975	0.710961	1.40466	0.225375	0.160449	-2.63982	0.388144
hsa-miR-3613-5p	5.80624	4.62257	6.63481	1.43531	0.521361	0.389052
hsa-miR-6882-3p	4.84945	2.863	6.23996	2.17952	1.12401	0.389197
hsa-miR-6511a-3p	1013.42	1163.89	908.097	0.780225	-0.358038	0.389355
hsa-miR-320a	245195	299801	206971	0.690361	-0.534577	0.389373
hsa-miR-99a-3p	689.846	584.152	763.832	1.30759	0.386911	0.390693
hsa-miR-3143	0.139575	0.338967	0	0	#NAME?	0.391082
hsa-miR-330-5p	424.714	481.595	384.897	0.799213	-0.323349	0.391621
hsa-miR-7106-3p	0.24932	0.450496	0.108497	0.24084	-2.05385	0.391658
hsa-let-7d-3p	14895.9	16707.7	13627.6	0.815651	-0.293976	0.39183
hsa-miR-6715b-3p	1.3887	2.87101	0.351092	0.122289	-3.03164	0.392241
hsa-miR-301b-3p	51.8842	64.119	43.3199	0.675617	-0.565723	0.392571
hsa-miR-4741	61.7048	76.8357	51.1133	0.665228	-0.588078	0.394719
hsa-miR-3180-3p	374.994	451.682	321.312	0.711367	-0.491334	0.394862
hsa-miR-3180	374.994	451.682	321.312	0.711367	-0.491334	0.394862
hsa-miR-4454	148.335	168.807	134.004	0.793832	-0.333095	0.395077
hsa-miR-2467-3p	2.12051	1.70582	2.41079	1.41327	0.499036	0.395212
hsa-miR-1236-5p	0.48487	0.796743	0.266559	0.334561	-1.57966	0.395479
hsa-miR-433-3p	2661.25	2995.08	2427.57	0.810518	-0.303084	0.395805
hsa-miR-4492	20.3747	12.2123	26.0883	2.13623	1.09506	0.396405
hsa-miR-7854-3p	13.8182	16.1107	12.2135	0.758094	-0.399552	0.397006
hsa-miR-6855-3p	1.0213	1.30875	0.82008	0.626613	-0.674354	0.397663
hsa-miR-758-3p	2624.78	2183.18	2933.91	1.34387	0.426389	0.397829
hsa-miR-4999-5p	5.05008	4.9602	5.113	1.03081	0.0437726	0.398005
hsa-miR-298	0.316446	0	0.537959	Inf	Inf	0.398713
hsa-miR-654-3p	40695.2	29144.5	48780.7	1.67376	0.74309	0.401404
hsa-miR-455-5p	981.657	1121.38	883.85	0.788179	-0.343404	0.402569
hsa-miR-503-5p	502.512	570.167	455.153	0.79828	-0.325033	0.402604
hsa-miR-4649-3p	8.50851	7.48235	9.22682	1.23314	0.302342	0.402979
hsa-miR-659-3p	0.915784	1.00943	0.850232	0.842288	-0.247614	0.40348
hsa-miR-6795-5p	1.39238	1.12758	1.57774	1.39922	0.484624	0.403851
hsa-miR-1-3p	0.652039	1.58352	0	0	#NAME?	0.403977
hsa-miR-4440	9.66304	12.0943	7.96117	0.658258	-0.603274	0.404319
hsa-miR-3622a-5p	175.232	154.113	190.015	1.23296	0.302123	0.404775
hsa-miR-210-5p	2732.76	2667.44	2778.48	1.04163	0.0588431	0.405129
hsa-miR-873-3p	4.12316	7.57481	1.70701	0.225353	-2.14974	0.405757
hsa-miR-6861-5p	1.55941	0.659868	2.18908	3.31746	1.73008	0.406903
hsa-miR-6516-3p	4.56431	7.0291	2.83896	0.403886	-1.30798	0.40753
hsa-miR-1261	0.274727	0.520675	0.102564	0.196982	-2.34386	0.407924
hsa-miR-196b-5p	14437.2	18117.4	11861.1	0.654681	-0.611136	0.408831
hsa-miR-137	229.97	172.521	270.184	1.56609	0.647168	0.409036
hsa-miR-6509-3p	0.557063	0.0733187	0.895684	12.2163	3.61074	0.409318
hsa-miR-302a-5p	1.71849	2.32191	1.29609	0.558199	-0.841149	0.409428
hsa-miR-4745-3p	11.6551	19.7741	5.97175	0.301999	-1.72738	0.410733
hsa-miR-192-3p	1.4472	2.41096	0.772575	0.320443	-1.64186	0.411268
hsa-miR-4793-3p	0.462084	0.138936	0.688288	4.95398	2.30859	0.411285
hsa-miR-4781-3p	37.095	43.627	32.5226	0.745471	-0.423776	0.412163
hsa-miR-542-3p	55.9104	59.6056	53.3237	0.894608	-0.160672	0.41247
hsa-miR-3661	233.797	189.195	265.019	1.40077	0.486218	0.413031
hsa-miR-671-5p	4932.93	6621.31	3751.06	0.566513	-0.819818	0.413132
hsa-miR-4513	0.201023	0	0.341739	Inf	Inf	0.41326
hsa-miR-141-3p	47.8852	97.3548	13.2564	0.136166	-2.87656	0.414049
hsa-miR-19b-3p	192.955	346.366	85.5672	0.247043	-2.01717	0.414581
hsa-miR-885-3p	0.640538	0.0847417	1.0296	12.1498	3.60286	0.414582
hsa-miR-132-5p	729.984	718.668	737.905	1.02677	0.0381079	0.415
hsa-miR-3187-3p	170.538	213.388	140.542	0.658623	-0.602475	0.415051
hsa-miR-135b-3p	1.03859	1.54259	0.68579	0.444571	-1.16951	0.416535
hsa-miR-6820-5p	44.783	52.7194	39.2275	0.744081	-0.426469	0.416555
hsa-miR-4727-3p	1.47035	1.33428	1.5656	1.17337	0.230659	0.416644
hsa-miR-330-3p	301.946	360.141	261.209	0.725297	-0.463357	0.417127
hsa-miR-198	3.48707	6.59108	1.31426	0.1994	-2.32626	0.417546
hsa-miR-3150b-3p	0.171627	0.416809	0	0	#NAME?	0.419607
hsa-miR-526b-5p	0.171627	0.416809	0	0	#NAME?	0.419607
hsa-miR-1288-5p	0.12076	0.293275	0	0	#NAME?	0.420575
hsa-miR-548ae-3p	0.12076	0.293275	0	0	#NAME?	0.420575
hsa-miR-548x-3p	0.12076	0.293275	0	0	#NAME?	0.420575
hsa-miR-105-3p	0.255662	0.423709	0.13803	0.325766	-1.61809	0.421276
hsa-miR-3653-3p	62.6134	48.6342	72.3989	1.48864	0.573996	0.421727
hsa-miR-2116-3p	412.639	472.033	371.063	0.786095	-0.347224	0.421876
hsa-miR-6807-5p	0.509952	0.0733187	0.815595	11.124	3.4756	0.421938
hsa-miR-6125	8.46005	5.12176	10.7969	2.10804	1.0759	0.422202
hsa-miR-3157-3p	17.2257	14.639	19.0364	1.30039	0.378942	0.422245
hsa-miR-1185-5p	76.178	59.5106	87.8452	1.47613	0.561817	0.423584
hsa-miR-3613-3p	95.7584	81.6468	105.636	1.29382	0.371641	0.423897
hsa-miR-6746-5p	6.08861	7.0432	5.4204	0.769594	-0.377831	0.424229
hsa-miR-4664-3p	13.7969	14.988	12.9632	0.864908	-0.209381	0.424392
hsa-miR-3620-3p	26.414	29.0501	24.5688	0.84574	-0.241713	0.425413
hsa-miR-483-3p	548.665	705.809	438.664	0.621505	-0.686162	0.425752
hsa-miR-6500-3p	87.2571	70.5504	98.9518	1.40257	0.488071	0.426035
hsa-miR-16-2-3p	365.962	286.56	421.544	1.47105	0.556848	0.426667
hsa-miR-4687-5p	72.0649	81.5538	65.4227	0.802203	-0.317962	0.428242
hsa-miR-93-3p	186.316	196.052	179.501	0.915579	-0.127244	0.428416
hsa-miR-7155-3p	5.16079	3.93927	6.01586	1.52715	0.610844	0.429266
hsa-miR-641	311.92	203.186	388.034	1.90975	0.933381	0.430633
hsa-miR-6499-5p	0.489169	1.06963	0.0828428	0.0774497	-3.6906	0.431235
hsa-miR-4510	165.111	138.792	183.534	1.32237	0.403129	0.431467
hsa-miR-378a-5p	41.7116	45.1156	39.3288	0.871733	-0.198042	0.431753
hsa-miR-505-3p	5036.11	6044.82	4330.02	0.716319	-0.481326	0.432924
hsa-miR-4423-5p	34.8791	32.8303	36.3132	1.10609	0.145463	0.433255
hsa-miR-4668-5p	4.18758	6.61902	2.48558	0.375521	-1.41303	0.433602
hsa-miR-1248	41.1784	71.9108	19.6658	0.273475	-1.87052	0.434369
hsa-miR-3692-3p	0.189522	0	0.322187	Inf	Inf	0.434511
hsa-miR-4779	0.78854	1.13459	0.546303	0.481496	-1.0544	0.434821
hsa-miR-23a-5p	5980.66	7776.32	4723.7	0.607447	-0.719169	0.435902
hsa-miR-6770-5p	16.3032	19.8424	13.8258	0.696778	-0.521228	0.436079
hsa-miR-10b-3p	259.809	218.055	289.037	1.32552	0.406563	0.436665
hsa-miR-3116	3.5286	3.81	3.33162	0.874441	-0.193567	0.436678
hsa-miR-23a-3p	87915.9	99023.3	80140.8	0.809313	-0.305231	0.437812
hsa-miR-6858-5p	13.6664	17.3109	11.1152	0.642089	-0.639155	0.437815
hsa-miR-3664-5p	1.00788	0.416809	1.42163	3.41075	1.77009	0.437957
hsa-miR-6089	1.6162	1.97231	1.36692	0.693055	-0.528958	0.438152
hsa-miR-1228-5p	25.0108	32.2082	19.9727	0.620114	-0.689395	0.439217
hsa-miR-152-3p	17692.4	19271.5	16587	0.8607	-0.216417	0.439311
hsa-miR-125b-5p	736790	615348	821800	1.3355	0.417385	0.439843
hsa-miR-423-5p	102939	129625	84258.6	0.650018	-0.621448	0.439933
hsa-miR-6814-3p	5.26212	3.41205	6.55718	1.92177	0.942437	0.440112
hsa-miR-2276-3p	9.99709	5.33669	13.2594	2.48457	1.31299	0.440329
hsa-miR-548a-3p	0.37377	0.671034	0.165686	0.246911	-2.01794	0.440864
hsa-miR-1193	19.7052	21.9944	18.1028	0.823061	-0.280929	0.440918
hsa-miR-3677-3p	37.8079	29.4999	43.6235	1.47877	0.564397	0.442572
hsa-miR-6807-3p	1.67557	1.8725	1.53772	0.821212	-0.284174	0.442868
hsa-miR-6797-3p	24.6299	24.5594	24.6793	1.00489	0.00703094	0.443391
hsa-miR-3677-5p	3.90469	5.73161	2.62584	0.458134	-1.12616	0.444429
hsa-miR-4653-3p	0.787746	0.285574	1.13927	3.98939	1.99617	0.444639
hsa-miR-6866-5p	12.7116	13.4466	12.1971	0.907081	-0.140696	0.447204
hsa-miR-1273h-3p	0.360004	0.50845	0.256091	0.50367	-0.989449	0.447666
hsa-miR-6501-5p	45.7904	52.6142	41.0138	0.779519	-0.359343	0.451161
hsa-miR-4749-5p	22.2387	25.257	20.1259	0.796843	-0.327633	0.451266
hsa-miR-6508-3p	3.32155	1.76102	4.41393	2.50647	1.32565	0.451665
hsa-miR-4488	36.8312	17.2198	50.5592	2.93611	1.55391	0.451762
hsa-miR-1915-5p	5.91002	7.66868	4.67896	0.610139	-0.712791	0.452132
hsa-miR-4466	67.5968	51.3243	78.9876	1.53899	0.621986	0.452166
hsa-miR-511-5p	0.541851	0.850936	0.325492	0.38251	-1.38643	0.453817
hsa-miR-4726-3p	0.473105	0.857465	0.204053	0.237972	-2.07114	0.455935
hsa-miR-3065-5p	134.167	59.4678	186.457	3.13543	1.64866	0.456287
hsa-miR-6845-5p	9.44454	7.62294	10.7197	1.40624	0.491838	0.457515
hsa-miR-196a-5p	22748.5	30583.3	17264.2	0.564499	-0.824958	0.457528
hsa-miR-148a-5p	1774.29	1464.95	1990.83	1.35897	0.442517	0.457728
hsa-miR-3619-5p	75.9618	94.0184	63.3221	0.673508	-0.570234	0.457837
hsa-miR-6868-3p	5.64214	5.06427	6.04665	1.19398	0.255781	0.458307
hsa-miR-424-5p	857.51	924.844	810.376	0.87623	-0.190619	0.458469
hsa-miR-6811-5p	0.54014	0	0.918237	Inf	Inf	0.458498
hsa-miR-6770-3p	86.345	90.9169	83.1446	0.914512	-0.128926	0.458752
hsa-miR-378f	3.94875	4.91276	3.27394	0.666415	-0.585506	0.458779
hsa-miR-195-3p	396.969	470.844	345.257	0.733274	-0.447575	0.459127
hsa-miR-301a-3p	165.887	190.843	148.418	0.777695	-0.362723	0.459187
hsa-miR-6862-3p	7.01212	10.2595	4.73899	0.461915	-1.1143	0.459476
hsa-miR-133a-5p	0.489029	1.18764	0	0	#NAME?	0.459527
hsa-miR-208a-5p	0.489029	1.18764	0	0	#NAME?	0.459527
hsa-miR-31-5p	146069	116319	166894	1.43479	0.520839	0.461506
hsa-miR-4804-3p	66.426	84.6513	53.6683	0.633992	-0.657463	0.461755
hsa-miR-4257	0.133954	0.325317	0	0	#NAME?	0.462026
hsa-miR-5582-5p	0.133954	0.325317	0	0	#NAME?	0.462026
hsa-miR-141-5p	0.93475	1.18764	0.757725	0.638008	-0.648353	0.462404
hsa-miR-4632-5p	0.34812	0.0847417	0.532484	6.28361	2.65159	0.463223
hsa-miR-181a-2-3p	15087.2	16418.9	14155	0.86212	-0.21404	0.463228
hsa-miR-6824-5p	5.10608	6.10655	4.40576	0.721481	-0.470967	0.464464
hsa-miR-3181	18.7285	11.8074	23.5732	1.99648	0.997462	0.466617
hsa-miR-576-3p	15.2553	18.1406	13.2357	0.729613	-0.454796	0.466746
hsa-miR-5006-5p	0.228716	0	0.388818	Inf	Inf	0.467784
hsa-miR-6869-5p	5.31314	5.76588	4.99622	0.866514	-0.206705	0.468297
hsa-miR-5003-3p	1.81269	2.68854	1.19959	0.446186	-1.16428	0.469288
hsa-miR-548aw	0.653642	0.254225	0.933234	3.6709	1.87613	0.469383
hsa-miR-3690	1.63842	1.03088	2.0637	2.00188	1.00136	0.469952
hsa-miR-106b-5p	643.249	561.586	700.413	1.24721	0.318699	0.470877
hsa-miR-342-5p	525.085	679.909	416.708	0.612888	-0.706305	0.47158
hsa-miR-942-5p	263.535	206.033	303.786	1.47446	0.560184	0.471744
hsa-miR-4683	15.006	18.9204	12.266	0.648294	-0.625281	0.4724
hsa-miR-489-3p	0.222281	0	0.377878	Inf	Inf	0.474235
hsa-miR-5187-5p	8.73895	10.1982	7.7175	0.756754	-0.402103	0.474666
hsa-miR-33b-5p	28.4395	19.6435	34.5967	1.76122	0.816579	0.475293
hsa-let-7f-1-3p	101.005	108.587	95.6984	0.881307	-0.182283	0.475298
hsa-miR-1913	170.764	146.219	187.945	1.28536	0.362176	0.477234
hsa-miR-6720-3p	76.944	61.4177	87.8124	1.42976	0.51577	0.478037
hsa-miR-4479	8.36382	5.7878	10.167	1.75663	0.812814	0.478576
hsa-miR-6852-5p	293.16	318.74	275.255	0.863571	-0.211613	0.479267
hsa-miR-4422	0.414491	0.395881	0.427518	1.07992	0.110921	0.48159
hsa-miR-337-3p	211.742	158.996	248.664	1.56396	0.645207	0.481739
hsa-miR-4785	28.9872	22.9573	33.2081	1.44652	0.532583	0.481995
hsa-miR-181a-3p	3349.83	2558.42	3903.82	1.52587	0.609635	0.482362
hsa-miR-550a-3-5p	225.342	274.911	190.644	0.693477	-0.52808	0.482799
hsa-miR-6840-5p	7.92783	10.9551	5.80878	0.530237	-0.915291	0.482828
hsa-miR-1914-5p	21.8588	19.7763	23.3165	1.17901	0.237578	0.483225
hsa-miR-550a-5p	226.154	276.238	191.095	0.691777	-0.531621	0.484224
hsa-miR-135b-5p	4.04484	5.17296	3.25516	0.629264	-0.668263	0.484514
hsa-miR-4483	0.117589	0.285574	0	0	#NAME?	0.484809
hsa-miR-549a	183.566	189.2	179.623	0.949383	-0.074938	0.48513
hsa-miR-139-3p	1.73835	2.17099	1.4355	0.661221	-0.596796	0.486254
hsa-miR-6827-5p	8.70912	10.6559	7.34634	0.689413	-0.536559	0.486259
hsa-miR-4484	4.8415	7.17561	3.20762	0.447017	-1.1616	0.486305
hsa-miR-6886-3p	6.86586	7.18791	6.64043	0.923832	-0.114297	0.487519
hsa-miR-5584-5p	0.276742	0	0.470461	Inf	Inf	0.487914
hsa-miR-4430	0.276118	0	0.469401	Inf	Inf	0.488368
hsa-miR-6513-5p	18.1984	17.2427	18.8675	1.09423	0.129919	0.489011
hsa-miR-4641	1.54905	2.56913	0.834998	0.325012	-1.62143	0.489597
hsa-miR-1307-3p	18377.7	20417.6	16949.7	0.83015	-0.268556	0.491217
hsa-miR-4507	13.7697	15.9335	12.255	0.769137	-0.378687	0.491798
hsa-miR-199a-5p	110952	102398	116940	1.14201	0.19158	0.492659
hsa-miR-6769a-5p	0.75001	0.859026	0.673699	0.784259	-0.350598	0.492661
hsa-miR-4778-5p	0.360093	0	0.612158	Inf	Inf	0.492961
hsa-miR-548f-5p	2.18175	1.03763	2.98263	2.87447	1.5233	0.493115
hsa-miR-4444	0.498343	0	0.847183	Inf	Inf	0.493724
hsa-miR-6716-3p	133.224	140.138	128.385	0.916129	-0.126378	0.495014
hsa-miR-572	0.301258	0.578203	0.107396	0.18574	-2.42864	0.495204
hsa-miR-5587-3p	27.134	21.9784	30.7429	1.39878	0.484165	0.49537
hsa-miR-362-5p	316.892	319.87	314.807	0.984172	-0.0230174	0.496132
hsa-miR-7704	2926.05	712.32	4475.66	6.28322	2.6515	0.496371
hsa-miR-1909-5p	9.95972	11.9723	8.55095	0.71423	-0.48554	0.496494
hsa-miR-4715-3p	4.8153	4.47969	5.05022	1.12736	0.172948	0.497252
hsa-miR-508-3p	0.558153	0.138936	0.851605	6.12946	2.61576	0.497259
hsa-miR-4769-3p	9.96546	6.54963	12.3565	1.8866	0.915791	0.49849
hsa-miR-5691	0.273184	0.50845	0.108497	0.213388	-2.22845	0.499092
hsa-miR-1587	1.50394	1.45909	1.53534	1.05226	0.0734861	0.499104
hsa-miR-106b-3p	6612.59	5991.41	7047.42	1.17625	0.2342	0.499744
hsa-miR-6866-3p	0.523471	0.0733187	0.838577	11.4374	3.51569	0.499835
hsa-miR-5096	48.5262	53.0133	45.3853	0.856112	-0.224129	0.500379
hsa-miR-6786-3p	66.015	72.912	61.1872	0.839192	-0.252927	0.500736
hsa-miR-3921	0.307404	0	0.522587	Inf	Inf	0.501175
hsa-miR-4737	0.783461	0.277873	1.13737	4.09314	2.03321	0.501377
hsa-miR-6833-3p	1.44689	0.701631	1.96858	2.80571	1.48837	0.501596
hsa-miR-3622b-5p	0.258121	0	0.438806	Inf	Inf	0.502094
hsa-miR-4739	1.06282	0.501601	1.45568	2.90207	1.53708	0.502184
hsa-miR-4766-3p	0.26848	0.497027	0.108497	0.218292	-2.19567	0.502389
hsa-miR-7111-3p	0.733785	1.20638	0.402968	0.334031	-1.58195	0.5028
hsa-miR-1185-2-3p	458.021	375.997	515.438	1.37086	0.455077	0.502975
hsa-miR-4755-3p	3.77698	2.6124	4.59218	1.75784	0.8138	0.503217
hsa-miR-4798-5p	0.845304	0.277873	1.24251	4.47149	2.16076	0.504682
hsa-miR-4519	0.363869	0.0733187	0.567253	7.73682	2.95174	0.504715
hsa-miR-6831-3p	0.104681	0.254225	0	0	#NAME?	0.50521
hsa-miR-26b-5p	58652.6	63400.2	55329.3	0.8727	-0.196442	0.507147
hsa-miR-4714-3p	3.38663	2.56332	3.96294	1.54602	0.628556	0.507605
hsa-miR-4731-3p	39.139	41.5141	37.4764	0.902737	-0.147622	0.510424
hsa-miR-5003-5p	0.189563	0	0.322257	Inf	Inf	0.511137
hsa-miR-877-5p	3140.42	3535.11	2864.13	0.810196	-0.303658	0.51293
hsa-miR-5690	8.65148	8.75578	8.57847	0.979749	-0.0295164	0.513953
hsa-miR-299-3p	391.11	307.674	449.516	1.46101	0.546971	0.515591
hsa-miR-6727-3p	0.989957	1.0441	0.952056	0.911843	-0.133143	0.516171
hsa-miR-1260b	107718	89624	120383	1.34321	0.42568	0.5164
hsa-miR-3184-5p	2.31372	3.44761	1.51999	0.440881	-1.18154	0.516703
hsa-miR-382-3p	80.5464	65.4604	91.1067	1.39178	0.476935	0.517248
hsa-miR-320c	883.277	940.679	843.095	0.896261	-0.158009	0.517423
hsa-miR-4787-5p	9.17695	3.63948	13.0532	3.58655	1.8426	0.517984
hsa-miR-1260a	103897	86528.1	116054	1.34123	0.423562	0.518185
hsa-miR-6882-5p	4.84421	3.75359	5.60765	1.49394	0.579127	0.518213
hsa-miR-1272	0.47658	0.847417	0.216995	0.256066	-1.96541	0.518297
hsa-miR-1273c	2.94887	2.69826	3.12429	1.15789	0.211496	0.518301
hsa-miR-3165	0.335762	0.138936	0.47354	3.40832	1.76906	0.519383
hsa-miR-6502-5p	2.81058	3.49698	2.33009	0.666315	-0.585723	0.519471
hsa-miR-98-5p	17234.6	18480.9	16362.2	0.885354	-0.175673	0.519764
hsa-miR-767-3p	0.973765	0.0847417	1.59608	18.8347	4.23532	0.520238
hsa-miR-19a-3p	21.1374	35.4818	11.0964	0.312735	-1.67699	0.520711
hsa-miR-7-2-3p	4.3392	4.6428	4.12668	0.888834	-0.170014	0.521133
hsa-miR-1179	7.8545	7.82217	7.87713	1.00703	0.0101008	0.5217
hsa-miR-6872-3p	0.197903	0.480622	0	0	#NAME?	0.522775
hsa-miR-4662a-5p	18.3126	23.2631	14.8473	0.638235	-0.64784	0.52283
hsa-miR-4750-3p	2.4815	2.38217	2.55103	1.07088	0.0988031	0.524652
hsa-miR-6852-3p	0.757386	0.948329	0.623725	0.65771	-0.604477	0.525113
hsa-miR-140-3p	53091.9	56098.8	50987	0.908878	-0.137842	0.525347
hsa-miR-5696	0.589609	0.647188	0.549304	0.848755	-0.23658	0.526046
hsa-miR-4697-5p	0.384792	0	0.654146	Inf	Inf	0.526451
hsa-miR-329-5p	88.857	116.019	69.8437	0.602003	-0.732158	0.526802
hsa-miR-33a-5p	8.25204	6.68285	9.35047	1.39917	0.484574	0.52776
hsa-miR-5008-3p	17.7114	17.4484	17.8954	1.02562	0.0364927	0.528178
hsa-miR-4726-5p	4.41634	5.16132	3.89484	0.754621	-0.406176	0.528445
hsa-miR-6848-5p	3.70738	5.84278	2.2126	0.37869	-1.40091	0.530238
hsa-miR-4661-3p	0.0905701	0.219956	0	0	#NAME?	0.530481
hsa-miR-519a-3p	0.0905701	0.219956	0	0	#NAME?	0.530481
hsa-miR-6874-5p	0.0905701	0.219956	0	0	#NAME?	0.530481
hsa-miR-1273g-5p	0.224932	0	0.382384	Inf	Inf	0.53107
hsa-miR-136-5p	99.3632	77.5533	114.63	1.47808	0.563727	0.532218
hsa-miR-1908-3p	115.29	127.757	106.563	0.834106	-0.261698	0.532341
hsa-miR-4286	2567.66	2081.22	2908.17	1.39734	0.482684	0.53252
hsa-miR-300	1.02392	1.29388	0.834943	0.645301	-0.631956	0.534036
hsa-miR-6757-5p	34.6597	41.254	30.0436	0.728258	-0.457478	0.534197
hsa-miR-376a-5p	357.252	314.586	387.118	1.23056	0.29932	0.535702
hsa-miR-548n	0.888582	0.694137	1.02469	1.47621	0.561899	0.535722
hsa-miR-224-5p	13522.4	15149.2	12383.6	0.81744	-0.290815	0.537238
hsa-miR-3909	3039.18	3099.96	2996.64	0.966672	-0.0489009	0.538612
hsa-miR-502-5p	121.339	164.931	90.8249	0.550683	-0.860705	0.53942
hsa-miR-5090	13.9311	18.0003	11.0827	0.615696	-0.699709	0.539876
hsa-miR-410-5p	55.8537	51.3756	58.9883	1.14818	0.199345	0.540428
hsa-miR-449b-3p	7.20656	3.49577	9.80411	2.80456	1.48778	0.540744
hsa-miR-221-3p	706458	644946	749517	1.16214	0.216782	0.540934
hsa-miR-4677-5p	2.85438	1.06898	4.10417	3.83934	1.94086	0.541263
hsa-miR-6730-3p	5.88392	7.28813	4.90098	0.67246	-0.572479	0.542345
hsa-miR-29c-3p	220.396	181.013	247.964	1.36987	0.454039	0.542721
hsa-miR-302c-5p	0.192375	0.270011	0.13803	0.511201	-0.968038	0.542894
hsa-miR-7976	71.1459	64.1115	76.07	1.18653	0.246745	0.543202
hsa-miR-6788-3p	9.75062	9.37987	10.0102	1.0672	0.0938239	0.543301
hsa-miR-6781-3p	1.43336	1.59972	1.31691	0.823211	-0.280666	0.543367
hsa-miR-4517	1.06862	1.30925	0.900173	0.687548	-0.540468	0.54358
hsa-miR-450a-1-3p	1.9483	1.38032	2.34589	1.69953	0.765137	0.546001
hsa-miR-192-5p	894.965	925.635	873.496	0.943672	-0.0836432	0.54661
hsa-miR-186-5p	46142.3	54184.2	40513	0.74769	-0.419488	0.546874
hsa-miR-1291	137.395	167.038	116.645	0.698312	-0.518057	0.547824
hsa-miR-3144-3p	0.191466	0	0.325492	Inf	Inf	0.549517
hsa-miR-1263	0.316393	0	0.537869	Inf	Inf	0.550458
hsa-miR-28-3p	78724.3	90387	70560.4	0.780648	-0.357256	0.550486
hsa-miR-95-5p	0.160466	0	0.272792	Inf	Inf	0.551075
hsa-miR-5004-3p	1.29151	1.19291	1.36052	1.14051	0.189673	0.551435
hsa-miR-6736-5p	3.38202	3.30538	3.43568	1.03942	0.0557787	0.551811
hsa-miR-2114-5p	54.9297	28.802	73.219	2.54215	1.34605	0.552488
hsa-miR-5692c	0.181092	0.293275	0.102564	0.349719	-1.51573	0.552713
hsa-miR-5692b	0.181092	0.293275	0.102564	0.349719	-1.51573	0.552713
hsa-miR-26a-2-3p	12.5293	15.1325	10.7071	0.70756	-0.499076	0.553377
hsa-miR-500b-3p	7.56329	7.85805	7.35695	0.936231	-0.095063	0.553668
hsa-miR-5579-3p	0.571902	0.146637	0.869588	5.93019	2.56808	0.553856
hsa-miR-224-3p	203.003	164.167	230.189	1.40217	0.487657	0.554456
hsa-miR-30a-3p	5535.68	6057.84	5170.18	0.853468	-0.22859	0.554635
hsa-miR-491-3p	5.45842	4.78502	5.9298	1.23924	0.309457	0.554703
hsa-miR-7112-5p	0.326019	0.791761	0	0	#NAME?	0.555417
hsa-miR-802	0.326019	0.791761	0	0	#NAME?	0.555417
hsa-miR-210-3p	10016.5	7418.84	11834.9	1.59524	0.673777	0.555669
hsa-miR-125b-2-3p	24273.5	22475.1	25532.4	1.13603	0.184004	0.555842
hsa-miR-6754-3p	1.08958	0.65679	1.39254	2.12022	1.08421	0.556858
hsa-miR-323a-5p	108.74	90.358	121.608	1.34585	0.428515	0.557333
hsa-miR-2467-5p	44.3295	38.3998	48.4803	1.26252	0.336301	0.557581
hsa-miR-3188	20.0774	22.2163	18.5801	0.83633	-0.257855	0.559611
hsa-miR-486-5p	118300	109563	124415	1.13555	0.183397	0.560394
hsa-miR-5000-5p	0.372466	0.108439	0.557284	5.13914	2.36153	0.560866
hsa-miR-486-3p	76.4121	63.321	85.5758	1.35146	0.434519	0.561171
hsa-miR-6799-3p	7.64467	7.37164	7.83579	1.06296	0.0880926	0.561482
hsa-miR-5187-3p	0.273237	0	0.464503	Inf	Inf	0.561872
hsa-miR-505-5p	239.414	267.555	219.715	0.821196	-0.284202	0.562183
hsa-miR-107	7425.9	6270.33	8234.81	1.3133	0.393194	0.563407
hsa-let-7a-3p	118.643	129.322	111.167	0.859614	-0.218239	0.564164
hsa-miR-200b-5p	2.83485	4.49095	1.67559	0.373104	-1.42235	0.564482
hsa-miR-433-5p	29.2897	28.8228	29.6166	1.02754	0.0391927	0.56484
hsa-miR-15a-3p	5.93576	5.70493	6.09735	1.06879	0.0959733	0.564873
hsa-miR-1302	1.19706	0.328395	1.80513	5.49681	2.45859	0.565382
hsa-miR-3163	6.78741	10.7131	4.03944	0.377056	-1.40715	0.565452
hsa-miR-326	295.691	332.882	269.657	0.810069	-0.303883	0.565565
hsa-miR-4794	1.67801	1.94706	1.48968	0.76509	-0.386298	0.565595
hsa-miR-181d-5p	4893.88	5471.6	4489.48	0.820506	-0.285414	0.566158
hsa-miR-4753-5p	4.93993	3.34365	6.05733	1.81159	0.85726	0.566252
hsa-miR-1537-3p	4.15969	2.54369	5.29089	2.08001	1.05659	0.568539
hsa-miR-4797-5p	0.510144	0.277873	0.672734	2.42101	1.27561	0.569399
hsa-miR-3177-5p	16.0209	18.5498	14.2506	0.768232	-0.380386	0.569801
hsa-miR-6824-3p	2.943	3.32472	2.67579	0.804817	-0.313267	0.570165
hsa-miR-580-3p	1.63254	1.50333	1.72299	1.14612	0.196754	0.571593
hsa-miR-935	10.1243	7.90484	11.678	1.47732	0.562985	0.574097
hsa-miR-598-5p	1.4458	1.55458	1.36965	0.881044	-0.182714	0.57471
hsa-miR-374c-5p	0.183681	0.30033	0.102026	0.339714	-1.55761	0.574823
hsa-miR-6877-3p	3.89135	4.40716	3.53029	0.801036	-0.320061	0.57512
hsa-miR-3065-3p	261.545	104.948	371.162	3.53661	1.82237	0.5754
hsa-miR-30d-3p	118.105	105.252	127.101	1.20759	0.272129	0.575647
hsa-miR-411-5p	5237.72	4486.54	5763.55	1.28463	0.361353	0.575706
hsa-miR-6865-5p	6.75576	7.24008	6.41673	0.886279	-0.174168	0.576082
hsa-miR-1181	0.609406	0.325317	0.808269	2.48455	1.31299	0.576606
hsa-miR-6772-3p	10.4568	11.2681	9.88892	0.8776	-0.188364	0.577176
hsa-miR-200b-3p	123.759	123.307	124.075	1.00623	0.00896223	0.577412
hsa-miR-134-5p	14995.6	12961.3	16419.7	1.26683	0.341219	0.578842
hsa-miR-6851-5p	7.01578	7.39591	6.74968	0.912623	-0.13191	0.579814
hsa-miR-6885-3p	2.22218	1.48611	2.73744	1.84202	0.881289	0.579858
hsa-miR-6796-5p	2.98026	4.08744	2.20524	0.539515	-0.890265	0.580785
hsa-miR-422a	1.85222	2.13037	1.65751	0.77804	-0.362084	0.582039
hsa-miR-937-5p	10.8118	12.9083	9.34434	0.723903	-0.466132	0.582903
hsa-miR-2277-3p	164.819	149.722	175.386	1.17141	0.228243	0.583076
hsa-miR-6775-3p	9.92537	9.41941	10.2795	1.09131	0.126067	0.583549
hsa-miR-769-5p	16000.1	13910.6	17462.8	1.25536	0.328104	0.584126
hsa-miR-3130-3p	4.79848	3.27519	5.86478	1.79067	0.840496	0.585226
hsa-miR-3910	0.254836	0	0.433222	Inf	Inf	0.585873
hsa-miR-6822-5p	1.21939	0.968031	1.39534	1.44142	0.527492	0.586156
hsa-miR-605-5p	50.6184	45.6843	54.0723	1.18361	0.243192	0.586182
hsa-miR-7-1-3p	33.2543	29.8831	35.6141	1.19178	0.25312	0.586265
hsa-miR-6851-3p	0.254262	0	0.432245	Inf	Inf	0.586297
hsa-miR-1910-5p	132.366	146.332	122.589	0.837749	-0.255411	0.586493
hsa-miR-3154	88.9179	102.064	79.716	0.781044	-0.356525	0.587419
hsa-miR-3136-3p	0.114418	0.277873	0	0	#NAME?	0.587804
hsa-miR-3156-5p	0.114418	0.277873	0	0	#NAME?	0.587804
hsa-miR-4482-5p	0.114418	0.277873	0	0	#NAME?	0.587804
hsa-miR-4662b	0.114418	0.277873	0	0	#NAME?	0.587804
hsa-miR-6806-5p	0.114418	0.277873	0	0	#NAME?	0.587804
hsa-miR-8079	0.114418	0.277873	0	0	#NAME?	0.587804
hsa-miR-6716-5p	1.33496	1.1193	1.48592	1.32754	0.408757	0.58796
hsa-miR-4795-3p	0.173526	0	0.294994	Inf	Inf	0.588495
hsa-miR-6848-3p	0.173526	0	0.294994	Inf	Inf	0.588495
hsa-miR-191-3p	304.724	266.324	331.605	1.24512	0.316281	0.588821
hsa-miR-5585-5p	2.17838	2.28567	2.10327	0.9202	-0.11998	0.589114
hsa-miR-323a-3p	2046.75	1692.42	2294.77	1.35591	0.439261	0.589795
hsa-miR-1909-3p	11.2976	11.523	11.1399	0.966753	-0.0487808	0.590215
hsa-miR-200a-3p	10.3934	17.3196	5.54511	0.320164	-1.64312	0.590347
hsa-miR-1233-3p	27.3988	29.0989	26.2087	0.900677	-0.150919	0.593362
hsa-miR-6803-3p	23.1214	17.5941	26.9905	1.53407	0.617361	0.594272
hsa-miR-3129-3p	181.343	196.833	170.5	0.866215	-0.207202	0.594277
hsa-miR-205-5p	1.81309	1.69298	1.89716	1.1206	0.164275	0.594402
hsa-miR-373-5p	0.0618327	0.150165	0	0	#NAME?	0.594552
hsa-miR-6800-3p	3.23535	2.74311	3.57991	1.30506	0.384112	0.594661
hsa-miR-512-3p	0.241946	0	0.411309	Inf	Inf	0.595701
hsa-miR-545-3p	0.241946	0	0.411309	Inf	Inf	0.595701
hsa-miR-6741-5p	2.4872	2.23237	2.66558	1.19406	0.255872	0.59723
hsa-miR-25-5p	1043.19	1184.98	943.936	0.796585	-0.328099	0.59811
hsa-miR-3191-5p	2.66449	0.997574	3.83133	3.84065	1.94135	0.598736
hsa-miR-7113-3p	0.696963	0.989602	0.492116	0.497287	-1.00785	0.598874
hsa-miR-204-3p	90.446	91.0044	90.0552	0.989569	-0.0151271	0.599325
hsa-miR-3935	1.41154	1.92431	1.05259	0.546995	-0.870399	0.599567
hsa-miR-485-3p	7001.82	7092.68	6938.22	0.978222	-0.0317656	0.599673
hsa-miR-3911	8.59207	8.9308	8.35496	0.935522	-0.0961559	0.600171
hsa-miR-1254	552.887	668.086	472.248	0.706866	-0.50049	0.600356
hsa-miR-2116-5p	31.5459	35.0793	29.0725	0.828765	-0.270965	0.600483
hsa-miR-1226-5p	19.7315	31.8363	11.2581	0.353626	-1.4997	0.60202
hsa-miR-181b-5p	62173.5	65048.6	60161	0.924862	-0.11269	0.602258
hsa-miR-1236-3p	0.601659	0.789042	0.470491	0.596281	-0.745935	0.603264
hsa-miR-1234-3p	57.9356	71.4667	48.4639	0.678132	-0.560362	0.605737
hsa-miR-550b-3p	0.489642	0.0733187	0.781067	10.653	3.41319	0.605927
hsa-let-7c-5p	136870	122058	147239	1.2063	0.270587	0.607556
hsa-miR-18b-5p	0.256978	0.219956	0.282893	1.28613	0.363039	0.607778
hsa-miR-194-5p	128.59	124.665	131.338	1.05352	0.0752243	0.608039
hsa-miR-1229-3p	73.7961	78.3563	70.604	0.901063	-0.150301	0.608648
hsa-miR-449c-5p	159.567	157.757	160.834	1.0195	0.0278644	0.60874
hsa-miR-18a-5p	87.8365	106.585	74.7122	0.700961	-0.512594	0.608857
hsa-miR-378c	23.7216	25.0955	22.7598	0.906926	-0.140943	0.608932
hsa-miR-6879-3p	1.85636	1.26342	2.27143	1.79785	0.84627	0.609219
hsa-miR-3127-5p	64.4255	72.0755	59.0705	0.819565	-0.28707	0.609354
hsa-miR-3680-5p	0.126348	0	0.214791	Inf	Inf	0.609664
hsa-miR-4656	0.126348	0	0.214791	Inf	Inf	0.609664
hsa-miR-432-5p	14947.7	16324.3	13984.1	0.856642	-0.223236	0.609936
hsa-miR-3679-3p	1.88796	1.7685	1.97158	1.11483	0.156829	0.610123
hsa-miR-548ap-3p	1.21674	0.779424	1.52286	1.95382	0.9663	0.610345
hsa-miR-222-5p	250.988	224.476	269.547	1.20078	0.263976	0.610845
hsa-miR-340-3p	76.529	83.6707	71.5299	0.854897	-0.226177	0.611982
hsa-miR-6786-5p	2.54893	3.92277	1.58723	0.404621	-1.30536	0.612068
hsa-miR-589-3p	434.116	526.603	369.375	0.701429	-0.511632	0.612268
hsa-miR-1246	43.239	12.2409	64.9377	5.30499	2.40735	0.613202
hsa-miR-185-5p	846.846	923.675	793.067	0.858599	-0.219943	0.613371
hsa-miR-380-3p	39.1411	28.9832	46.2517	1.59581	0.67429	0.613412
hsa-miR-4740-5p	7.25693	6.20633	7.99235	1.28778	0.364881	0.613534
hsa-miR-548ab	1.59826	1.56254	1.62326	1.03886	0.0550046	0.614231
hsa-miR-6088	0.218435	0	0.37134	Inf	Inf	0.615486
hsa-miR-2114-3p	55.6084	33.2799	71.2384	2.14058	1.098	0.615837
hsa-miR-1285-5p	47.0713	51.5103	43.964	0.853498	-0.22854	0.616152
hsa-miR-597-3p	17.2118	17.6509	16.9044	0.957709	-0.0623408	0.616553
hsa-miR-376a-2-5p	16.2962	17.3524	15.557	0.896533	-0.157572	0.616819
hsa-miR-4436b-5p	0.956664	0.673753	1.1547	1.71383	0.777228	0.617228
hsa-miR-4458	12.574	9.63612	14.6304	1.51829	0.602448	0.617411
hsa-miR-374c-3p	0.0893028	0.216878	0	0	#NAME?	0.61743
hsa-miR-4259	0.0893028	0.216878	0	0	#NAME?	0.61743
hsa-miR-4635	0.0893028	0.216878	0	0	#NAME?	0.61743
hsa-miR-4655-3p	0.0893028	0.216878	0	0	#NAME?	0.61743
hsa-miR-5591-3p	0.0893028	0.216878	0	0	#NAME?	0.61743
hsa-miR-635	0.0893028	0.216878	0	0	#NAME?	0.61743
hsa-miR-6500-5p	0.0893028	0.216878	0	0	#NAME?	0.61743
hsa-miR-4426	3.70694	3.17721	4.07775	1.28344	0.360014	0.618535
hsa-miR-4672	10.6484	9.46142	11.4792	1.21327	0.278897	0.618704
hsa-miR-6762-3p	5.53754	4.30998	6.39684	1.48419	0.569676	0.619687
hsa-miR-193a-3p	2951.76	2099.69	3548.21	1.68987	0.756914	0.620169
hsa-miR-642a-3p	0.885199	1.12567	0.716871	0.636841	-0.650995	0.620233
hsa-miR-138-1-3p	552.143	652.333	482.01	0.738902	-0.436545	0.621362
hsa-miR-548ak	1.26717	1.28713	1.25319	0.973634	-0.0385486	0.621378
hsa-miR-518f-3p	0.150039	0	0.255066	Inf	Inf	0.621765
hsa-miR-151b	78321.8	64455.7	88028	1.36571	0.449654	0.622242
hsa-miR-3652	1.02937	0.616869	1.31811	2.13678	1.09544	0.622597
hsa-miR-151a-5p	78568.1	64695.5	88278.9	1.36453	0.448403	0.62285
hsa-miR-125b-1-3p	76339.5	82614.9	71946.7	0.870868	-0.199475	0.623418
hsa-miR-5010-3p	110.51	114.499	107.717	0.940763	-0.0880972	0.625644
hsa-miR-6884-5p	5.21832	6.83292	4.0881	0.598294	-0.741073	0.62573
hsa-miR-8065	2.56491	3.09113	2.19656	0.7106	-0.492891	0.625979
hsa-miR-3675-5p	5.2087	7.36365	3.70023	0.502499	-0.992806	0.626101
hsa-miR-26b-3p	391.527	340.784	427.048	1.25313	0.325538	0.626319
hsa-miR-4697-3p	142.663	93.5764	177.023	1.89175	0.919718	0.62669
hsa-miR-1244	3.03866	2.37444	3.50361	1.47555	0.561257	0.627855
hsa-miR-1304-3p	681.364	745.902	636.187	0.85291	-0.229535	0.628623
hsa-miR-760	347.072	365.948	333.859	0.912312	-0.1324	0.62875
hsa-miR-3939	7.16574	7.6894	6.79918	0.884227	-0.177511	0.631477
hsa-miR-589-5p	4865.02	4374.98	5208.05	1.19042	0.251467	0.631759
hsa-miR-3692-5p	0.698071	0.293275	0.981429	3.34645	1.74263	0.631807
hsa-miR-4669	3.17308	3.26834	3.10639	0.950451	-0.0733153	0.632058
hsa-miR-301a-5p	10.5531	11.0352	10.2156	0.92573	-0.111336	0.632762
hsa-miR-6504-5p	6.47689	7.9024	5.47903	0.693338	-0.528369	0.633475
hsa-miR-708-5p	149.399	147.312	150.86	1.02408	0.0343294	0.633664
hsa-miR-548am-3p	6.01277	7.45178	5.00546	0.671713	-0.574083	0.633756
hsa-miR-181d-3p	8.55244	7.21853	9.48617	1.31414	0.394119	0.633989
hsa-miR-656-3p	27.1045	22.5823	30.27	1.34043	0.422699	0.6342
hsa-miR-625-3p	261.934	201.679	304.113	1.5079	0.592543	0.634622
hsa-miR-6892-5p	69.7471	82.8608	60.5676	0.730956	-0.452144	0.634776
hsa-miR-3176	647.471	680.912	624.062	0.916509	-0.125779	0.635027
hsa-miR-3173-5p	32.857	32.9172	32.8149	0.996892	-0.00449102	0.635843
hsa-miR-6850-5p	1.15416	0.965466	1.28624	1.33225	0.413865	0.636572
hsa-miR-6804-3p	1.11724	0.650716	1.44381	2.2188	1.14978	0.638258
hsa-miR-7108-5p	3.21584	3.47948	3.03129	0.871189	-0.198943	0.639219
hsa-miR-4443	280.202	189.514	343.683	1.81349	0.858772	0.640517
hsa-miR-4677-3p	44.1983	37.2094	49.0906	1.31931	0.39978	0.641554
hsa-miR-30a-5p	236417	268233	214146	0.798359	-0.32489	0.642391
hsa-miR-6846-5p	1.11603	1.32804	0.967629	0.728615	-0.456772	0.64286
hsa-miR-324-5p	2162.6	2011.45	2268.41	1.12775	0.173443	0.644524
hsa-miR-548ay-3p	4.50718	4.01518	4.85158	1.20831	0.27299	0.645218
hsa-miR-1295b-5p	0.331056	0	0.562795	Inf	Inf	0.645296
hsa-miR-4505	0.314644	0.350386	0.289625	0.826589	-0.274758	0.645371
hsa-miR-383-3p	0.0697873	0.169483	0	0	#NAME?	0.645823
hsa-miR-6743-5p	1.50209	2.44545	0.841735	0.344205	-1.53866	0.646563
hsa-miR-4326	1151.38	1297.81	1048.87	0.808187	-0.307238	0.647191
hsa-miR-4763-5p	22.0378	23.0632	21.3201	0.924421	-0.113378	0.648305
hsa-miR-301b-5p	4.21636	4.11558	4.28691	1.04163	0.0588421	0.648487
hsa-miR-425-3p	1029.84	1123.14	964.525	0.858773	-0.219651	0.648838
hsa-miR-581	0.184485	0	0.313625	Inf	Inf	0.64923
hsa-miR-6894-5p	28.9763	38.8924	22.0351	0.566565	-0.819687	0.649292
hsa-miR-550a-3p	201.694	214.635	192.635	0.897499	-0.156018	0.649707
hsa-miR-3685	1.70613	2.38727	1.22934	0.514954	-0.957485	0.651802
hsa-miR-6794-5p	0.243655	0	0.414214	Inf	Inf	0.652103
hsa-miR-3615	5470.15	5549.21	5414.81	0.975779	-0.035374	0.652818
hsa-miR-889-5p	56.1748	48.8943	61.2712	1.25313	0.325542	0.652864
hsa-miR-3678-5p	0.16897	0.219956	0.13328	0.605937	-0.72276	0.655205
hsa-miR-4419b	0.396637	0	0.674283	Inf	Inf	0.656193
hsa-miR-3619-3p	31.7473	34.5019	29.8191	0.864273	-0.21044	0.656686
hsa-miR-3135b	7.12036	4.2925	9.09987	2.11995	1.08403	0.656863
hsa-miR-7110-5p	6.92303	8.77712	5.62517	0.640891	-0.64185	0.65743
hsa-miR-378a-3p	3150.01	3348.58	3011.01	0.899192	-0.153299	0.657735
hsa-miR-126-5p	50.8936	52.4624	49.7954	0.949164	-0.0752713	0.657935
hsa-miR-744-5p	31709.7	33143	30706.4	0.926482	-0.110166	0.65813
hsa-miR-661	0.163962	0.325317	0.0510132	0.15681	-2.67291	0.658559
hsa-miR-675-5p	27.039	13.5436	36.4858	2.69395	1.42972	0.659289
hsa-let-7e-5p	294161	306431	285573	0.931931	-0.101705	0.659345
hsa-miR-6505-5p	4.271	4.93103	3.80899	0.772452	-0.372482	0.659589
hsa-miR-30c-5p	29057.8	21941.9	34039	1.55133	0.633504	0.660099
hsa-miR-6836-3p	0.820817	0.701581	0.904282	1.28892	0.366162	0.660545
hsa-miR-539-3p	76.7693	75.3412	77.7689	1.03222	0.0457537	0.660818
hsa-miR-1200	0.374978	0.471103	0.307691	0.653128	-0.614562	0.661018
hsa-miR-576-5p	135.498	157.612	120.018	0.761474	-0.393132	0.662604
hsa-miR-3656	251.546	154.65	319.373	2.06513	1.04623	0.662623
hsa-miR-499a-5p	3.55926	4.58483	2.84136	0.619731	-0.690285	0.663252
hsa-miR-610	24.2848	30.2338	20.1206	0.665499	-0.587491	0.663782
hsa-miR-6759-5p	0.850035	1.00294	0.743	0.740821	-0.432803	0.663845
hsa-miR-1226-3p	117.033	119.439	115.349	0.965754	-0.050273	0.664014
hsa-miR-3187-5p	3.15965	4.21001	2.4244	0.575867	-0.796192	0.664041
hsa-miR-3128	1.5459	2.66745	0.760812	0.28522	-1.80985	0.664641
hsa-miR-6748-3p	0.405245	0.169483	0.570279	3.3648	1.75052	0.6648
hsa-miR-5006-3p	7.82343	8.56441	7.30475	0.852919	-0.229519	0.665354
hsa-miR-4712-3p	1.58505	1.11389	1.91487	1.71908	0.781636	0.665676
hsa-miR-3664-3p	14.9931	12.3695	16.8296	1.36057	0.444216	0.666086
hsa-miR-6087	60514.9	14861.9	92471.9	6.22206	2.63739	0.666221
hsa-miR-1245b-5p	0.826502	0.219956	1.25108	5.68788	2.50789	0.666315
hsa-miR-3616-3p	1.78086	1.27092	2.13782	1.68211	0.750269	0.666563
hsa-miR-412-3p	30.8804	31.0454	30.7649	0.990963	-0.0130969	0.666718
hsa-miR-1305	0.603598	0.670452	0.556801	0.830486	-0.267972	0.667489
hsa-miR-452-5p	1065.1	1117.08	1028.71	0.920896	-0.11889	0.667565
hsa-miR-548u	0.840922	0.650635	0.974122	1.49719	0.582255	0.66785
hsa-miR-2682-5p	142.465	124.205	155.247	1.24993	0.321846	0.667965
hsa-miR-3158-3p	437.085	404.374	459.983	1.13752	0.185889	0.667982
hsa-miR-6769b-3p	2.75055	1.64359	3.52542	2.14496	1.10095	0.670551
hsa-miR-3074-3p	0.743012	0.898691	0.634036	0.70551	-0.503262	0.671575
hsa-miR-19b-1-5p	7.8524	9.06875	7.00095	0.771986	-0.373353	0.671757
hsa-miR-5787	0.307933	0	0.523486	Inf	Inf	0.672298
hsa-miR-6737-5p	0.725888	0.980947	0.547346	0.557977	-0.841722	0.672299
hsa-miR-126-3p	110.864	104.074	115.618	1.11091	0.151745	0.672623
hsa-miR-6842-3p	49.2608	51.022	48.0279	0.941317	-0.0872478	0.673229
hsa-miR-125a-3p	2021.95	2173.79	1915.66	0.881253	-0.182372	0.674365
hsa-miR-659-5p	52.4386	54.8696	50.7369	0.924681	-0.112972	0.674373
hsa-miR-616-3p	37.252	40.2661	35.1422	0.872751	-0.196358	0.67476
hsa-miR-1233-5p	1.46907	0.788026	1.9458	2.46921	1.30405	0.676001
hsa-miR-4775	248.826	272.503	232.252	0.852294	-0.230577	0.676039
hsa-miR-548h-5p	59.9416	89.7695	39.062	0.435137	-1.20046	0.676353
hsa-miR-1268b	4715.56	4785.39	4666.69	0.975195	-0.0362378	0.676703
hsa-miR-4792	67813.8	13834.2	105600	7.63323	2.93229	0.676891
hsa-miR-3960	3000.67	599.421	4681.55	7.81011	2.96534	0.677929
hsa-miR-943	41.3944	44.8482	38.9767	0.869081	-0.202438	0.677995
hsa-miR-619-5p	103.104	119.007	91.9724	0.772833	-0.371772	0.678094
hsa-miR-30b-3p	372.434	339.595	395.421	1.16439	0.219574	0.678422
hsa-miR-17-3p	327.551	296.871	349.028	1.17569	0.233505	0.67888
hsa-miR-506-3p	0.194924	0	0.331371	Inf	Inf	0.67996
hsa-miR-6813-5p	8.16549	8.68863	7.79929	0.897644	-0.155785	0.680006
hsa-miR-138-5p	18157.8	21224	16011.5	0.754404	-0.406591	0.680073
hsa-miR-4646-3p	0.741969	0.785513	0.711487	0.905762	-0.142797	0.680124
hsa-miR-7641	1762.5	2119.92	1512.31	0.713382	-0.487254	0.680516
hsa-miR-504-3p	4.71455	3.49371	5.56914	1.59405	0.672693	0.680687
hsa-miR-4695-3p	2.11934	1.52535	2.53514	1.662	0.732923	0.680993
hsa-miR-3127-3p	16.5837	15.3847	17.423	1.13249	0.179494	0.681246
hsa-miR-338-5p	1.67362	2.63927	0.997658	0.378005	-1.40352	0.681633
hsa-miR-4521	111.359	145.248	87.6366	0.603357	-0.728916	0.681874
hsa-miR-4512	15.5407	12.1365	17.9236	1.47684	0.562516	0.682418
hsa-miR-6763-3p	0.287071	0	0.48802	Inf	Inf	0.682549
hsa-miR-4659b-3p	0.301658	0	0.512818	Inf	Inf	0.682624
hsa-miR-1290	2.97239	0.92031	4.40884	4.7906	2.26021	0.684545
hsa-miR-3936	0.98464	0.750826	1.14831	1.52939	0.61296	0.685075
hsa-miR-6733-5p	0.439379	0.219956	0.592975	2.69588	1.43075	0.685237
hsa-miR-6772-5p	0.756321	0.325317	1.05802	3.25228	1.70145	0.685934
hsa-miR-579-3p	0.366344	0.539377	0.245221	0.454637	-1.13721	0.686933
hsa-miR-3170	4.41074	5.43332	3.69493	0.68005	-0.556288	0.688528
hsa-miR-887-3p	3471.61	3891.22	3177.89	0.816682	-0.292154	0.688692
hsa-miR-3183	5.91169	4.94175	6.59064	1.33367	0.415398	0.689328
hsa-miR-3174	12.5038	14.2216	11.3014	0.794667	-0.331578	0.68937
hsa-miR-4701-5p	9.9507	8.161	11.2035	1.37281	0.457132	0.689744
hsa-miR-183-3p	1.66615	2.20013	1.29237	0.587407	-0.767567	0.690729
hsa-miR-432-3p	51.9314	42.877	58.2695	1.35899	0.442536	0.690953
hsa-miR-6796-3p	0.886551	0.504501	1.15399	2.28738	1.1937	0.691277
hsa-miR-6875-3p	19.8127	23.0784	17.5267	0.759441	-0.39699	0.69192
hsa-miR-6826-3p	3.51575	3.74644	3.35426	0.895318	-0.159527	0.692042
hsa-miR-1185-1-3p	1964.25	1732.3	2126.63	1.22763	0.29588	0.693001
hsa-miR-6853-3p	1.6325	0.893523	2.14979	2.40597	1.26662	0.694385
hsa-miR-371b-5p	0.286431	0.542196	0.107396	0.198076	-2.33588	0.694535
hsa-miR-29b-1-5p	1969.05	2737.08	1431.44	0.52298	-0.935172	0.695058
hsa-miR-3177-3p	151.555	159.404	146.06	0.916292	-0.126121	0.695214
hsa-miR-380-5p	4.64586	2.84097	5.90929	2.08002	1.0566	0.696197
hsa-miR-6840-3p	2.11933	2.16213	2.08937	0.966345	-0.0493896	0.69706
hsa-miR-212-3p	1037.31	888.657	1141.36	1.28437	0.361061	0.699084
hsa-miR-212-5p	553.735	452.434	624.646	1.38063	0.465332	0.699286
hsa-miR-6809-5p	2.49076	3.96592	1.45814	0.367668	-1.44352	0.701056
hsa-miR-125a-5p	536865	575114	510090	0.886937	-0.173097	0.701629
hsa-miR-6853-5p	0.361211	0	0.614058	Inf	Inf	0.702483
hsa-miR-3654	13.783	10.458	16.1105	1.54049	0.623393	0.702672
hsa-miR-1288-3p	0.547857	0.848219	0.337603	0.398014	-1.32911	0.703008
hsa-miR-10b-5p	823411	918579	756793	0.823874	-0.279504	0.703037
hsa-miR-4680-3p	0.10529	0	0.178993	Inf	Inf	0.70358
hsa-miR-652-3p	1132.74	1033.66	1202.09	1.16295	0.217794	0.704107
hsa-miR-532-5p	5460.4	4939.32	5825.15	1.17934	0.237983	0.705485
hsa-miR-34a-5p	34095	31069.2	36213.1	1.16556	0.221025	0.706392
hsa-miR-543	1372.28	1295.58	1425.97	1.10064	0.138343	0.707945
hsa-let-7e-3p	828.239	863.528	803.537	0.930527	-0.103879	0.707972
hsa-miR-150-5p	16.5834	13.8814	18.4747	1.3309	0.412399	0.708243
hsa-miR-370-5p	217.072	202.206	227.479	1.12499	0.16991	0.709784
hsa-miR-146a-3p	1.01444	0.366593	1.46793	4.00425	2.00153	0.710033
hsa-miR-4653-5p	0.391999	0	0.666398	Inf	Inf	0.710111
hsa-miR-4508	116.654	106.668	123.644	1.15915	0.21307	0.710387
hsa-miR-105-5p	1.08011	1.12529	1.04849	0.931751	-0.101983	0.710392
hsa-let-7c-3p	27.6179	19.7979	33.0919	1.67148	0.741128	0.710479
hsa-miR-1292-5p	159.732	176.316	148.123	0.840099	-0.25137	0.710582
hsa-miR-548q	13.4281	12.5364	14.0523	1.12092	0.164687	0.712096
hsa-miR-132-3p	6132.12	5633.84	6480.91	1.15036	0.20208	0.712508
hsa-miR-4498	4.2056	3.98368	4.36094	1.0947	0.13054	0.71314
hsa-miR-135a-5p	0.40597	0	0.69015	Inf	Inf	0.713149
hsa-miR-7703	6.36416	5.08486	7.25967	1.4277	0.513697	0.714048
hsa-miR-410-3p	6917.75	5916.11	7618.89	1.28782	0.364932	0.714089
hsa-miR-942-3p	2.98645	2.25878	3.49583	1.54766	0.63009	0.714172
hsa-miR-21-5p	204580	176524	224219	1.27019	0.345039	0.714244
hsa-miR-127-3p	1.66925e+06	1.45891e+06	1.81649e+06	1.2451	0.316261	0.714383
hsa-miR-3691-3p	5.38095	4.26709	6.16066	1.44376	0.529832	0.714423
hsa-miR-4781-5p	1.13289	1.27145	1.03589	0.814727	-0.295611	0.714705
hsa-miR-548s	16.4564	17.3715	15.8158	0.910446	-0.135354	0.714707
hsa-miR-1296-5p	8708.63	9061.57	8461.58	0.933788	-0.0988338	0.714911
hsa-miR-6501-3p	6.62917	6.85399	6.4718	0.944238	-0.0827782	0.714941
hsa-miR-3662	1.17474	0.979454	1.31145	1.33896	0.421109	0.716339
hsa-miR-579-5p	38.3715	35.2445	40.5603	1.15083	0.202672	0.716723
hsa-miR-218-2-3p	9.25439	8.80558	9.56855	1.08665	0.119882	0.716786
hsa-miR-4478	1.87755	1.15894	2.38058	2.05411	1.03851	0.716911
hsa-miR-223-3p	0.241326	0	0.410255	Inf	Inf	0.717258
hsa-miR-6843-3p	0.241326	0	0.410255	Inf	Inf	0.717258
hsa-miR-6854-3p	0.229042	0	0.389371	Inf	Inf	0.7173
hsa-miR-30e-3p	2058.67	1971.83	2119.45	1.07487	0.104156	0.717382
hsa-miR-4707-3p	11.062	11.8324	10.5227	0.889317	-0.169231	0.717706
hsa-miR-6864-5p	1.02829	0.802527	1.18632	1.47823	0.563875	0.71813
hsa-miR-6805-3p	0.493099	0.50432	0.485244	0.962175	-0.0556285	0.718877
hsa-miR-548g-5p	3.54648	3.12311	3.84284	1.23045	0.299191	0.718969
hsa-miR-548x-5p	3.54648	3.12311	3.84284	1.23045	0.299191	0.718969
hsa-miR-548aj-5p	3.54648	3.12311	3.84284	1.23045	0.299191	0.718969
hsa-miR-3944-3p	34.9333	38.2059	32.6426	0.854386	-0.227041	0.719231
hsa-miR-3940-5p	0.216116	0.138936	0.270142	1.94436	0.959292	0.719613
hsa-miR-6726-5p	3.79025	2.75545	4.51461	1.63843	0.712315	0.719679
hsa-miR-146a-5p	3622.46	2955.24	4089.51	1.38381	0.468649	0.720704
hsa-miR-181c-3p	1441.04	1255.26	1571.1	1.25161	0.32379	0.720835
hsa-miR-15a-5p	3859.69	3497.06	4113.53	1.17628	0.234237	0.720903
hsa-miR-6514-5p	31.1482	34.3808	28.8853	0.840156	-0.25127	0.72091
hsa-miR-3196	65.9453	29.6945	91.3208	3.07534	1.62075	0.721326
hsa-miR-139-5p	59.1	72.7998	49.5101	0.680086	-0.556212	0.721592
hsa-miR-4665-5p	18.6398	18.1717	18.9675	1.04379	0.0618376	0.722237
hsa-miR-3944-5p	7.01649	6.96938	7.04947	1.01149	0.0164844	0.722286
hsa-miR-323b-3p	942.118	970.109	922.524	0.950949	-0.07256	0.722511
hsa-miR-29b-2-5p	151.403	165.764	141.35	0.852715	-0.229864	0.723318
hsa-miR-520d-3p	0.210237	0.0733187	0.306079	4.17464	2.06165	0.724034
hsa-miR-1914-3p	2.68329	2.81192	2.59325	0.922237	-0.11679	0.724268
hsa-miR-4701-3p	0.821567	1.5062	0.342328	0.22728	-2.13746	0.724944
hsa-miR-3141	33.9524	29.4053	37.1354	1.26288	0.33672	0.724998
hsa-miR-1294	160.159	167.856	154.771	0.922048	-0.117086	0.7253
hsa-miR-4673	0.127644	0	0.216995	Inf	Inf	0.725465
hsa-miR-548as-3p	0.127644	0	0.216995	Inf	Inf	0.725465
hsa-miR-548v	0.127644	0	0.216995	Inf	Inf	0.725465
hsa-miR-6839-5p	0.127644	0	0.216995	Inf	Inf	0.725465
hsa-miR-921	0.127644	0	0.216995	Inf	Inf	0.725465
hsa-miR-27b-3p	490407	480319	497469	1.03571	0.0506142	0.725584
hsa-miR-502-3p	1535.33	1378.56	1645.08	1.19333	0.254998	0.725986
hsa-miR-548t-3p	4.74949	4.48716	4.93312	1.09939	0.136697	0.726994
hsa-miR-548aa	4.74949	4.48716	4.93312	1.09939	0.136697	0.726994
hsa-miR-6828-5p	0.563185	0.293275	0.752123	2.56457	1.35871	0.727355
hsa-miR-6880-5p	2.14724	1.98059	2.2639	1.14304	0.192881	0.727471
hsa-miR-22-5p	1349.3	1174.85	1471.42	1.25243	0.324727	0.728143
hsa-miR-4459	2.13308	1.60795	2.50067	1.55519	0.637088	0.728785
hsa-miR-4761-3p	10.1786	10.4071	10.0187	0.962676	-0.0548779	0.729091
hsa-miR-29c-5p	347.078	366.399	333.553	0.910355	-0.135498	0.730026
hsa-miR-5706	1.40541	0.732129	1.87671	2.56336	1.35804	0.730478
hsa-let-7g-3p	51.8245	43.6842	57.5227	1.31678	0.39702	0.730929
hsa-miR-92b-5p	1330.75	1592	1147.88	0.721028	-0.471873	0.731173
hsa-miR-6895-3p	3.5246	3.34364	3.65128	1.09201	0.126981	0.731409
hsa-miR-1229-5p	0.548167	0.980947	0.245221	0.249984	-2.00009	0.73232
hsa-miR-5088-3p	1.23913	0.914638	1.46628	1.60313	0.680887	0.732677
hsa-miR-6876-5p	4.66953	4.42067	4.84374	1.0957	0.131857	0.732782
hsa-miR-6808-3p	0.142459	0.20022	0.102026	0.50957	-0.972646	0.733202
hsa-miR-6837-5p	4.39412	5.92251	3.32424	0.56129	-0.833183	0.733283
hsa-miR-4661-5p	46.2481	42.2477	49.0485	1.16097	0.215336	0.733925
hsa-let-7b-3p	16336	15815.2	16700.6	1.05599	0.0785926	0.733993
hsa-miR-4670-5p	1.30587	1.70459	1.02676	0.602346	-0.731335	0.734549
hsa-miR-539-5p	387.544	368.283	401.027	1.08891	0.122885	0.735335
hsa-miR-101-3p	702.546	616.037	763.102	1.23873	0.308858	0.735353
hsa-miR-3189-5p	1.72401	2.82264	0.954972	0.338326	-1.56351	0.735816
hsa-miR-4664-5p	0.910549	1.29231	0.643316	0.497802	-1.00636	0.736169
hsa-miR-6791-5p	1.74157	1.61386	1.83096	1.13452	0.182083	0.736365
hsa-miR-6726-3p	8.25355	6.80114	9.27025	1.36304	0.446832	0.737469
hsa-miR-1250-5p	0.744801	1.51576	0.205127	0.135329	-2.88545	0.740542
hsa-miR-516b-5p	0.288969	0	0.491247	Inf	Inf	0.740968
hsa-miR-3126-3p	7.76878	6.2347	8.84263	1.41829	0.504155	0.743349
hsa-miR-2277-5p	578.769	601.693	562.723	0.935234	-0.0966012	0.743554
hsa-miR-488-5p	0.116791	0	0.198545	Inf	Inf	0.743988
hsa-miR-2355-5p	72.1192	69.2296	74.1419	1.07096	0.0989018	0.744374
hsa-miR-190b	33.1043	28.966	36.0012	1.24288	0.313687	0.744628
hsa-miR-5582-3p	0.411215	0	0.699065	Inf	Inf	0.745081
hsa-miR-4423-3p	6.0275	4.81824	6.87398	1.42666	0.512639	0.745096
hsa-miR-149-5p	13788.8	15039.9	12913	0.858583	-0.219971	0.74596
hsa-miR-5585-3p	23.6174	23.5523	23.663	1.0047	0.00676061	0.747507
hsa-miR-147a	0.188752	0	0.320878	Inf	Inf	0.748835
hsa-miR-583	0.188752	0	0.320878	Inf	Inf	0.748835
hsa-miR-147b	25.2737	23.4547	26.5469	1.13184	0.178665	0.749903
hsa-miR-4634	0.313599	0	0.533118	Inf	Inf	0.749961
hsa-miR-6883-3p	0.307309	0.138936	0.42517	3.06018	1.61362	0.75155
hsa-miR-4651	24.2699	27.3509	22.1132	0.8085	-0.30668	0.753201
hsa-miR-100-3p	314.141	270.474	344.708	1.27446	0.349883	0.753343
hsa-miR-509-3p	3.14328	2.8274	3.3644	1.18993	0.250875	0.753678
hsa-miR-191-5p	754050	801971	720506	0.898419	-0.15454	0.753832
hsa-miR-4733-5p	0.728781	0.500551	0.888542	1.77513	0.827924	0.753934
hsa-miR-6823-5p	0.850522	0.293275	1.2406	4.23015	2.08071	0.754248
hsa-miR-675-3p	22.2433	15.5126	26.9547	1.7376	0.797093	0.754301
hsa-miR-1247-5p	223.633	169.992	261.181	1.53643	0.61958	0.755062
hsa-miR-4746-3p	1.15459	1.0169	1.25097	1.23018	0.298865	0.755349
hsa-miR-431-3p	1959.43	1877.04	2017.1	1.07462	0.103821	0.755904
hsa-miR-6753-5p	0.59407	0.581769	0.602681	1.03594	0.0509469	0.756255
hsa-miR-4783-3p	16.7499	17.0346	16.5507	0.971594	-0.0415752	0.756779
hsa-miR-3614-5p	40.2979	29.927	47.5576	1.58912	0.668228	0.756853
hsa-miR-664a-5p	499.826	536.629	474.063	0.883409	-0.178847	0.757243
hsa-miR-758-5p	26.651	24.9417	27.8475	1.1165	0.158986	0.758197
hsa-miR-23b-3p	102506	104271	101272	0.971237	-0.0421049	0.758854
hsa-miR-4649-5p	28.6527	28.3728	28.8486	1.01677	0.0239919	0.759008
hsa-miR-33b-3p	73.6233	67.8991	77.6302	1.14332	0.193226	0.75906
hsa-miR-412-5p	548.798	490.105	589.883	1.20358	0.267336	0.759278
hsa-miR-4717-3p	13.0141	13.2958	12.8169	0.963979	-0.052927	0.759857
hsa-miR-548e-5p	11.5569	14.8399	9.25883	0.623916	-0.680575	0.760868
hsa-miR-3617-5p	9.39051	6.49306	11.4187	1.7586	0.814431	0.761268
hsa-miR-219a-2-3p	0.895431	0.83204	0.939805	1.12952	0.175708	0.761885
hsa-miR-6862-5p	15.9003	15.6754	16.0577	1.02439	0.0347645	0.762204
hsa-miR-664b-5p	55.352	60.7113	51.6006	0.849934	-0.234578	0.762472
hsa-miR-4647	26.2023	25.6457	26.5919	1.03689	0.0522651	0.762874
hsa-miR-376a-3p	50.8797	45.3223	54.7698	1.20845	0.273161	0.763152
hsa-miR-3162-3p	2.2588	1.45257	2.82316	1.94356	0.958705	0.764115
hsa-miR-214-5p	5958.25	5281.54	6431.95	1.21782	0.284299	0.764163
hsa-miR-5188	1.85952	1.77428	1.91919	1.08167	0.113267	0.764171
hsa-miR-4759	0.180995	0	0.307691	Inf	Inf	0.764769
hsa-miR-4485-5p	13.7076	16.0308	12.0813	0.753632	-0.408069	0.765684
hsa-miR-421	846.829	862.382	835.943	0.969342	-0.0449226	0.766609
hsa-miR-1268a	4218.55	4180.91	4244.9	1.0153	0.0219104	0.766811
hsa-miR-542-5p	277.919	287.347	271.32	0.944223	-0.082801	0.767504
hsa-miR-3157-5p	7.65048	6.79163	8.25168	1.21498	0.280931	0.768323
hsa-miR-3135a	2.67165	2.52703	2.77289	1.09729	0.133948	0.768818
hsa-miR-1286	0.2683	0.395881	0.178993	0.452139	-1.14516	0.768923
hsa-miR-499b-5p	0.411635	0.440556	0.39139	0.888399	-0.17072	0.769427
hsa-miR-4455	1.1839	0.867338	1.40549	1.62046	0.696407	0.769466
hsa-miR-551a	5.67578	6.30413	5.23593	0.830556	-0.267851	0.769846
hsa-miR-345-3p	0.448	0.876503	0.148048	0.168908	-2.56569	0.769977
hsa-let-7d-5p	34592.4	33816.1	35135.9	1.03903	0.055234	0.77019
hsa-miR-6823-3p	0.5043	0.338967	0.620034	1.82919	0.871203	0.770592
hsa-miR-4504	0.165528	0	0.281398	Inf	Inf	0.770905
hsa-miR-4536-5p	0.165528	0	0.281398	Inf	Inf	0.770905
hsa-miR-18b-3p	0.165487	0	0.281327	Inf	Inf	0.770948
hsa-miR-194-3p	19.1422	23.3165	16.2201	0.695649	-0.523569	0.771018
hsa-miR-4482-3p	4.72724	6.96334	3.16197	0.454088	-1.13896	0.771083
hsa-miR-3605-5p	148.696	148.392	148.909	1.00348	0.0050152	0.771994
hsa-miR-378i	21.1159	20.1966	21.7594	1.07738	0.107531	0.774116
hsa-miR-6875-5p	70.4165	59.8687	77.7999	1.29951	0.377967	0.774209
hsa-miR-127-5p	1279.04	1222.17	1318.86	1.07911	0.109847	0.774647
hsa-miR-181c-5p	5283.81	4566.95	5785.61	1.26684	0.341237	0.776051
hsa-miR-376b-3p	23.1532	22.9573	23.2903	1.0145	0.0207746	0.77641
hsa-miR-574-5p	42912.4	45249.3	41276.5	0.912203	-0.132574	0.778103
hsa-miR-4767	254.51	295.168	226.049	0.765834	-0.384896	0.778409
hsa-miR-3151-5p	3.17266	3.45144	2.97751	0.862687	-0.21309	0.778971
hsa-miR-3152-3p	9.74992	13.2385	7.30794	0.552023	-0.8572	0.7791
hsa-miR-877-3p	17.371	13.302	20.2194	1.52003	0.604102	0.779762
hsa-miR-1265	0.879947	0.439912	1.18797	2.70047	1.43321	0.779904
hsa-miR-376c-5p	84.1537	85.8335	82.9779	0.966731	-0.0488129	0.780196
hsa-miR-3161	10.773	9.82768	11.4347	1.16352	0.218496	0.781527
hsa-miR-5699-5p	41.3318	36.2596	44.8823	1.2378	0.307782	0.782795
hsa-miR-1322	0.783631	0.474181	1.00025	2.10942	1.07684	0.782969
hsa-miR-548ag	0.240029	0.138936	0.310794	2.23695	1.16153	0.783417
hsa-miR-1276	98.889	113.085	88.9518	0.786592	-0.346312	0.784503
hsa-let-7i-3p	1483.97	1267.85	1635.25	1.28978	0.367122	0.785508
hsa-miR-148b-5p	603.605	592.566	611.331	1.03167	0.0449783	0.785687
hsa-miR-7107-5p	0.261824	0.277873	0.25059	0.901815	-0.149096	0.785976
hsa-miR-4733-3p	0.689115	0.591817	0.757224	1.27949	0.355568	0.786396
hsa-miR-4638-3p	21.9935	23.1494	21.1844	0.915116	-0.127973	0.786441
hsa-miR-548c-3p	0.284732	0.416809	0.192279	0.461311	-1.11619	0.786808
hsa-miR-642a-5p	15.5056	18.6697	13.2908	0.711892	-0.49027	0.786973
hsa-miR-5581-3p	23.0909	19.9108	25.3169	1.27151	0.346546	0.787478
hsa-miR-6777-3p	0.279733	0.386312	0.205127	0.530989	-0.913247	0.78779
hsa-miR-6802-3p	10.8601	7.53468	13.188	1.7503	0.807603	0.789966
hsa-miR-454-3p	331.294	382.407	295.514	0.772773	-0.371884	0.790536
hsa-let-7a-2-3p	599.012	557.909	627.784	1.12524	0.170239	0.790956
hsa-miR-6889-5p	11.4438	11.6269	11.3157	0.973232	-0.039144	0.790969
hsa-miR-3120-5p	0.304912	0.410059	0.231309	0.564087	-0.826011	0.791488
hsa-miR-6508-5p	0.226788	0.146637	0.282893	1.9292	0.948002	0.791559
hsa-miR-2115-3p	0.403919	0.980947	0	0	#NAME?	0.791591
hsa-miR-4680-5p	0.403919	0.980947	0	0	#NAME?	0.791591
hsa-miR-658	0.403919	0.980947	0	0	#NAME?	0.791591
hsa-miR-6790-5p	0.403919	0.980947	0	0	#NAME?	0.791591
hsa-miR-3137	1.08207	0.939286	1.18202	1.25843	0.331622	0.791812
hsa-miR-6739-5p	0.146193	0	0.248528	Inf	Inf	0.792104
hsa-miR-592	0.256811	0.416809	0.144812	0.347431	-1.5252	0.792489
hsa-miR-550b-2-5p	0.256321	0.285574	0.235843	0.825857	-0.276036	0.792593
hsa-miR-376b-5p	81.9764	83.6703	80.7907	0.965584	-0.0505264	0.792847
hsa-miR-199a-3p	307512	270220	333616	1.23461	0.304052	0.793081
hsa-miR-199b-3p	307512	270220	333616	1.23461	0.304052	0.793081
hsa-miR-4676-3p	6.83945	6.51055	7.06968	1.08588	0.118866	0.793442
hsa-miR-6766-3p	23.0378	22.6014	23.3433	1.03282	0.0465958	0.793722
hsa-miR-2355-3p	69.3803	74.3228	65.9206	0.88695	-0.173076	0.793954
hsa-miR-10a-5p	1494.79	1796.63	1283.51	0.7144	-0.485197	0.794172
hsa-miR-20b-5p	3.65713	4.3626	3.1633	0.725096	-0.463757	0.794291
hsa-miR-940	1632.48	1668.17	1607.49	0.963627	-0.0534534	0.794309
hsa-miR-1255b-2-3p	0.246207	0.254225	0.240594	0.94638	-0.0795089	0.794778
hsa-miR-200c-3p	91.0364	101.476	83.7284	0.825102	-0.277356	0.794875
hsa-miR-221-5p	21705.8	31979.4	14514.2	0.453861	-1.13968	0.794929
hsa-miR-4731-5p	41.0686	44.0657	38.9707	0.884377	-0.177267	0.795842
hsa-miR-377-5p	8758.81	8502.71	8938.09	1.05121	0.0720442	0.795845
hsa-miR-24-2-5p	1421.9	1491.54	1373.15	0.920625	-0.119314	0.795912
hsa-miR-381-3p	22924.7	22358	23321.3	1.04308	0.060853	0.796001
hsa-miR-1224-5p	0.195612	0.277873	0.13803	0.496738	-1.00944	0.796376
hsa-miR-3139	0.142222	0	0.241777	Inf	Inf	0.79683
hsa-miR-361-3p	5531.69	5222.12	5748.39	1.10078	0.138521	0.796866
hsa-miR-1293	35.6677	36.1946	35.2988	0.97525	-0.0361556	0.796979
hsa-miR-188-5p	383.681	340.411	413.97	1.21609	0.282247	0.797358
hsa-miR-7155-5p	0.14121	0	0.240056	Inf	Inf	0.798057
hsa-miR-4695-5p	1.23879	2.11647	0.624419	0.295028	-1.76108	0.798178
hsa-miR-450a-2-3p	27.3759	26.5941	27.9232	1.04998	0.0703605	0.798387
hsa-miR-106a-5p	15.3515	15.4974	15.2494	0.983993	-0.0232803	0.799511
hsa-miR-1298-3p	0.358737	0.615514	0.178993	0.290802	-1.78189	0.800446
hsa-miR-6894-3p	6.60586	6.16142	6.91696	1.12262	0.166875	0.802122
hsa-miR-3132	0.16301	0.395881	0	0	#NAME?	0.802719
hsa-miR-548m	0.16301	0.395881	0	0	#NAME?	0.802719
hsa-miR-556-5p	0.16301	0.395881	0	0	#NAME?	0.802719
hsa-miR-6507-5p	0.16301	0.395881	0	0	#NAME?	0.802719
hsa-miR-6795-3p	0.16301	0.395881	0	0	#NAME?	0.802719
hsa-miR-513c-5p	0.207248	0.138936	0.255066	1.83585	0.876445	0.802752
hsa-miR-215-3p	0.0572091	0.138936	0	0	#NAME?	0.803148
hsa-miR-3616-5p	0.0572091	0.138936	0	0	#NAME?	0.803148
hsa-miR-450b-3p	0.0572091	0.138936	0	0	#NAME?	0.803148
hsa-miR-548ao-5p	0.0572091	0.138936	0	0	#NAME?	0.803148
hsa-miR-548bb-3p	0.0572091	0.138936	0	0	#NAME?	0.803148
hsa-miR-6130	0.0572091	0.138936	0	0	#NAME?	0.803148
hsa-miR-3681-5p	1.97458	2.59624	1.53942	0.59294	-0.754041	0.803183
hsa-miR-3665	0.0446514	0.108439	0	0	#NAME?	0.8032
hsa-miR-4427	0.0446514	0.108439	0	0	#NAME?	0.8032
hsa-miR-2861	0.0348937	0.0847417	0	0	#NAME?	0.803241
hsa-miR-4764-3p	0.0348937	0.0847417	0	0	#NAME?	0.803241
hsa-miR-6756-5p	0.0348937	0.0847417	0	0	#NAME?	0.803241
hsa-miR-6765-3p	0.0348937	0.0847417	0	0	#NAME?	0.803241
hsa-miR-6809-3p	0.0348937	0.0847417	0	0	#NAME?	0.803241
hsa-miR-6869-3p	0.0348937	0.0847417	0	0	#NAME?	0.803241
hsa-miR-4447	0.03019	0.0733187	0	0	#NAME?	0.803261
hsa-miR-4487	0.03019	0.0733187	0	0	#NAME?	0.803261
hsa-miR-4679	0.03019	0.0733187	0	0	#NAME?	0.803261
hsa-miR-5580-5p	0.03019	0.0733187	0	0	#NAME?	0.803261
hsa-miR-6134	0.03019	0.0733187	0	0	#NAME?	0.803261
hsa-miR-6832-3p	0.03019	0.0733187	0	0	#NAME?	0.803261
hsa-miR-3651	748.512	796.242	715.101	0.898095	-0.155059	0.803313
hsa-miR-4485-3p	939.571	1065.47	851.446	0.79913	-0.323497	0.803765
hsa-miR-130b-5p	1639.84	1543.64	1707.18	1.10594	0.145278	0.804084
hsa-miR-5190	0.148187	0.169483	0.13328	0.786387	-0.346689	0.804842
hsa-miR-6871-3p	1.93388	2.02748	1.86836	0.92152	-0.117912	0.805232
hsa-miR-6798-5p	0.142575	0.212255	0.0937992	0.441917	-1.17815	0.805947
hsa-miR-23c	15.0017	14.7266	15.1943	1.03176	0.0451061	0.806588
hsa-miR-3134	0.13878	0.146637	0.13328	0.908906	-0.137797	0.806707
hsa-miR-302d-3p	0.538995	0.277873	0.721781	2.59752	1.37714	0.806913
hsa-miR-6776-5p	0.683801	0.254225	0.984505	3.87257	1.95329	0.807454
hsa-miR-6773-5p	0.132622	0.146637	0.122812	0.837519	-0.255806	0.807964
hsa-miR-6881-5p	3.73944	3.70673	3.76234	1.015	0.0214816	0.808003
hsa-miR-3916	16.295	17.5329	15.4285	0.879978	-0.18446	0.808099
hsa-miR-2681-5p	0.939524	0.58655	1.18661	2.02303	1.01652	0.808112
hsa-miR-6780b-5p	2.80757	2.88353	2.75441	0.955222	-0.0660928	0.808253
hsa-miR-130a-5p	0.0842319	0	0.143194	Inf	Inf	0.810773
hsa-miR-4453	0.0842319	0	0.143194	Inf	Inf	0.810773
hsa-miR-3929	0.207786	0.146637	0.25059	1.70891	0.773076	0.811184
hsa-miR-1207-5p	0.194449	0.0847417	0.271243	3.20082	1.67844	0.811189
hsa-miR-4536-3p	0.485695	0.500551	0.475296	0.949546	-0.07469	0.811811
hsa-miR-484	41391.6	36598.5	44746.7	1.22264	0.289998	0.811876
hsa-miR-25-3p	42426.5	38016.8	45513.2	1.19719	0.25965	0.811938
hsa-miR-654-5p	1963.74	1920.52	1993.99	1.03826	0.0541639	0.812514
hsa-miR-3152-5p	75.071	77.2834	73.5222	0.951333	-0.0719784	0.812811
hsa-miR-944	0.109111	0.146637	0.0828428	0.56495	-0.823805	0.813037
hsa-let-7b-5p	1.61928e+06	1.61829e+06	1.61998e+06	1.00105	0.00150737	0.813104
hsa-miR-676-5p	0.168503	0.254225	0.108497	0.426777	-1.22845	0.814207
hsa-miR-4710	0.164696	0.254225	0.102026	0.401323	-1.31717	0.815298
hsa-miR-5008-5p	4.52787	8.1789	1.97215	0.241126	-2.05214	0.815453
hsa-miR-3193	2.7365	2.76802	2.71444	0.980646	-0.0281961	0.815543
hsa-miR-6743-3p	26.5568	28.2152	25.3958	0.900074	-0.151885	0.81569
hsa-miR-6797-5p	7.81592	10.7172	5.78502	0.539788	-0.889535	0.815961
hsa-miR-466	0.903176	0.5475	1.15215	2.10438	1.0734	0.816014
hsa-miR-369-5p	411.579	369.194	441.248	1.19517	0.257211	0.816545
hsa-miR-92a-3p	641635	651185	634950	0.975068	-0.0364248	0.817229
hsa-miR-6751-5p	11.22	10.8547	11.4756	1.05721	0.0802553	0.817912
hsa-miR-6767-5p	2.06301	2.34975	1.86229	0.792548	-0.33543	0.818698
hsa-miR-1262	59.2282	64.198	55.7493	0.868396	-0.203576	0.819143
hsa-miR-6837-3p	13.0203	11.8415	13.8455	1.16924	0.225572	0.819448
hsa-miR-24-3p	39843.5	42061.5	38290.9	0.910355	-0.135499	0.819618
hsa-miR-145-3p	385.693	361.307	402.763	1.11474	0.156705	0.819721
hsa-miR-602	1.75707	1.71444	1.78691	1.04227	0.0597296	0.820279
hsa-miR-30d-5p	111173	113463	109571	0.965698	-0.0503566	0.820352
hsa-miR-296-5p	1038.99	987.616	1074.95	1.08843	0.122245	0.821089
hsa-miR-569	67.7883	62.1684	71.7222	1.15368	0.206238	0.821594
hsa-miR-22-3p	1.91754e+06	1.90418e+06	1.92689e+06	1.01193	0.0171059	0.82249
hsa-miR-18a-3p	195.085	203.372	189.284	0.930728	-0.103568	0.822991
hsa-miR-6776-3p	0.428235	0.169483	0.609361	3.5954	1.84615	0.82365
hsa-miR-1237-3p	5.63972	4.71422	6.28757	1.33375	0.415484	0.823758
hsa-miR-1468-5p	755.766	718.369	781.943	1.0885	0.122337	0.82386
hsa-miR-487b-3p	4079.13	3660.84	4371.94	1.19424	0.256098	0.823896
hsa-miR-6884-3p	5.55266	6.42131	4.9446	0.770031	-0.377012	0.824129
hsa-miR-328-3p	8291.61	8322.56	8269.94	0.993678	-0.00915036	0.824377
hsa-miR-29a-5p	177.38	210.967	153.869	0.729353	-0.455311	0.825094
hsa-miR-196a-3p	265.228	322.694	225.001	0.697259	-0.520233	0.825893
hsa-let-7f-2-3p	19.2091	18.2803	19.8592	1.08637	0.119512	0.826692
hsa-miR-493-3p	9999.83	9502.27	10348.1	1.08902	0.123025	0.828034
hsa-miR-345-5p	4798.44	4162.04	5243.91	1.25994	0.333353	0.82815
hsa-miR-548y	0.11852	0	0.201484	Inf	Inf	0.828178
hsa-miR-130b-3p	2594.16	2424.45	2712.96	1.119	0.16221	0.828489
hsa-let-7i-5p	775285	809006	751680	0.929141	-0.10603	0.828509
hsa-miR-4804-5p	47.0895	46.4578	47.5317	1.02311	0.0329669	0.828712
hsa-miR-3149	1.89097	2.54319	1.43441	0.56402	-0.826182	0.828841
hsa-miR-6729-3p	0.937901	0.569309	1.19592	2.10064	1.07083	0.828889
hsa-miR-30c-1-3p	681.988	742.699	639.49	0.861036	-0.215855	0.829354
hsa-miR-6836-5p	22.6022	20.122	24.3383	1.20954	0.274459	0.829581
hsa-miR-27b-5p	5009.06	4832.38	5132.74	1.06216	0.0869967	0.82972
hsa-miR-3124-5p	16.8153	17.8167	16.1144	0.90445	-0.144887	0.829727
hsa-miR-6834-3p	0.861163	0.555746	1.07496	1.93426	0.95178	0.831508
hsa-miR-1273d	18.9384	17.0879	20.2337	1.18409	0.243781	0.83176
hsa-miR-501-5p	263.178	286.766	246.667	0.860171	-0.217305	0.831817
hsa-miR-10a-3p	0.849307	0.513231	1.08456	2.1132	1.07943	0.832328
hsa-miR-3913-5p	19.9335	20.0575	19.8468	0.989491	-0.0152414	0.83249
hsa-miR-3943	7.06846	7.7267	6.60769	0.855176	-0.225706	0.832535
hsa-miR-4776-3p	0.115192	0	0.195826	Inf	Inf	0.833066
hsa-miR-3928-3p	248.734	241.405	253.863	1.05161	0.0725962	0.833223
hsa-miR-770-5p	460.28	416.547	490.893	1.17848	0.236928	0.833901
hsa-miR-24-1-5p	63.171	53.7376	69.7744	1.29843	0.376764	0.834109
hsa-miR-195-5p	677.221	663.755	686.647	1.03449	0.0489194	0.835278
hsa-miR-766-5p	14.7244	15.9574	13.8614	0.868649	-0.203155	0.836072
hsa-miR-4429	6.26303	5.72337	6.6408	1.1603	0.214493	0.836652
hsa-miR-937-3p	196.563	204.296	191.15	0.935652	-0.0959553	0.837507
hsa-miR-374a-5p	97.2785	87.6191	104.04	1.18741	0.247821	0.837576
hsa-miR-331-5p	155.923	148.244	161.298	1.08806	0.121754	0.837668
hsa-miR-7114-5p	10.1581	11.6714	9.09875	0.779579	-0.359233	0.838009
hsa-miR-124-5p	2.41067	2.23189	2.53581	1.13617	0.184181	0.838248
hsa-miR-5100	214.524	197.585	226.38	1.14573	0.196271	0.838928
hsa-miR-148a-3p	21151.2	20405.5	21673.1	1.06212	0.0869527	0.839151
hsa-miR-6877-5p	18.3825	20.4005	16.97	0.83184	-0.265622	0.840364
hsa-miR-616-5p	51.4456	50.4548	52.1392	1.03338	0.047377	0.840443
hsa-miR-382-5p	5146.06	4813.57	5378.8	1.11742	0.160177	0.841075
hsa-miR-6785-5p	2.15797	1.50272	2.61665	1.74128	0.800147	0.841529
hsa-miR-1245a	3.00047	2.36635	3.44436	1.45556	0.541572	0.842054
hsa-miR-6833-5p	1.8892	1.63166	2.06948	1.26832	0.342924	0.842501
hsa-miR-1287-3p	0.392591	0.395881	0.390288	0.985874	-0.0205248	0.842777
hsa-miR-1323	0.71379	0.762474	0.67971	0.891454	-0.165768	0.843244
hsa-miR-665	3937.51	3288.76	4391.63	1.33534	0.417211	0.843371
hsa-miR-6728-5p	1.66017	1.0827	2.0644	1.90671	0.931086	0.844297
hsa-miR-6881-3p	43.574	46.8915	41.2518	0.879728	-0.184871	0.845316
hsa-miR-1306-5p	582.81	606.319	566.353	0.934084	-0.0983752	0.845902
hsa-miR-3922-3p	0.554476	0.338967	0.705332	2.08083	1.05716	0.846265
hsa-miR-4766-5p	0.704568	0.768001	0.660165	0.859589	-0.218281	0.84782
hsa-miR-1273a	2.74249	2.70704	2.7673	1.02226	0.0317643	0.847903
hsa-miR-3648	22.6781	18.4011	25.672	1.39514	0.480405	0.848151
hsa-miR-6748-5p	1.5161	2.01227	1.16877	0.580824	-0.783827	0.848151
hsa-miR-585-3p	318.605	383.286	273.328	0.713117	-0.487789	0.848461
hsa-miR-3622b-3p	0.58952	0.30033	0.791953	2.63694	1.39886	0.849256
hsa-miR-1275	47.2634	42.5122	50.5893	1.18999	0.250955	0.849461
hsa-miR-6732-5p	3.43916	3.43282	3.4436	1.00314	0.00452262	0.849729
hsa-miR-6819-3p	4.70549	3.83445	5.31522	1.38618	0.471111	0.850218
hsa-miR-5193	9.36743	7.15856	10.9136	1.52456	0.608391	0.851228
hsa-miR-660-3p	43.152	43.7684	42.7205	0.976057	-0.0349622	0.852201
hsa-miR-423-3p	249087	268780	235302	0.875444	-0.191914	0.852268
hsa-miR-496	140.859	124.584	152.251	1.22208	0.289336	0.85281
hsa-miR-4655-5p	1.59127	1.55524	1.61649	1.03938	0.0557254	0.852825
hsa-miR-541-5p	94.4935	106.19	86.3059	0.812748	-0.29912	0.853669
hsa-miR-450b-5p	173.914	182.145	168.152	0.923178	-0.115319	0.853814
hsa-miR-4658	1.73761	1.88581	1.63388	0.866409	-0.20688	0.855142
hsa-miR-541-3p	142.637	139.681	144.705	1.03597	0.0509778	0.855196
hsa-miR-3197	7.59578	3.95551	10.144	2.56451	1.35868	0.855426
hsa-miR-335-3p	2386.37	1813.96	2787.06	1.53645	0.619602	0.856134
hsa-miR-20a-5p	1993.82	2134.34	1895.46	0.888077	-0.171243	0.856443
hsa-miR-7109-5p	2.69491	3.14888	2.37713	0.754914	-0.405615	0.857001
hsa-miR-874-3p	2034.23	1975.6	2075.28	1.05045	0.0710091	0.858491
hsa-miR-4645-3p	15.8702	14.5965	16.7618	1.14835	0.199557	0.85931
hsa-miR-219b-3p	0.680014	0.563447	0.761611	1.3517	0.434775	0.860607
hsa-miR-566	0.31364	0.138936	0.435932	3.13764	1.64968	0.861751
hsa-miR-6763-5p	8.46873	8.70782	8.30138	0.953325	-0.0689603	0.861792
hsa-miR-30e-5p	26401.2	26849.4	26087.5	0.971625	-0.0415284	0.861866
hsa-miR-494-3p	641.647	687.998	609.201	0.885469	-0.175487	0.862037
hsa-miR-99b-3p	3771.95	3871.1	3702.54	0.956458	-0.0642272	0.863127
hsa-miR-656-5p	16.2466	15.4469	16.8064	1.08801	0.121695	0.864876
hsa-miR-193b-3p	126281	122222	129122	1.05645	0.0792256	0.865136
hsa-miR-4708-3p	0.499239	0.759074	0.317355	0.418082	-1.25814	0.865794
hsa-miR-365a-3p	7601.97	7481.37	7686.4	1.0274	0.039005	0.865837
hsa-miR-365b-3p	7601.97	7481.37	7686.4	1.0274	0.039005	0.865837
hsa-miR-5680	1.83016	2.4925	1.36652	0.548253	-0.867085	0.866016
hsa-miR-500a-3p	9926.18	10573	9473.38	0.895994	-0.158439	0.866356
hsa-miR-4516	163.497	112.721	199.04	1.76578	0.820309	0.866599
hsa-miR-4746-5p	185.954	202.171	174.602	0.863638	-0.211501	0.866655
hsa-miR-369-3p	162.442	154.552	167.966	1.08679	0.120077	0.86701
hsa-miR-5001-3p	58.7983	65.7658	53.9211	0.819895	-0.286489	0.867178
hsa-miR-92b-3p	507898	500681	512950	1.0245	0.0349262	0.867257
hsa-miR-4515	1.64445	1.60425	1.6726	1.0426	0.060189	0.869773
hsa-miR-744-3p	56.0599	47.7901	61.8488	1.29418	0.372035	0.871751
hsa-miR-3199	14.3407	16.0868	13.1184	0.815476	-0.294285	0.8719
hsa-miR-548ar-5p	3.42282	2.82278	3.84284	1.36137	0.445058	0.871957
hsa-miR-3940-3p	227.959	234.66	223.268	0.951453	-0.0717962	0.873002
hsa-miR-1180-5p	10.3883	9.32131	11.1352	1.1946	0.256527	0.873793
hsa-miR-6870-5p	1.85929	1.97208	1.78035	0.902778	-0.147557	0.873917
hsa-miR-1910-3p	1.4346	0.932159	1.78631	1.91632	0.938337	0.87403
hsa-miR-21-3p	57676.7	50799	62491.1	1.23016	0.298851	0.874223
hsa-miR-4749-3p	3.209	3.56343	2.9609	0.830911	-0.267235	0.874493
hsa-miR-580-5p	0.0900233	0	0.15304	Inf	Inf	0.874825
hsa-miR-374a-3p	39.2204	40.2723	38.484	0.955596	-0.0655272	0.877148
hsa-miR-3194-3p	0.66606	0.980947	0.445639	0.454294	-1.1383	0.878934
hsa-miR-4734	2.00235	3.02939	1.28342	0.423657	-1.23903	0.879481
hsa-miR-891a-5p	32.4057	14.9842	44.6007	2.97652	1.57363	0.879984
hsa-miR-548bb-5p	0.547564	0.325317	0.703136	2.16138	1.11196	0.880337
hsa-miR-4799-5p	15.9738	16.8195	15.3819	0.914527	-0.128902	0.880443
hsa-miR-302b-3p	0.247601	0	0.420923	Inf	Inf	0.880678
hsa-miR-548ap-5p	0.247601	0	0.420923	Inf	Inf	0.880678
hsa-miR-4690-5p	1.59444	1.14004	1.91252	1.6776	0.746396	0.880907
hsa-miR-219a-5p	0.817303	0.689155	0.907006	1.31611	0.396284	0.881829
hsa-miR-2392	0.801884	0.431794	1.06095	2.45707	1.29694	0.881988
hsa-miR-5697	0.923081	0.664284	1.10424	1.6623	0.73318	0.883092
hsa-miR-4699-5p	0.661763	0.423709	0.828401	1.95512	0.967257	0.883683
hsa-miR-1538	106.902	119.185	98.3032	0.824793	-0.277895	0.884039
hsa-miR-4448	213.305	209.628	215.878	1.02982	0.0423862	0.884396
hsa-miR-3192-5p	12.7685	12.7045	12.8133	1.00856	0.0123011	0.88456
hsa-miR-3907	1.35675	1.25733	1.42634	1.13442	0.181959	0.884714
hsa-miR-941	29842.6	25404.1	32949.5	1.29701	0.375194	0.885345
hsa-miR-628-3p	169.918	165.318	173.139	1.04731	0.0666881	0.885353
hsa-miR-4532	410.89	164.644	583.263	3.54257	1.8248	0.885895
hsa-miR-548al	9.45417	8.45538	10.1533	1.20081	0.264011	0.886339
hsa-miR-1298-5p	2.31608	1.77081	2.69777	1.52346	0.607356	0.887783
hsa-miR-500a-5p	274.79	313.356	247.794	0.790776	-0.338658	0.888136
hsa-miR-320d	188.127	172.127	199.327	1.15803	0.211671	0.889063
hsa-miR-5684	0.231342	0.138936	0.296026	2.13065	1.0913	0.889114
hsa-miR-1307-5p	5307.02	4483.28	5883.64	1.31235	0.392153	0.889176
hsa-miR-374b-3p	14.4271	12.7057	15.6322	1.23033	0.299043	0.889318
hsa-miR-1273g-3p	55.3295	49.6852	59.2805	1.19312	0.254742	0.890098
hsa-miR-7110-3p	18.8564	16.9815	20.1687	1.18769	0.248154	0.890797
hsa-miR-7977	1109.18	1015.62	1174.67	1.15661	0.209896	0.891242
hsa-miR-628-5p	91.6177	84.9929	96.2551	1.13251	0.179521	0.891991
hsa-miR-8485	3.0787	2.54449	3.45265	1.35691	0.440327	0.892121
hsa-miR-6799-5p	0.947753	0.840518	1.02282	1.21689	0.283199	0.892166
hsa-miR-629-3p	45.1197	46.0577	44.4632	0.96538	-0.0508307	0.892293
hsa-miR-449b-5p	46.1144	25.0108	60.8868	2.43442	1.28358	0.892859
hsa-miR-6879-5p	0.641667	1.18764	0.259485	0.218487	-2.19438	0.892958
hsa-miR-4467	71.3533	89.0106	58.9931	0.662764	-0.593432	0.893219
hsa-miR-130a-3p	6609.61	6409.4	6749.76	1.0531	0.0746463	0.893275
hsa-miR-4525	13.3661	12.9743	13.6404	1.05134	0.072231	0.893329
hsa-miR-7-5p	61.8948	61.9658	61.8452	0.998054	-0.00281044	0.894035
hsa-miR-3144-5p	1.20559	1.19899	1.21021	1.00936	0.0134451	0.894414
hsa-miR-34a-3p	52.846	52.9805	52.7518	0.995684	-0.00623986	0.894938
hsa-let-7a-5p	2.48694e+06	2.36834e+06	2.56996e+06	1.08513	0.117867	0.897135
hsa-miR-6787-3p	1.62104	2.08208	1.29831	0.623562	-0.681394	0.897464
hsa-miR-4682	31.8519	29.769	33.3098	1.11894	0.162137	0.897571
hsa-miR-874-5p	247.456	272.025	230.258	0.846459	-0.240488	0.89805
hsa-miR-1273f	10.2497	8.1078	11.749	1.4491	0.535158	0.898493
hsa-miR-6801-3p	5.653	7.75454	4.18192	0.539287	-0.890875	0.898575
hsa-miR-573	1.17637	1.01	1.29283	1.28002	0.356171	0.899428
hsa-miR-708-3p	27.5388	21.7882	31.5642	1.44868	0.534737	0.899494
hsa-miR-3064-5p	20.3917	19.0045	21.3627	1.12408	0.168751	0.90061
hsa-miR-6810-5p	2.78486	2.43112	3.03248	1.24736	0.31888	0.902351
hsa-miR-4689	11.5933	11.1969	11.8708	1.06019	0.0843192	0.902456
hsa-miR-3941	0.81173	0.786323	0.829514	1.05493	0.0771446	0.903685
hsa-miR-187-3p	35.4364	34.7215	35.9369	1.03501	0.0496388	0.903887
hsa-miR-431-5p	5147.12	5012.7	5241.21	1.04559	0.0643138	0.903987
hsa-miR-1249-3p	3029.43	3142.21	2950.49	0.938984	-0.0908278	0.904375
hsa-miR-3122	1.40222	1.99663	0.986135	0.493899	-1.01771	0.904512
hsa-let-7g-5p	79329.1	73269.4	83570.9	1.1406	0.189789	0.904863
hsa-miR-584-5p	2834.71	2908.64	2782.96	0.956792	-0.0637234	0.905169
hsa-miR-335-5p	75.7715	54.3641	90.7567	1.66942	0.73935	0.905181
hsa-miR-495-3p	484.01	445.562	510.924	1.14669	0.197481	0.906654
hsa-miR-590-3p	5.62596	4.48247	6.4264	1.43367	0.519717	0.90977
hsa-miR-491-5p	221.466	243.182	206.265	0.848195	-0.237532	0.910431
hsa-miR-152-5p	1066.29	1087.67	1051.32	0.966583	-0.0490342	0.910538
hsa-miR-548e-3p	15.1971	13.4106	16.4476	1.22646	0.294502	0.910668
hsa-miR-6781-5p	4.13274	3.71843	4.42277	1.18942	0.250257	0.911108
hsa-miR-3146	1.4284	1.5675	1.33103	0.849143	-0.235921	0.911615
hsa-miR-4690-3p	4.65186	3.44428	5.49716	1.59603	0.674485	0.911954
hsa-miR-6860	3.32638	2.85245	3.65814	1.28246	0.358909	0.912974
hsa-miR-3120-3p	2.36551	2.82817	2.04165	0.721897	-0.470134	0.913333
hsa-miR-500b-5p	77.5958	71.5784	81.808	1.14291	0.192717	0.913391
hsa-miR-1256	1.08545	1.0431	1.11509	1.06901	0.096273	0.913687
hsa-miR-6131	17.6738	15.7974	18.9873	1.20193	0.265353	0.9145
hsa-miR-324-3p	1642.96	1499.53	1743.36	1.16261	0.217361	0.914625
hsa-miR-222-3p	728710	804826	675429	0.839225	-0.252871	0.914732
hsa-miR-6847-3p	0.495627	0.219956	0.688597	3.13061	1.64644	0.91481
hsa-miR-6825-5p	28.9279	30.736	27.6623	0.899996	-0.15201	0.915416
hsa-miR-487a-3p	176.571	156.785	190.421	1.21454	0.280404	0.915594
hsa-miR-3195	18.0195	4.27581	27.6402	6.46432	2.6925	0.915774
hsa-miR-636	60.4459	66.3466	56.3153	0.848805	-0.236494	0.916532
hsa-miR-2278	24.4464	22.2991	25.9495	1.16371	0.218727	0.918245
hsa-miR-182-5p	803.979	921.08	722.009	0.783873	-0.351308	0.919113
hsa-miR-214-3p	82118	79316.3	84079.2	1.06005	0.0841316	0.919679
hsa-miR-625-5p	548.373	554.966	543.758	0.979804	-0.0294347	0.920458
hsa-miR-6735-3p	9.43836	8.46972	10.1164	1.19442	0.25631	0.9207
hsa-miR-7847-3p	1.14879	1.64631	0.800526	0.486255	-1.04021	0.921466
hsa-miR-4638-5p	6.56818	5.94657	7.0033	1.1777	0.235978	0.921489
hsa-miR-1908-5p	525.081	516.391	531.164	1.02861	0.040693	0.922676
hsa-miR-3605-3p	327.762	322.839	331.207	1.02592	0.0369181	0.923306
hsa-miR-1238-3p	0.162388	0	0.27606	Inf	Inf	0.924116
hsa-miR-4520-3p	0.162388	0	0.27606	Inf	Inf	0.924116
hsa-miR-4791	0.162388	0	0.27606	Inf	Inf	0.924116
hsa-miR-5580-3p	0.162388	0	0.27606	Inf	Inf	0.924116
hsa-miR-4738-3p	13.6269	14.1985	13.2268	0.931561	-0.102278	0.924523
hsa-miR-6756-3p	0.159594	0	0.271309	Inf	Inf	0.925991
hsa-miR-4646-5p	1.53531	1.79369	1.35444	0.755116	-0.40523	0.92625
hsa-miR-409-3p	133294	138614	129570	0.93475	-0.0973474	0.926496
hsa-miR-3145-3p	0.644394	0.447356	0.78232	1.74876	0.806334	0.927086
hsa-miR-4762-5p	3.12037	4.58915	2.09222	0.455907	-1.13319	0.927375
hsa-miR-3202	0.497994	0.247376	0.673426	2.72228	1.44482	0.927609
hsa-miR-493-5p	14310.9	13636.4	14783	1.08408	0.116471	0.927756
hsa-miR-4261	0.156799	0	0.266559	Inf	Inf	0.927904
hsa-miR-4470	0.156799	0	0.266559	Inf	Inf	0.927904
hsa-miR-4502	0.156799	0	0.266559	Inf	Inf	0.927904
hsa-miR-517c-3p	0.156799	0	0.266559	Inf	Inf	0.927904
hsa-miR-7845-5p	29.3638	33.2032	26.6762	0.803421	-0.315773	0.92851
hsa-miR-4301	4.36557	4.28103	4.42475	1.03357	0.0476372	0.929099
hsa-miR-6817-3p	1.93852	0.850936	2.69982	3.17277	1.66574	0.929149
hsa-miR-5094	0.981296	0.92526	1.02052	1.10296	0.141376	0.929797
hsa-miR-3198	2.98296	3.95959	2.29931	0.580694	-0.784149	0.930413
hsa-miR-4417	1.28001	1.38656	1.20543	0.869369	-0.20196	0.930786
hsa-miR-4298	0.063174	0	0.107396	Inf	Inf	0.931447
hsa-miR-4527	0.063174	0	0.107396	Inf	Inf	0.931447
hsa-miR-4666a-5p	0.063174	0	0.107396	Inf	Inf	0.931447
hsa-miR-548ax	0.063174	0	0.107396	Inf	Inf	0.931447
hsa-miR-1249-5p	12.9225	15.6379	11.0217	0.704808	-0.504698	0.931488
hsa-miR-124-3p	27.4994	19.7023	32.9573	1.67277	0.742238	0.932362
hsa-miR-7702	0.180593	0.219956	0.15304	0.695773	-0.523311	0.932959
hsa-miR-4648	0.307297	0.219956	0.368435	1.67504	0.744194	0.933407
hsa-miR-892a	0.286983	0.285574	0.28797	1.00839	0.0120554	0.933551
hsa-miR-6890-5p	2.4951	3.78329	1.59337	0.421159	-1.24756	0.933575
hsa-miR-8072	7.07483	6.84041	7.23892	1.05826	0.0816922	0.933695
hsa-miR-1287-5p	286.706	293.385	282.03	0.961299	-0.0569422	0.933999
hsa-miR-664b-3p	344.391	315.468	364.638	1.15586	0.208969	0.934496
hsa-miR-4786-5p	21.4512	20.1877	22.3357	1.1064	0.145874	0.936092
hsa-miR-5002-5p	4.40309	4.25053	4.50988	1.06102	0.0854482	0.936669
hsa-miR-6727-5p	21.8246	25.3396	19.3642	0.764185	-0.388006	0.936733
hsa-miR-6752-3p	0.144484	0	0.245623	Inf	Inf	0.936819
hsa-miR-4450	0.560889	0.350386	0.708241	2.02132	1.0153	0.937242
hsa-miR-3138	43.917	45.3053	42.9452	0.947907	-0.0771824	0.937841
hsa-miR-1277-5p	5.88932	7.05725	5.07177	0.71866	-0.476618	0.939898
hsa-miR-671-3p	7331.42	7196.11	7426.14	1.03197	0.0453966	0.940335
hsa-miR-193a-5p	77184.5	76828.6	77433.6	1.00788	0.0113178	0.940738
hsa-miR-3934-5p	201.308	215.83	191.142	0.885612	-0.175253	0.941251
hsa-miR-450a-5p	285.719	281.919	288.379	1.02291	0.0326832	0.941304
hsa-miR-27a-3p	23290.4	20697.1	25105.7	1.213	0.278582	0.941441
hsa-miR-6515-5p	17.4896	16.5237	18.1657	1.09937	0.136681	0.942943
hsa-miR-887-5p	487.416	509.715	471.807	0.925629	-0.111494	0.943071
hsa-miR-3918	14.8004	14.7838	14.8121	1.00192	0.0027665	0.943362
hsa-miR-3190-3p	12.2699	10.916	13.2177	1.21086	0.276032	0.943636
hsa-miR-6793-3p	4.18668	3.27525	4.82468	1.47307	0.558827	0.944045
hsa-miR-340-5p	207.11	211.093	204.322	0.967926	-0.0470309	0.944531
hsa-miR-4722-3p	0.132574	0	0.225375	Inf	Inf	0.94627
hsa-miR-6849-3p	0.663959	0.277873	0.93422	3.36204	1.74934	0.946671
hsa-miR-627-5p	4.24507	2.67948	5.34098	1.99329	0.995153	0.947224
hsa-miR-93-5p	25505.2	28244.5	23587.7	0.835126	-0.259934	0.947422
hsa-miR-342-3p	5398.51	5367.99	5419.88	1.00967	0.0138798	0.947618
hsa-miR-6859-3p	2.03353	2.12702	1.9681	0.925285	-0.11203	0.947775
hsa-miR-6757-3p	5.57308	4.02131	6.65932	1.65601	0.727709	0.948453
hsa-miR-370-3p	26393.7	26404.8	26386	0.99929	-0.00102399	0.94854
hsa-miR-6516-5p	19.7613	18.6847	20.5149	1.09795	0.134812	0.948557
hsa-miR-664a-3p	1306.6	1195.59	1384.3	1.15784	0.211431	0.949251
hsa-miR-598-3p	75.2204	67.6987	80.4855	1.18888	0.2496	0.949341
hsa-miR-3133	9.57446	9.47937	9.64102	1.01705	0.0243956	0.949718
hsa-miR-3913-3p	0.7453	0.633688	0.823429	1.29942	0.377873	0.949861
hsa-miR-5588-5p	4.57743	4.3703	4.72242	1.08057	0.111794	0.950877
hsa-miR-425-5p	4948.43	5029.6	4891.62	0.972566	-0.0401322	0.951242
hsa-miR-4709-3p	3.96837	4.79471	3.38993	0.707014	-0.500189	0.951587
hsa-miR-1285-3p	642.293	668.324	624.071	0.933785	-0.098838	0.951631
hsa-miR-3189-3p	2.01556	1.61994	2.29249	1.41517	0.500972	0.951975
hsa-miR-128-1-5p	1231.8	1373.82	1132.39	0.824264	-0.278822	0.953326
hsa-miR-6755-5p	0.260925	0.212255	0.294994	1.38981	0.474887	0.953884
hsa-miR-148b-3p	11498.3	11491.6	11503	1.001	0.00143812	0.953901
hsa-miR-23b-5p	314.265	313.943	314.49	1.00174	0.00251232	0.954499
hsa-let-7f-5p	119734	113185	124319	1.09836	0.135357	0.954622
hsa-miR-454-5p	16.2382	17.879	15.0896	0.843983	-0.244715	0.955883
hsa-miR-379-5p	701.592	651.685	736.528	1.13019	0.176565	0.956036
hsa-miR-5689	0.521144	1.11988	0.102026	0.0911045	-3.45633	0.956081
hsa-miR-4700-3p	1.32776	1.16589	1.44108	1.23604	0.305724	0.956246
hsa-miR-197-3p	29402.9	28649.9	29929.9	1.04468	0.0630568	0.956533
hsa-miR-4758-3p	3.40314	3.89861	3.05631	0.783948	-0.35117	0.956654
hsa-miR-4711-3p	0.120663	0	0.205127	Inf	Inf	0.956657
hsa-miR-190a-5p	166.047	173.023	161.164	0.931459	-0.102436	0.958059
hsa-miR-629-5p	421.144	414.57	425.745	1.02695	0.0383722	0.958788
hsa-miR-6749-5p	0.490445	0.497829	0.485277	0.974787	-0.0368417	0.958926
hsa-miR-612	5.73361	6.33877	5.30999	0.837701	-0.255492	0.959214
hsa-miR-122-5p	5.73742	5.82925	5.67313	0.973218	-0.0391647	0.95929
hsa-miR-4670-3p	3.38075	2.37747	4.08305	1.71739	0.78022	0.959477
hsa-miR-1343-3p	398.923	384.689	408.886	1.0629	0.0880041	0.960155
hsa-miR-4755-5p	1.96648	1.65075	2.18749	1.32515	0.406159	0.960638
hsa-miR-328-5p	16.7047	16.939	16.5406	0.976484	-0.0343316	0.961475
hsa-miR-497-5p	2551.69	2532.58	2565.07	1.01283	0.01839	0.961806
hsa-miR-1289	0.786507	1.34754	0.393784	0.292224	-1.77485	0.962208
hsa-miR-16-5p	78958.5	73630.9	82687.8	1.123	0.167363	0.962473
hsa-miR-532-3p	3024.64	2745.3	3220.19	1.17298	0.230181	0.963072
hsa-miR-4700-5p	1.46988	1.80985	1.2319	0.680666	-0.554981	0.963504
hsa-miR-6831-5p	1.77944	2.72097	1.12037	0.411755	-1.28014	0.963573
hsa-miR-3682-3p	4.27657	4.62062	4.03574	0.873418	-0.195255	0.96397
hsa-miR-485-5p	5166.66	5228.97	5123.05	0.979745	-0.0295213	0.965151
hsa-miR-4687-3p	20.4622	23.5662	18.2894	0.776084	-0.365715	0.965156
hsa-miR-4706	15.6213	13.4299	17.1552	1.27739	0.353204	0.965887
hsa-miR-6747-3p	8.6032	6.74919	9.90101	1.46699	0.552862	0.966133
hsa-miR-518b	1.05317	1.58352	0.681926	0.430639	-1.21545	0.96638
hsa-miR-548av-5p	0.110352	0	0.187598	Inf	Inf	0.966518
hsa-miR-4698	0.181043	0.146637	0.205127	1.39887	0.484267	0.967832
hsa-miR-4632-3p	3.86882	3.94191	3.81765	0.968478	-0.046209	0.968139
hsa-miR-181a-5p	1.62273e+06	1.41082e+06	1.77106e+06	1.25534	0.32808	0.968758
hsa-miR-4511	2.49133	1.97377	2.85363	1.44578	0.531848	0.969018
hsa-miR-6856-3p	0.332815	0	0.565785	Inf	Inf	0.96928
hsa-miR-4324	0.686651	0.567264	0.770223	1.35779	0.441256	0.969489
hsa-miR-4685-3p	106.075	98.1634	111.613	1.13701	0.185247	0.96979
hsa-miR-1301-3p	2160.53	2328.72	2042.79	0.877216	-0.188996	0.969977
hsa-miR-379-3p	370.126	353.687	381.632	1.07901	0.10971	0.971034
hsa-miR-2276-5p	1.59893	1.42128	1.72328	1.21248	0.277964	0.97135
hsa-miR-6766-5p	0.851328	0.58655	1.03667	1.76741	0.821636	0.971403
hsa-miR-627-3p	13.8348	13.0567	14.3794	1.1013	0.139213	0.972575
hsa-miR-338-3p	0.462389	0.791761	0.231829	0.292802	-1.772	0.972761
hsa-miR-4474-3p	5.06925	4.16292	5.70368	1.37012	0.454299	0.972868
hsa-miR-4728-5p	15.4031	18.7539	13.0576	0.69626	-0.522301	0.973719
hsa-miR-574-3p	53867.9	49929.6	56624.6	1.13409	0.181534	0.974167
hsa-miR-6849-5p	0.21188	0.277873	0.165686	0.596264	-0.745977	0.974176
hsa-miR-6724-5p	105.535	115.14	98.8111	0.858183	-0.220642	0.974467
hsa-miR-3130-5p	28.5761	27.1767	29.5557	1.08754	0.121068	0.974878
hsa-miR-185-3p	588.367	589.556	587.535	0.996572	-0.00495382	0.976375
hsa-miR-4727-5p	0.224678	0.15806	0.271309	1.71649	0.779463	0.976468
hsa-miR-1267	1.21866	1.05235	1.33507	1.26866	0.343305	0.977122
hsa-miR-6798-3p	8.8538	9.25167	8.57528	0.92689	-0.10953	0.978003
hsa-miR-377-3p	45.5198	49.5917	42.6695	0.860415	-0.216895	0.978691
hsa-miR-1296-3p	5.57167	4.62934	6.23129	1.34604	0.428726	0.979708
hsa-miR-6745	0.0668046	0.0847417	0.0542487	0.640165	-0.643485	0.97983
hsa-miR-103b	0.0974621	0	0.165686	Inf	Inf	0.980161
hsa-miR-6874-3p	0.0974621	0	0.165686	Inf	Inf	0.980161
hsa-miR-6891-3p	0.0974621	0	0.165686	Inf	Inf	0.980161
hsa-miR-487a-5p	560.041	535.12	577.486	1.07917	0.109925	0.980931
hsa-miR-4715-5p	8.42757	8.4896	8.38416	0.98758	-0.0180308	0.981316
hsa-miR-643	6.53527	7.37685	5.94616	0.806057	-0.311047	0.982388
hsa-miR-27a-5p	271.377	308.188	245.609	0.796946	-0.327446	0.982436
hsa-miR-4753-3p	0.80669	0.857415	0.771182	0.899426	-0.152923	0.982886
hsa-miR-4659a-3p	1.87154	2.16043	1.66932	0.772678	-0.37206	0.98329
hsa-miR-378b	0.609758	0.219539	0.882911	4.02167	2.00779	0.984436
hsa-miR-296-3p	939.058	931.684	944.219	1.01345	0.0192815	0.984627
hsa-miR-3684	1.82083	1.4414	2.08644	1.4475	0.533568	0.98471
hsa-miR-378g	4.17566	3.28487	4.79922	1.46101	0.546963	0.984832
hsa-miR-6723-5p	14.7448	10.4412	17.7573	1.70069	0.766124	0.985169
hsa-miR-769-3p	564.537	587.501	548.463	0.933553	-0.099196	0.985575
hsa-miR-4499	0.0922425	0	0.156812	Inf	Inf	0.986157
hsa-miR-548at-5p	9.77621	10.7931	9.06439	0.839831	-0.25183	0.987301
hsa-miR-6872-5p	0.346389	0.423709	0.292265	0.689778	-0.535796	0.987412
hsa-miR-6791-3p	1.62216	1.39239	1.783	1.28053	0.356743	0.987652
hsa-miR-151a-3p	94545.2	91452.4	96710.1	1.05749	0.080645	0.98797
hsa-miR-5708	0.308437	0.169483	0.405704	2.39377	1.25928	0.988027
hsa-miR-6865-3p	6.95506	7.76819	6.38588	0.822055	-0.282694	0.988105
hsa-miR-6812-5p	2.03758	2.08982	2.00101	0.957504	-0.0626503	0.989855
hsa-miR-219a-1-3p	71.7657	70.7262	72.4933	1.02499	0.0356032	0.990591
hsa-miR-28-5p	2528.73	2332.11	2666.36	1.14333	0.193237	0.991692
hsa-miR-92a-1-5p	119.695	128.568	113.484	0.882675	-0.180045	0.991943
hsa-miR-3148	0.216918	0.219956	0.214791	0.97652	-0.0342789	0.992612
hsa-miR-183-5p	78.0112	90.0302	69.5979	0.773051	-0.371365	0.99317
hsa-miR-4667-3p	0.784698	0.867835	0.726502	0.837142	-0.256455	0.994883
hsa-miR-411-3p	953.652	889.257	998.728	1.1231	0.167492	0.995589
hsa-miR-4523	2.34435	2.05397	2.54762	1.24034	0.310737	0.99572
hsa-miR-1180-3p	7931.27	7420.66	8288.7	1.11698	0.159599	0.997346
hsa-miR-6761-3p	1.37801	1.21721	1.49057	1.22458	0.292289	0.999514
hsa-miR-103a-3p	71927.3	71542	72197	1.00915	0.0131471	1
hsa-miR-1243	2.50673	2.11405	2.7816	1.31577	0.395908	1
hsa-miR-1251-3p	0.0811941	0	0.13803	Inf	Inf	1
hsa-miR-1257	0.166407	0	0.282893	Inf	Inf	1
hsa-miR-1278	1.35647	1.29818	1.39727	1.07633	0.106118	1
hsa-miR-128-3p	1668.07	1639.28	1688.23	1.02986	0.0424499	1
hsa-miR-1281	0.0619187	0	0.105262	Inf	Inf	1
hsa-miR-1292-3p	23.8151	21.2942	25.5798	1.20126	0.264543	1
hsa-miR-138-2-3p	0.021058	0	0.0357986	Inf	Inf	1
hsa-miR-144-3p	0.048731	0	0.0828428	Inf	Inf	1
hsa-miR-153-3p	0.784553	1.45015	0.318637	0.219728	-2.18621	1
hsa-miR-155-5p	44704.6	44898.6	44568.8	0.992654	-0.010637	1
hsa-miR-17-5p	2565.97	2669.99	2493.15	0.933767	-0.0988658	1
hsa-miR-1827	0.0300078	0	0.0510132	Inf	Inf	1
hsa-miR-186-3p	0.825352	1.32658	0.474494	0.357683	-1.48325	1
hsa-miR-188-3p	11.0327	9.84862	11.8615	1.20438	0.268291	1
hsa-miR-203b-3p	0.166407	0	0.282893	Inf	Inf	1
hsa-miR-215-5p	9.58941	9.83178	9.41976	0.958093	-0.0617624	1
hsa-miR-26a-5p	381944	359777	397461	1.10474	0.14371	1
hsa-miR-302c-3p	0.0811941	0	0.13803	Inf	Inf	1
hsa-miR-3121-3p	0.369663	0.355815	0.379357	1.06616	0.0924296	1
hsa-miR-3131	0.967626	1.58352	0.536498	0.338801	-1.56149	1
hsa-miR-3150a-5p	2.59551	2.29036	2.80912	1.2265	0.294546	1
hsa-miR-3153	0.021058	0	0.0357986	Inf	Inf	1
hsa-miR-3159	11.0879	14.5866	8.63884	0.592243	-0.755739	1
hsa-miR-3162-5p	1.85748	1.49932	2.1082	1.4061	0.491699	1
hsa-miR-3164	0.304954	0.433757	0.214791	0.495189	-1.01395	1
hsa-miR-3168	0.021058	0	0.0357986	Inf	Inf	1
hsa-miR-3179	11.8832	15.0258	9.68345	0.644455	-0.633848	1
hsa-miR-3190-5p	0.89557	0.892908	0.897433	1.00507	0.00729312	1
hsa-miR-3607-5p	18.646	23.8606	14.9958	0.628474	-0.670076	1
hsa-miR-361-5p	6360.65	6142.86	6513.11	1.06027	0.0844361	1
hsa-miR-3614-3p	1.74353	1.04453	2.23283	2.13764	1.09602	1
hsa-miR-3653-5p	26.4923	31.3014	23.1259	0.738813	-0.436719	1
hsa-miR-3657	0.0722421	0	0.122812	Inf	Inf	1
hsa-miR-3678-3p	0.253074	0.0733187	0.378903	5.16789	2.36957	1
hsa-miR-3691-5p	67.4912	73.1399	63.5371	0.868706	-0.20306	1
hsa-miR-374b-5p	122.672	118.852	125.345	1.05463	0.0767404	1
hsa-miR-378e	0.166407	0	0.282893	Inf	Inf	1
hsa-miR-378h	0.0787388	0	0.133856	Inf	Inf	1
hsa-miR-3908	0.456389	0.534817	0.40149	0.750706	-0.41368	1
hsa-miR-3925-5p	0.048731	0	0.0828428	Inf	Inf	1
hsa-miR-3925-3p	0.0603316	0	0.102564	Inf	Inf	1
hsa-miR-3926	0.0300078	0	0.0510132	Inf	Inf	1
hsa-miR-3928-5p	1.32104	1.13182	1.45349	1.2842	0.360873	1
hsa-miR-3942-5p	0.055176	0	0.0937992	Inf	Inf	1
hsa-miR-3945	0.0783997	0	0.13328	Inf	Inf	1
hsa-miR-3976	0.0603316	0	0.102564	Inf	Inf	1
hsa-miR-4284	6.44227	5.21059	7.30444	1.40185	0.487327	1
hsa-miR-4297	0.048731	0	0.0828428	Inf	Inf	1
hsa-miR-4321	0.0722421	0	0.122812	Inf	Inf	1
hsa-miR-4424	0.031911	0	0.0542487	Inf	Inf	1
hsa-miR-4442	0.363005	0.0733187	0.565785	7.71679	2.948	1
hsa-miR-4446-3p	0.166407	0	0.282893	Inf	Inf	1
hsa-miR-448	0.0600155	0	0.102026	Inf	Inf	1
hsa-miR-449a	72.5686	52.3926	86.6917	1.65465	0.72653	1
hsa-miR-4522	0.055176	0	0.0937992	Inf	Inf	1
hsa-miR-4637	0.031911	0	0.0542487	Inf	Inf	1
hsa-miR-4645-5p	0.0783997	0	0.13328	Inf	Inf	1
hsa-miR-4663	0.0783997	0	0.13328	Inf	Inf	1
hsa-miR-4665-3p	0.233544	0.362615	0.143194	0.394894	-1.34046	1
hsa-miR-4685-5p	0.0811941	0	0.13803	Inf	Inf	1
hsa-miR-4694-3p	0.0600155	0	0.102026	Inf	Inf	1
hsa-miR-4704-5p	0.0783997	0	0.13328	Inf	Inf	1
hsa-miR-4709-5p	25.4536	29.7264	22.4627	0.755648	-0.404215	1
hsa-miR-4712-5p	0.117541	0.138936	0.102564	0.738206	-0.437905	1
hsa-miR-4720-5p	0.055176	0	0.0937992	Inf	Inf	1
hsa-miR-4723-5p	5.3734	5.18237	5.50712	1.06266	0.0876845	1
hsa-miR-4725-5p	47.4053	44.1877	49.6576	1.12379	0.168371	1
hsa-miR-4725-3p	138.791	141.971	136.565	0.96192	-0.0560119	1
hsa-miR-4735-5p	0.0300078	0	0.0510132	Inf	Inf	1
hsa-miR-4740-3p	0.176207	0.138936	0.202297	1.45604	0.542047	1
hsa-miR-4748	12.8245	16.7127	10.1028	0.604498	-0.726191	1
hsa-miR-4758-5p	0.063822	0	0.108497	Inf	Inf	1
hsa-miR-4764-5p	0.021058	0	0.0357986	Inf	Inf	1
hsa-miR-4768-3p	0.055176	0	0.0937992	Inf	Inf	1
hsa-miR-4769-5p	3.15956	3.12418	3.18433	1.01925	0.0275082	1
hsa-miR-4776-5p	2.41229	2.88787	2.07938	0.72004	-0.473851	1
hsa-miR-4777-3p	0.048731	0	0.0828428	Inf	Inf	1
hsa-miR-4784	1.36083	1.34751	1.37015	1.01681	0.0240437	1
hsa-miR-492	0.048731	0	0.0828428	Inf	Inf	1
hsa-miR-495-5p	31.1882	36.5082	27.4643	0.752276	-0.410665	1
hsa-miR-499b-3p	0.055176	0	0.0937992	Inf	Inf	1
hsa-miR-5093	0.639119	0.980947	0.399839	0.407605	-1.29476	1
hsa-miR-519c-5p	0.048731	0	0.0828428	Inf	Inf	1
hsa-miR-519b-5p	0.048731	0	0.0828428	Inf	Inf	1
hsa-miR-523-5p	0.048731	0	0.0828428	Inf	Inf	1
hsa-miR-518e-5p	0.048731	0	0.0828428	Inf	Inf	1
hsa-miR-522-5p	0.048731	0	0.0828428	Inf	Inf	1
hsa-miR-519a-5p	0.048731	0	0.0828428	Inf	Inf	1
hsa-miR-5194	0.0722421	0	0.122812	Inf	Inf	1
hsa-miR-520g-3p	0.055176	0	0.0937992	Inf	Inf	1
hsa-miR-520h	0.055176	0	0.0937992	Inf	Inf	1
hsa-miR-570-5p	0.283649	0.223678	0.325628	1.45579	0.541802	1
hsa-miR-548ai	0.283649	0.223678	0.325628	1.45579	0.541802	1
hsa-miR-548ao-3p	0.223617	0.138936	0.282893	2.03613	1.02583	1
hsa-miR-548aq-5p	0.145246	0.0847417	0.187598	2.21377	1.1465	1
hsa-miR-548at-3p	0.240471	0.169483	0.290162	1.71204	0.775715	1
hsa-miR-548f-3p	0.021058	0	0.0357986	Inf	Inf	1
hsa-miR-548g-3p	0.166407	0	0.282893	Inf	Inf	1
hsa-miR-548j-3p	0.746719	1.12758	0.480113	0.425789	-1.23179	1
hsa-miR-552-3p	0.021058	0	0.0357986	Inf	Inf	1
hsa-miR-562	0.031911	0	0.0542487	Inf	Inf	1
hsa-miR-5703	0.0722421	0	0.122812	Inf	Inf	1
hsa-miR-578	0.0811941	0	0.13803	Inf	Inf	1
hsa-miR-585-5p	56.8663	57.4054	56.4889	0.984035	-0.0232184	1
hsa-miR-588	1.85336	2.20108	1.60995	0.731438	-0.451192	1
hsa-miR-600	0.0300078	0	0.0510132	Inf	Inf	1
hsa-miR-6133	0.0300078	0	0.0510132	Inf	Inf	1
hsa-miR-622	0.561698	0.433757	0.651257	1.50143	0.586341	1
hsa-miR-624-3p	0.121031	0.138936	0.108497	0.780914	-0.356765	1
hsa-miR-639	0.401659	0.395881	0.405704	1.02481	0.0353632	1
hsa-miR-6505-3p	0.0603316	0	0.102564	Inf	Inf	1
hsa-miR-6510-5p	0.0722421	0	0.122812	Inf	Inf	1
hsa-miR-6731-3p	0.166407	0	0.282893	Inf	Inf	1
hsa-miR-6740-3p	0.496767	0.254225	0.666546	2.62187	1.3906	1
hsa-miR-6768-5p	2.41035	4.01028	1.2904	0.321772	-1.63589	1
hsa-miR-6771-3p	0.0783997	0	0.13328	Inf	Inf	1
hsa-miR-6778-5p	0.166407	0	0.282893	Inf	Inf	1
hsa-miR-6779-3p	3.20351	3.7561	2.8167	0.7499	-0.415231	1
hsa-miR-6801-5p	0.916188	0.964309	0.882502	0.915165	-0.127896	1
hsa-miR-6805-5p	4.72294	4.89718	4.60097	0.939513	-0.0900142	1
hsa-miR-6813-3p	0.664221	1.37683	0.165396	0.120129	-3.05735	1
hsa-miR-6816-5p	0.468358	0.490128	0.453118	0.92449	-0.113271	1
hsa-miR-6829-3p	0.055176	0	0.0937992	Inf	Inf	1
hsa-miR-6830-3p	0.271156	0.169483	0.342328	2.01983	1.01423	1
hsa-miR-6834-5p	1.19405	1.15994	1.21793	1.04999	0.0703816	1
hsa-miR-6842-5p	0.513753	0.293275	0.668088	2.27803	1.18778	1
hsa-miR-6844	0.055176	0	0.0937992	Inf	Inf	1
hsa-miR-6845-3p	0.205851	0.169483	0.231309	1.36479	0.448677	1
hsa-miR-6846-3p	0.048731	0	0.0828428	Inf	Inf	1
hsa-miR-6867-5p	0.260429	0.254225	0.264772	1.04149	0.0586456	1
hsa-miR-6873-3p	0.874748	0.571148	1.08727	1.90366	0.928773	1
hsa-miR-6876-3p	0.92134	0.216878	1.41446	6.52192	2.7053	1
hsa-miR-6878-5p	0.0811941	0	0.13803	Inf	Inf	1
hsa-miR-6893-3p	0.055176	0	0.0937992	Inf	Inf	1
hsa-miR-7107-3p	1.69474	3.28181	0.583793	0.177888	-2.49096	1
hsa-miR-7109-3p	5.26072	5.74027	4.92503	0.857979	-0.220985	1
hsa-miR-7112-3p	0.055176	0	0.0937992	Inf	Inf	1
hsa-miR-7114-3p	13.002	13.1094	12.9269	0.986074	-0.0202326	1
hsa-miR-7156-5p	0.055176	0	0.0937992	Inf	Inf	1
hsa-miR-7159-3p	0.0783997	0	0.13328	Inf	Inf	1
hsa-miR-7161-3p	0.0783997	0	0.13328	Inf	Inf	1
hsa-miR-767-5p	13.7622	9.33655	16.8602	1.80582	0.852657	1
hsa-miR-8062	0.166407	0	0.282893	Inf	Inf	1
hsa-miR-888-5p	0.048731	0	0.0828428	Inf	Inf	1
hsa-miR-890	0.048731	0	0.0828428	Inf	Inf	1
hsa-miR-892b	0.166407	0	0.282893	Inf	Inf	1

## Sheet: miRNA vs DNA methylation
Chromosome	Start	End	Strand	miRNA	CpG location	Correlation	P-value
chr11	122022937	122023016	-	hsa-miR-100-5p	122025419	-0.764286	0
chr5	175794949	175795034	+	hsa-miR-1271-5p	175790893	-0.743278	0
chr5	175794949	175795034	+	hsa-miR-1271-5p	175793717	-0.766073	0
chr10	6194159	6194240	+	hsa-miR-3155a	6193870	-0.807027	0
chr12	54427734	54427829	+	hsa-miR-615-5p	54422817	0.835165	0
chr12	54427734	54427829	+	hsa-miR-615-5p	54422821	0.87758	0
chr12	54427734	54427829	+	hsa-miR-615-5p	54426725	-0.694384	0
chr12	54427734	54427829	+	hsa-miR-615-5p	54426918	-0.757204	0
chr12	81329515	81329612	-	hsa-miR-618	81331863	-0.891928	0
chr16	15019794	15019860	+	hsa-miR-6511a-5p	15015639	-0.725013	0
chr1	37945831	37945890	+	hsa-miR-6732-3p	37943677	-0.701759	0
chr12	54427734	54427829	+	hsa-miR-615-5p	54422929	0.796429	0.001
chr11	122022937	122023016	-	hsa-miR-100-5p	122025507	-0.65	0.002
chr4	67142542	67142646	+	hsa-miR-1269a	67138308	0.748255	0.002
chr4	67142542	67142646	+	hsa-miR-1269a	67142261	0.784542	0.002
chr9	131154900	131154987	+	hsa-miR-219b-5p	131154407	-0.650087	0.002
chr19	4932699	4932752	+	hsa-miR-4747-5p	4930175	-0.648539	0.002
chr19	4932699	4932752	+	hsa-miR-4747-5p	4930837	-0.648925	0.002
chr2	185243702	185243771	-	hsa-miR-548ae-5p	185247341	0.755765	0.002
chr12	54427734	54427829	+	hsa-miR-615-5p	54422777	0.767033	0.002
chr12	54427734	54427829	+	hsa-miR-615-5p	54422876	0.763016	0.002
chr12	54427734	54427829	+	hsa-miR-615-5p	54423486	0.784045	0.002
chr2	56216085	56216194	-	hsa-miR-216a-3p	56220636	0.702731	0.003
chr9	131154900	131154987	+	hsa-miR-219b-5p	131154708	0.688889	0.003
chr10	74480787	74480858	+	hsa-miR-4676-5p	74476304	0.67334	0.003
chr2	35696471	35696552	+	hsa-miR-548ad-5p	35691547	0.698859	0.003
chr11	94199661	94199746	-	hsa-miR-548l	94201031	0.666671	0.003
chr3	168269642	168269737	+	hsa-miR-551b-3p	168264715	0.714163	0.003
chr3	168269642	168269737	+	hsa-miR-551b-3p	168264840	0.723756	0.003
chr12	54427734	54427829	+	hsa-miR-615-5p	54423467	0.669003	0.003
chr12	54427734	54427829	+	hsa-miR-615-5p	54423484	0.683013	0.003
chr12	54427734	54427829	+	hsa-miR-615-5p	54423658	0.667857	0.003
chr12	54427734	54427829	+	hsa-miR-615-5p	54423665	0.735714	0.003
chr12	54427734	54427829	+	hsa-miR-615-5p	54423668	0.673901	0.003
chr12	54427734	54427829	+	hsa-miR-615-5p	54423695	0.706098	0.003
chr12	54427734	54427829	+	hsa-miR-615-5p	54425619	0.663165	0.003
chr12	54427734	54427829	+	hsa-miR-615-5p	54425660	0.728119	0.003
chr11	122022937	122023016	-	hsa-miR-100-5p	122025338	-0.636853	0.004
chr5	175794949	175795034	+	hsa-miR-1271-5p	175790863	0.641467	0.004
chr10	6194159	6194240	+	hsa-miR-3155a	6189807	0.62947	0.004
chr10	6194170	6194225	-	hsa-miR-3155b	6195121	0.622989	0.004
chr17	67095705	67095773	-	hsa-miR-4524a-3p	67098053	0.625	0.004
chr17	67095705	67095773	-	hsa-miR-4524a-3p	67098257	0.61775	0.004
chr19	4932699	4932752	+	hsa-miR-4747-5p	4929698	-0.636996	0.004
chr2	35696471	35696552	+	hsa-miR-548ad-5p	35693790	0.644981	0.004
chr12	54427734	54427829	+	hsa-miR-615-5p	54422865	0.624039	0.004
chr12	54427734	54427829	+	hsa-miR-615-5p	54423711	0.616622	0.004
chr14	101515887	101515983	+	hsa-miR-655-3p	101515214	-0.62335	0.005
chr4	67142542	67142646	+	hsa-miR-1269a	67142619	0.60173	0.006
chr10	6194170	6194225	-	hsa-miR-3155b	6196522	0.601781	0.006
chr17	67095705	67095773	-	hsa-miR-4524a-3p	67099853	0.60707	0.006
chr3	168269642	168269737	+	hsa-miR-551b-3p	168269325	0.603736	0.006
chr1	37945831	37945890	+	hsa-miR-6732-3p	37945240	-0.606279	0.007
chr14	101526092	101526175	+	hsa-miR-154-3p	101522670	-0.59895	0.008
chr14	101531637	101531715	+	hsa-miR-409-5p	101527046	0.593784	0.008
chr12	54427734	54427829	+	hsa-miR-615-5p	54423459	0.591945	0.008
chr12	54427734	54427829	+	hsa-miR-615-5p	54423543	0.594619	0.008
chr12	54427734	54427829	+	hsa-miR-615-5p	54423680	0.596429	0.008
chr4	8007028	8007108	-	hsa-miR-95-3p	8008446	0.594593	0.008
chr10	74480787	74480858	+	hsa-miR-4676-5p	74476824	-0.587712	0.01
chr10	74480787	74480858	+	hsa-miR-4676-5p	74480602	-0.594619	0.01
chr1	224585929	224586013	-	hsa-miR-4742-5p	224586613	-0.591573	0.01
chr9	131154900	131154987	+	hsa-miR-219b-5p	131154645	-0.577663	0.011
chr14	101531637	101531715	+	hsa-miR-409-5p	101526802	-0.583693	0.011
chr19	4932699	4932752	+	hsa-miR-4747-5p	4931255	-0.584489	0.011
chr4	67142542	67142646	+	hsa-miR-1269a	67140833	0.587654	0.012
chr10	6194170	6194225	-	hsa-miR-3155b	6194940	0.584778	0.012
chr12	54427734	54427829	+	hsa-miR-615-5p	54423566	0.584974	0.012
chr12	54427734	54427829	+	hsa-miR-615-5p	54423920	0.582966	0.012
chr12	54427734	54427829	+	hsa-miR-615-5p	54424003	0.585714	0.012
chr2	133014539	133014653	-	hsa-miR-663b	133017069	0.585843	0.012
chr1	65524117	65524191	-	hsa-miR-101-5p	65528275	0.573727	0.013
chr1	65524117	65524191	-	hsa-miR-101-5p	65529041	0.573727	0.013
chr5	175794949	175795034	+	hsa-miR-1271-5p	175794155	0.576076	0.013
chr3	168269642	168269737	+	hsa-miR-551b-3p	168265228	0.57464	0.013
chr2	133014539	133014653	-	hsa-miR-663b	133017701	0.577818	0.013
chr10	6194159	6194240	+	hsa-miR-3155a	6189616	0.571199	0.014
chr5	175794949	175795034	+	hsa-miR-1271-5p	175790193	0.553893	0.016
chr10	6194159	6194240	+	hsa-miR-3155a	6190806	0.569046	0.016
chr10	6194170	6194225	-	hsa-miR-3155b	6196502	0.56379	0.016
chr17	67095705	67095773	-	hsa-miR-4524a-3p	67095858	0.567857	0.016
chr19	4932699	4932752	+	hsa-miR-4747-5p	4930408	0.565314	0.016
chr12	81329515	81329612	-	hsa-miR-618	81332652	0.566312	0.016
chr12	81329515	81329612	-	hsa-miR-618	81333523	-0.571429	0.016
chr14	101515887	101515983	+	hsa-miR-655-3p	101515183	0.566312	0.016
chr2	133014539	133014653	-	hsa-miR-663b	133015816	0.560714	0.016
chr1	37945831	37945890	+	hsa-miR-6732-3p	37944706	-0.569896	0.016
chr9	131154900	131154987	+	hsa-miR-219b-5p	131154589	0.550489	0.017
chr12	54427734	54427829	+	hsa-miR-615-5p	54425123	0.550055	0.018
chr12	54427734	54427829	+	hsa-miR-615-5p	54426658	0.54935	0.018
chr4	67142542	67142646	+	hsa-miR-1269a	67140254	0.540572	0.019
chr4	67142542	67142646	+	hsa-miR-1269a	67141199	0.539472	0.019
chr9	131154900	131154987	+	hsa-miR-219b-5p	131154656	0.537363	0.019
chr10	6194170	6194225	-	hsa-miR-3155b	6196492	0.537607	0.019
chr10	6194170	6194225	-	hsa-miR-3155b	6196692	0.542373	0.019
chr10	6194170	6194225	-	hsa-miR-3155b	6199003	0.544949	0.019
chr16	88782686	88782745	-	hsa-miR-4722-5p	88784825	0.539912	0.019
chr2	35696471	35696552	+	hsa-miR-548ad-5p	35693600	0.546369	0.019
chr2	185243702	185243771	-	hsa-miR-548ae-5p	185243787	0.540389	0.019
chr14	101515887	101515983	+	hsa-miR-655-3p	101515488	0.534054	0.02
chr11	122022937	122023016	-	hsa-miR-100-5p	122027146	-0.54935	0.021
chr11	122022937	122023016	-	hsa-miR-100-5p	122027155	-0.537277	0.021
chr14	101515887	101515983	+	hsa-miR-655-3p	101514608	-0.536193	0.021
chr4	8007028	8007108	-	hsa-miR-95-3p	8010026	-0.537981	0.021
chr10	74480787	74480858	+	hsa-miR-4676-5p	74476544	-0.528421	0.022
chr14	101531637	101531715	+	hsa-miR-409-5p	101529338	0.529751	0.023
chr2	35696471	35696552	+	hsa-miR-548ad-5p	35692835	0.526831	0.023
chr2	133014539	133014653	-	hsa-miR-663b	133015820	0.527729	0.023
chr12	81329515	81329612	-	hsa-miR-618	81331709	-0.523961	0.024
chr2	35696471	35696552	+	hsa-miR-548ad-5p	35694624	0.521486	0.025
chr10	6194159	6194240	+	hsa-miR-3155a	6189285	0.511397	0.026
chr10	6194170	6194225	-	hsa-miR-3155b	6196695	0.514739	0.026
chr10	74480787	74480858	+	hsa-miR-4676-5p	74476367	0.513627	0.026
chr10	74480787	74480858	+	hsa-miR-4676-5p	74477173	0.515407	0.026
chr2	185243702	185243771	-	hsa-miR-548ae-5p	185247109	0.513732	0.026
chr3	168269642	168269737	+	hsa-miR-551b-3p	168264702	0.50892	0.026
chr3	168269642	168269737	+	hsa-miR-551b-3p	168264741	0.516911	0.026
chr12	54427734	54427829	+	hsa-miR-615-5p	54423471	0.514443	0.026
chr12	54427734	54427829	+	hsa-miR-615-5p	54423549	0.510714	0.026
chr12	54427734	54427829	+	hsa-miR-615-5p	54423585	0.509931	0.026
chr12	81329515	81329612	-	hsa-miR-618	81332050	0.517857	0.026
chr11	122022937	122023016	-	hsa-miR-100-5p	122025900	-0.513418	0.027
chr4	20529898	20530007	+	hsa-miR-218-1-3p	20526325	0.507596	0.027
chr10	6194159	6194240	+	hsa-miR-3155a	6190651	-0.509175	0.027
chr14	101526092	101526175	+	hsa-miR-154-3p	101525939	0.500012	0.028
chr16	88782686	88782745	-	hsa-miR-4722-5p	88784005	-0.503938	0.028
chr12	54427734	54427829	+	hsa-miR-615-5p	54422781	0.50165	0.028
chr12	81329515	81329612	-	hsa-miR-618	81331857	-0.506788	0.028
chr4	8007028	8007108	-	hsa-miR-95-3p	8009224	-0.502806	0.028
chr14	101531637	101531715	+	hsa-miR-409-5p	101530334	-0.486949	0.03
chr17	67095705	67095773	-	hsa-miR-4524a-3p	67098015	-0.491043	0.03
chr11	94199661	94199746	-	hsa-miR-548l	94199710	-0.495967	0.03
chr14	101515887	101515983	+	hsa-miR-655-3p	101512732	-0.488373	0.03
chr14	101515887	101515983	+	hsa-miR-655-3p	101515619	-0.487936	0.03
chr2	56216085	56216194	-	hsa-miR-216a-3p	56220104	-0.482143	0.032
chr9	131154900	131154987	+	hsa-miR-219b-5p	131154292	0.49099	0.032
chr19	4932699	4932752	+	hsa-miR-4747-5p	4930908	0.490942	0.032
chr19	4932699	4932752	+	hsa-miR-4747-5p	4931865	0.489929	0.032
chr3	168269642	168269737	+	hsa-miR-551b-3p	168269379	0.49099	0.032
chr12	54427734	54427829	+	hsa-miR-615-5p	54423528	0.488988	0.032
chr11	122022937	122023016	-	hsa-miR-100-5p	122026222	-0.475	0.034
chr14	101526092	101526175	+	hsa-miR-154-3p	101522144	-0.475	0.034
chr10	6194170	6194225	-	hsa-miR-3155b	6195309	-0.4755	0.034
chr10	6194170	6194225	-	hsa-miR-3155b	6199041	0.487789	0.034
chr14	101526092	101526175	+	hsa-miR-154-3p	101526140	0.484474	0.035
chr10	6194159	6194240	+	hsa-miR-3155a	6191504	-0.472384	0.035
chr10	6194170	6194225	-	hsa-miR-3155b	6195542	0.484582	0.035
chr19	4932699	4932752	+	hsa-miR-4747-5p	4932224	-0.462317	0.038
chr1	37945831	37945890	+	hsa-miR-6732-3p	37943924	0.479341	0.038
chr10	6194170	6194225	-	hsa-miR-3155b	6197935	0.476757	0.039
chr14	101531637	101531715	+	hsa-miR-409-5p	101527158	0.472527	0.039
chr14	101531637	101531715	+	hsa-miR-409-5p	101528332	0.475145	0.039
chr19	4932699	4932752	+	hsa-miR-4747-5p	4930886	0.474918	0.039
chr11	94199661	94199746	-	hsa-miR-548l	94203832	0.473637	0.039
chr12	54427734	54427829	+	hsa-miR-615-5p	54422872	0.476586	0.039
chr14	101515887	101515983	+	hsa-miR-655-3p	101512781	-0.457961	0.039
chr2	133014539	133014653	-	hsa-miR-663b	133016363	0.473637	0.039
chr1	37945831	37945890	+	hsa-miR-6732-3p	37945243	-0.457806	0.039
chr5	175794949	175795034	+	hsa-miR-1271-5p	175794113	0.467265	0.04
chr9	131154900	131154987	+	hsa-miR-219b-5p	131154599	0.462201	0.04
chr10	6194159	6194240	+	hsa-miR-3155a	6189428	0.462318	0.04
chr10	6194170	6194225	-	hsa-miR-3155b	6195803	0.463877	0.04
chr17	67095705	67095773	-	hsa-miR-4524a-3p	67100594	0.464286	0.04
chr19	4932699	4932752	+	hsa-miR-4747-5p	4930346	0.462018	0.04
chr19	4932699	4932752	+	hsa-miR-4747-5p	4932375	0.468153	0.04
chr12	54427734	54427829	+	hsa-miR-615-5p	54425433	0.468918	0.04
chr12	54427734	54427829	+	hsa-miR-615-5p	54426537	0.464835	0.04
chr4	8007028	8007108	-	hsa-miR-95-3p	8010330	0.46244	0.04
chr16	88782686	88782745	-	hsa-miR-4722-5p	88783611	-0.450029	0.041
chr1	224585929	224586013	-	hsa-miR-4742-5p	224587530	-0.447989	0.041
chr4	8007028	8007108	-	hsa-miR-95-3p	8010597	-0.451699	0.041
chr9	131154900	131154987	+	hsa-miR-219b-5p	131150145	0.451069	0.042
chr10	6194170	6194225	-	hsa-miR-3155b	6195773	0.453059	0.042
chr10	6194170	6194225	-	hsa-miR-3155b	6199220	-0.446326	0.042
chr16	88782686	88782745	-	hsa-miR-4722-5p	88784813	0.454663	0.042
chr19	4932699	4932752	+	hsa-miR-4747-5p	4930676	0.458637	0.042
chr2	185243702	185243771	-	hsa-miR-548ae-5p	185247154	0.452666	0.042
chr3	168269642	168269737	+	hsa-miR-551b-3p	168264754	0.449567	0.042
chr12	54427734	54427829	+	hsa-miR-615-5p	54427663	-0.447214	0.042
chr12	81329515	81329612	-	hsa-miR-618	81330234	0.458798	0.042
chr14	101515887	101515983	+	hsa-miR-655-3p	101513748	0.4552	0.042
chr14	101526092	101526175	+	hsa-miR-154-3p	101526006	-0.442917	0.043
chr9	131154900	131154987	+	hsa-miR-219b-5p	131152571	-0.444451	0.043
chr9	131154900	131154987	+	hsa-miR-219b-5p	131154439	-0.44321	0.043
chr14	101515887	101515983	+	hsa-miR-655-3p	101513037	-0.440165	0.043
chr5	175794949	175795034	+	hsa-miR-1271-5p	175791282	0.444599	0.044
chr19	4932699	4932752	+	hsa-miR-4747-5p	4931164	-0.438003	0.044
chr19	4932699	4932752	+	hsa-miR-4747-5p	4931995	0.448564	0.044
chr3	168269642	168269737	+	hsa-miR-551b-3p	168266376	0.445704	0.044
chr3	168269642	168269737	+	hsa-miR-551b-3p	168269480	0.447347	0.044
chr4	8007028	8007108	-	hsa-miR-95-3p	8008983	-0.437363	0.044
chr14	101515887	101515983	+	hsa-miR-655-3p	101511103	-0.434918	0.045
chr4	8007028	8007108	-	hsa-miR-95-3p	8007401	-0.434663	0.045
chr16	88782686	88782745	-	hsa-miR-4722-5p	88786270	-0.429965	0.046
chr16	88782686	88782745	-	hsa-miR-4722-5p	88786283	-0.430204	0.046
chr2	133014539	133014653	-	hsa-miR-663b	133017084	-0.432668	0.046
chr2	133014539	133014653	-	hsa-miR-663b	133017342	-0.428571	0.046
chr4	8007028	8007108	-	hsa-miR-95-3p	8007278	-0.428571	0.046
chr9	131154900	131154987	+	hsa-miR-219b-5p	131154543	0.442593	0.047
chr5	175794949	175795034	+	hsa-miR-1271-5p	175794199	0.437844	0.049
chr9	131154900	131154987	+	hsa-miR-219b-5p	131154548	0.437675	0.049

## Sheet: miRNA vs mRNA
Gene	MicroRNA	TargetScan	PicTar	PITA	mircoRNA.org	miRDB	miRecords	RNA22	TargetMiner	Correlation	P-value	log2FoldChange (mRNA)	P-value (mRNA)	log2FoldChange (miRNA)	P-value (miRNA)
ABCA1	hsa-miR-101-5p	TRUE	FALSE	FALSE	FALSE	FALSE	TRUE	TRUE	TRUE	-0.52451	0.014	-0.244114	0.347478	1.28874	0.0448634
AMMECR1	hsa-miR-101-5p	TRUE	FALSE	FALSE	FALSE	FALSE	TRUE	TRUE	TRUE	-0.497549	0.012	-0.00341645	0.966079	1.28874	0.0448634
ACBD5	hsa-miR-101-5p	TRUE	FALSE	FALSE	FALSE	TRUE	FALSE	TRUE	TRUE	-0.419118	0.048	-0.0262868	0.487072	1.28874	0.0448634
PCNX	hsa-miR-101-5p	TRUE	FALSE	FALSE	FALSE	FALSE	TRUE	TRUE	TRUE	-0.723039	0	-0.0594954	0.405595	1.28874	0.0448634
FOXO1	hsa-miR-101-5p	TRUE	FALSE	FALSE	FALSE	FALSE	TRUE	TRUE	TRUE	-0.458333	0.037	-0.205734	0.300705	1.28874	0.0448634
DIP2B	hsa-miR-101-5p	TRUE	FALSE	FALSE	FALSE	FALSE	TRUE	TRUE	TRUE	-0.463235	0.017	-0.0640278	0.512376	1.28874	0.0448634
GAN	hsa-miR-101-5p	TRUE	FALSE	FALSE	FALSE	FALSE	TRUE	TRUE	TRUE	-0.632353	0.002	-0.0808243	0.162018	1.28874	0.0448634
BTRC	hsa-miR-1269a	TRUE	FALSE	FALSE	FALSE	TRUE	FALSE	TRUE	TRUE	-0.478512	0.033	-0.0360039	0.579131	1.08444	0.0270674
MTMR3	hsa-miR-1269a	TRUE	FALSE	FALSE	FALSE	TRUE	FALSE	TRUE	TRUE	-0.415879	0.043	-0.0835858	0.110927	1.08444	0.0270674
SPTLC2	hsa-miR-1269a	TRUE	FALSE	FALSE	FALSE	TRUE	FALSE	TRUE	TRUE	-0.507323	0.017	-0.145375	0.115526	1.08444	0.0270674
ABAT	hsa-miR-1271-5p	FALSE	FALSE	FALSE	FALSE	TRUE	TRUE	TRUE	TRUE	-0.669118	0.001	-0.0835225	0.190302	1.65673	0.00382763
PLCB4	hsa-miR-1271-5p	FALSE	FALSE	FALSE	FALSE	TRUE	TRUE	TRUE	TRUE	-0.637255	0.004	-0.0771982	0.598339	1.65673	0.00382763
ARHGAP19	hsa-miR-1271-5p	FALSE	FALSE	FALSE	FALSE	TRUE	TRUE	TRUE	TRUE	-0.529412	0.014	-0.00736004	0.902539	1.65673	0.00382763
HBEGF	hsa-miR-1271-5p	FALSE	FALSE	FALSE	FALSE	TRUE	TRUE	TRUE	TRUE	-0.522059	0.015	-0.0601804	0.757228	1.65673	0.00382763
PRKAR1A	hsa-miR-1271-5p	FALSE	FALSE	FALSE	FALSE	TRUE	TRUE	TRUE	TRUE	-0.42402	0.035	-0.876068	0.00596434	1.65673	0.00382763
MRAS	hsa-miR-1271-5p	FALSE	FALSE	FALSE	FALSE	TRUE	TRUE	TRUE	TRUE	-0.502451	0.017	-0.274068	0.110949	1.65673	0.00382763
ZHX1	hsa-miR-1271-5p	FALSE	FALSE	FALSE	FALSE	TRUE	TRUE	TRUE	TRUE	-0.713235	0	-0.125577	0.0158994	1.65673	0.00382763
CHST1	hsa-miR-1271-5p	FALSE	FALSE	FALSE	FALSE	TRUE	TRUE	TRUE	TRUE	-0.561275	0.01	-0.0147443	0.87894	1.65673	0.00382763
PHF20L1	hsa-miR-1271-5p	FALSE	FALSE	FALSE	FALSE	TRUE	TRUE	TRUE	TRUE	-0.495098	0.025	-0.0330137	0.443376	1.65673	0.00382763
SLC22A5	hsa-miR-1271-5p	FALSE	FALSE	FALSE	FALSE	TRUE	TRUE	TRUE	TRUE	-0.455882	0.045	-0.0650991	0.411443	1.65673	0.00382763
KRAS	hsa-miR-1271-5p	FALSE	TRUE	FALSE	FALSE	TRUE	TRUE	FALSE	TRUE	-0.482843	0.027	-0.18396	0.0178102	1.65673	0.00382763
PANK3	hsa-miR-218-1-3p	TRUE	FALSE	FALSE	FALSE	TRUE	FALSE	TRUE	TRUE	-0.683017	0.002	-0.183258	0.0161951	1.35879	0.0320172
PTGER4	hsa-miR-3155a	TRUE	FALSE	FALSE	FALSE	TRUE	FALSE	TRUE	TRUE	-0.516169	0.017	0.178198	0.535258	-1.47873	0.0256527
KLC2	hsa-miR-409-5p	TRUE	FALSE	TRUE	TRUE	FALSE	TRUE	TRUE	FALSE	-0.661765	0.002	-0.107537	0.00776364	1.20786	0.00523162
PPP2CB	hsa-miR-409-5p	TRUE	FALSE	FALSE	TRUE	FALSE	TRUE	TRUE	FALSE	-0.497549	0.024	-0.00571897	0.920418	1.20786	0.00523162
SAMD4B	hsa-miR-409-5p	TRUE	FALSE	TRUE	TRUE	TRUE	TRUE	FALSE	FALSE	-0.416667	0.049	-0.26325	0.0140951	1.20786	0.00523162
AP3M2	hsa-miR-409-5p	TRUE	FALSE	FALSE	TRUE	FALSE	TRUE	TRUE	FALSE	-0.60049	0.01	-0.111865	0.424718	1.20786	0.00523162
REXO1	hsa-miR-409-5p	TRUE	FALSE	FALSE	TRUE	FALSE	TRUE	TRUE	FALSE	-0.666667	0.005	-0.0997458	0.236356	1.20786	0.00523162
C3orf33	hsa-miR-409-5p	TRUE	FALSE	FALSE	TRUE	TRUE	TRUE	FALSE	FALSE	-0.686275	0	-0.0676667	0.0475885	1.20786	0.00523162
NR2E1	hsa-miR-409-5p	TRUE	FALSE	FALSE	TRUE	TRUE	TRUE	FALSE	FALSE	-0.482843	0.034	-0.0496017	0.157955	1.20786	0.00523162
PURG	hsa-miR-409-5p	TRUE	FALSE	TRUE	TRUE	FALSE	TRUE	FALSE	FALSE	-0.463235	0.032	-0.0209073	0.478157	1.20786	0.00523162
ZNF148	hsa-miR-409-5p	TRUE	FALSE	TRUE	TRUE	FALSE	TRUE	TRUE	FALSE	-0.536765	0.009	-0.0143141	0.950727	1.20786	0.00523162
PAPSS1	hsa-miR-409-5p	TRUE	FALSE	FALSE	TRUE	FALSE	TRUE	TRUE	FALSE	-0.529412	0.025	-0.0253279	0.800202	1.20786	0.00523162
CNNM3	hsa-miR-409-5p	TRUE	FALSE	FALSE	TRUE	TRUE	TRUE	TRUE	FALSE	-0.526961	0.019	-0.00207791	0.973133	1.20786	0.00523162
PCDHB4	hsa-miR-409-5p	TRUE	FALSE	FALSE	TRUE	FALSE	TRUE	TRUE	FALSE	-0.455882	0.04	-0.0846074	0.268644	1.20786	0.00523162
EIF4EBP2	hsa-miR-4524a-3p	TRUE	FALSE	FALSE	FALSE	TRUE	FALSE	TRUE	TRUE	-0.445126	0.04	-0.265453	0.0673309	1.57407	0.0140538
KCNJ6	hsa-miR-4524a-3p	TRUE	FALSE	FALSE	FALSE	TRUE	FALSE	TRUE	TRUE	-0.539546	0.011	-0.201345	0.39139	1.57407	0.0140538
STK40	hsa-miR-4524a-3p	TRUE	FALSE	FALSE	FALSE	TRUE	FALSE	TRUE	TRUE	-0.503985	0.022	-0.00344875	0.953887	1.57407	0.0140538
ANKRD22	hsa-miR-4524a-3p	TRUE	FALSE	FALSE	FALSE	TRUE	FALSE	TRUE	TRUE	-0.530963	0.026	-0.0709729	0.0926133	1.57407	0.0140538
MAPKAPK2	hsa-miR-4524a-3p	TRUE	FALSE	FALSE	FALSE	TRUE	FALSE	TRUE	TRUE	-0.483139	0.032	-0.0371938	0.648668	1.57407	0.0140538
SEMA4D	hsa-miR-4524a-3p	TRUE	FALSE	FALSE	FALSE	TRUE	FALSE	TRUE	TRUE	-0.452483	0.041	-0.00623053	0.924793	1.57407	0.0140538
STOX2	hsa-miR-4524a-3p	TRUE	FALSE	FALSE	FALSE	TRUE	FALSE	TRUE	TRUE	-0.452483	0.042	-0.0939752	0.289499	1.57407	0.0140538
CLASP2	hsa-miR-4524a-3p	TRUE	FALSE	FALSE	FALSE	TRUE	FALSE	TRUE	TRUE	-0.507664	0.016	-0.155079	0.0928866	1.57407	0.0140538
KBTBD8	hsa-miR-4524a-3p	TRUE	FALSE	FALSE	FALSE	TRUE	FALSE	TRUE	TRUE	-0.485592	0.03	-0.0537079	0.445132	1.57407	0.0140538
SLC7A1	hsa-miR-4524a-3p	TRUE	FALSE	FALSE	FALSE	TRUE	FALSE	TRUE	TRUE	-0.464746	0.032	-0.311611	0.061288	1.57407	0.0140538
CAMK2G	hsa-miR-4524a-3p	TRUE	FALSE	FALSE	FALSE	TRUE	FALSE	TRUE	TRUE	-0.584917	0.012	-0.0599129	0.462572	1.57407	0.0140538
KCMF1	hsa-miR-4524a-3p	TRUE	FALSE	FALSE	FALSE	TRUE	FALSE	TRUE	TRUE	-0.467198	0.03	-0.0542953	0.350585	1.57407	0.0140538
ASXL1	hsa-miR-4524a-3p	TRUE	FALSE	FALSE	FALSE	TRUE	FALSE	TRUE	TRUE	-0.614347	0.002	-0.171447	0.113295	1.57407	0.0140538
ZBED4	hsa-miR-4524a-3p	TRUE	FALSE	FALSE	FALSE	TRUE	FALSE	TRUE	TRUE	-0.425506	0.048	-0.077123	0.339409	1.57407	0.0140538
WDFY3	hsa-miR-4524a-3p	TRUE	FALSE	FALSE	FALSE	TRUE	FALSE	TRUE	TRUE	-0.474556	0.023	-0.0480058	0.174854	1.57407	0.0140538
PGPEP1	hsa-miR-4524a-3p	TRUE	FALSE	FALSE	FALSE	TRUE	FALSE	TRUE	TRUE	-0.40466	0.043	-0.065783	0.118361	1.57407	0.0140538
TRAF3	hsa-miR-4524a-3p	TRUE	FALSE	FALSE	FALSE	TRUE	FALSE	TRUE	TRUE	-0.505212	0.014	-0.0419777	0.542031	1.57407	0.0140538
SETD7	hsa-miR-4524a-3p	TRUE	FALSE	FALSE	FALSE	TRUE	FALSE	TRUE	TRUE	-0.456162	0.034	-0.119267	0.0489744	1.57407	0.0140538
TOR1B	hsa-miR-4524a-3p	TRUE	FALSE	FALSE	FALSE	TRUE	FALSE	TRUE	TRUE	-0.473329	0.024	-0.115938	0.227092	1.57407	0.0140538
TMEM198	hsa-miR-4524a-3p	TRUE	FALSE	FALSE	FALSE	TRUE	FALSE	TRUE	TRUE	-0.448804	0.034	-0.0673962	0.109555	1.57407	0.0140538
ANK3	hsa-miR-4676-5p	TRUE	FALSE	FALSE	FALSE	TRUE	FALSE	TRUE	TRUE	-0.478945	0.029	-0.106323	0.0300401	1.51104	0.0109289
NFE2L1	hsa-miR-4676-5p	TRUE	FALSE	FALSE	FALSE	TRUE	FALSE	TRUE	TRUE	-0.590616	0.008	-0.41049	0.0150783	1.51104	0.0109289
ABCD3	hsa-miR-4676-5p	TRUE	FALSE	FALSE	FALSE	TRUE	FALSE	TRUE	TRUE	-0.538503	0.017	-0.127304	0.0765621	1.51104	0.0109289
RPS6KA3	hsa-miR-4722-5p	TRUE	FALSE	FALSE	FALSE	TRUE	FALSE	TRUE	TRUE	-0.518597	0.023	0.0741721	0.252964	-1.83265	0.0195338
ARF3	hsa-miR-4722-5p	TRUE	FALSE	FALSE	FALSE	TRUE	FALSE	TRUE	TRUE	-0.532376	0.018	0.00622334	0.953232	-1.83265	0.0195338
EIF5B	hsa-miR-4747-5p	TRUE	FALSE	FALSE	FALSE	TRUE	FALSE	TRUE	TRUE	-0.54349	0.018	-0.047932	0.495979	2.58485	0.0178967
AFTPH	hsa-miR-4747-5p	TRUE	FALSE	FALSE	FALSE	TRUE	FALSE	TRUE	TRUE	-0.502856	0.026	-0.0617542	0.263725	2.58485	0.0178967
PBRM1	hsa-miR-4747-5p	TRUE	FALSE	FALSE	FALSE	TRUE	FALSE	TRUE	TRUE	-0.584125	0.008	-0.0723729	0.1202	2.58485	0.0178967
ZNF592	hsa-miR-4747-5p	TRUE	FALSE	FALSE	FALSE	TRUE	FALSE	TRUE	TRUE	-0.446983	0.026	-0.0248461	0.445876	2.58485	0.0178967
TPM3	hsa-miR-4747-5p	TRUE	FALSE	FALSE	FALSE	TRUE	FALSE	TRUE	TRUE	-0.538411	0.012	-0.0488628	0.264934	2.58485	0.0178967
MTF1	hsa-miR-4747-5p	TRUE	FALSE	FALSE	FALSE	TRUE	FALSE	TRUE	TRUE	-0.505395	0.016	-0.150623	0.0666102	2.58485	0.0178967
PCSK7	hsa-miR-4747-5p	TRUE	FALSE	FALSE	FALSE	TRUE	FALSE	TRUE	TRUE	-0.609522	0.005	-0.0949506	0.333714	2.58485	0.0178967
COL1A2	hsa-miR-4747-5p	TRUE	FALSE	FALSE	FALSE	TRUE	FALSE	TRUE	TRUE	-0.459681	0.035	-0.0652516	0.400958	2.58485	0.0178967
PDIK1L	hsa-miR-4747-5p	TRUE	FALSE	FALSE	FALSE	TRUE	FALSE	TRUE	TRUE	-0.533332	0.011	-0.0126204	0.82077	2.58485	0.0178967
WASF1	hsa-miR-4747-5p	TRUE	FALSE	FALSE	FALSE	TRUE	FALSE	TRUE	TRUE	-0.47238	0.033	-0.122026	0.0121032	2.58485	0.0178967
ZDHHC5	hsa-miR-4747-5p	TRUE	FALSE	FALSE	FALSE	TRUE	FALSE	TRUE	TRUE	-0.713649	0.001	-0.106172	0.0463991	2.58485	0.0178967
TRPM3	hsa-miR-548l	TRUE	FALSE	FALSE	TRUE	FALSE	TRUE	TRUE	FALSE	-0.490196	0.032	0.0792682	0.0930233	-1.9409	0.00637804
C14orf28	hsa-miR-548l	TRUE	FALSE	TRUE	TRUE	FALSE	FALSE	FALSE	TRUE	-0.375	0.045	0.163505	0.0469216	-1.9409	0.00637804
DTNA	hsa-miR-548l	FALSE	FALSE	TRUE	TRUE	FALSE	TRUE	TRUE	TRUE	-0.460784	0.033	0.284133	0.00569928	-1.9409	0.00637804
EXOC4	hsa-miR-548l	TRUE	FALSE	FALSE	TRUE	FALSE	TRUE	TRUE	FALSE	-0.416667	0.03	0.0971053	0.153996	-1.9409	0.00637804
NOVA1	hsa-miR-548l	TRUE	FALSE	TRUE	TRUE	TRUE	FALSE	FALSE	TRUE	-0.416667	0.044	0.184243	0.0755138	-1.9409	0.00637804
GLIS3	hsa-miR-548l	FALSE	FALSE	FALSE	TRUE	FALSE	TRUE	TRUE	TRUE	-0.480392	0.03	0.146626	0.0700294	-1.9409	0.00637804
WNK3	hsa-miR-548l	TRUE	FALSE	FALSE	TRUE	FALSE	TRUE	FALSE	TRUE	-0.573529	0.01	0.0471007	0.161986	-1.9409	0.00637804
NR4A3	hsa-miR-548l	TRUE	FALSE	TRUE	TRUE	FALSE	TRUE	FALSE	TRUE	-0.42402	0.049	0.255354	0.1417	-1.9409	0.00637804
SLC35B4	hsa-miR-548l	TRUE	FALSE	FALSE	TRUE	FALSE	TRUE	TRUE	FALSE	-0.551471	0.012	0.240009	0.0238656	-1.9409	0.00637804
ATP2B1	hsa-miR-548l	TRUE	FALSE	TRUE	TRUE	FALSE	TRUE	FALSE	TRUE	-0.465686	0.042	0.154868	0.0295555	-1.9409	0.00637804
SATB1	hsa-miR-548l	TRUE	FALSE	FALSE	TRUE	FALSE	TRUE	FALSE	TRUE	-0.705882	0.001	0.165191	0.000666888	-1.9409	0.00637804
DUSP6	hsa-miR-548l	TRUE	FALSE	TRUE	TRUE	FALSE	TRUE	FALSE	TRUE	-0.531863	0.023	0.304043	0.0305376	-1.9409	0.00637804
CEP350	hsa-miR-548l	TRUE	FALSE	TRUE	TRUE	FALSE	TRUE	FALSE	TRUE	-0.428922	0.04	0.180464	0.0390889	-1.9409	0.00637804
DHFRL1	hsa-miR-548l	TRUE	FALSE	FALSE	TRUE	FALSE	TRUE	TRUE	FALSE	-0.448529	0.027	0.134937	0.034538	-1.9409	0.00637804
KIAA1143	hsa-miR-548l	TRUE	FALSE	FALSE	TRUE	FALSE	TRUE	FALSE	TRUE	-0.426471	0.031	0.0755418	0.0821982	-1.9409	0.00637804
SH3BGRL2	hsa-miR-548l	TRUE	FALSE	FALSE	TRUE	FALSE	TRUE	FALSE	TRUE	-0.433824	0.048	0.174175	0.122343	-1.9409	0.00637804
MYF5	hsa-miR-548l	TRUE	FALSE	FALSE	TRUE	TRUE	TRUE	FALSE	TRUE	-0.482843	0.016	0.042913	0.267741	-1.9409	0.00637804
PPP1CB	hsa-miR-548l	TRUE	FALSE	FALSE	TRUE	FALSE	TRUE	FALSE	TRUE	-0.460784	0.021	0.160262	0.0108388	-1.9409	0.00637804
GPM6B	hsa-miR-548l	TRUE	FALSE	FALSE	TRUE	FALSE	TRUE	TRUE	TRUE	-0.615196	0.004	0.1996	0.120162	-1.9409	0.00637804
USP37	hsa-miR-548l	TRUE	FALSE	TRUE	TRUE	TRUE	TRUE	FALSE	TRUE	-0.514706	0.022	0.124012	0.0269597	-1.9409	0.00637804
NEDD4L	hsa-miR-548l	TRUE	FALSE	FALSE	FALSE	FALSE	TRUE	TRUE	TRUE	-0.602941	0.004	0.310921	0.0196253	-1.9409	0.00637804
RPS6KA3	hsa-miR-548l	TRUE	FALSE	TRUE	TRUE	TRUE	TRUE	FALSE	TRUE	-0.428922	0.039	0.0741721	0.252964	-1.9409	0.00637804
ASXL2	hsa-miR-548l	TRUE	FALSE	FALSE	TRUE	FALSE	FALSE	TRUE	TRUE	-0.463235	0.013	0.314037	0.00660909	-1.9409	0.00637804
SLC25A36	hsa-miR-548l	TRUE	FALSE	FALSE	TRUE	TRUE	TRUE	FALSE	TRUE	-0.438725	0.027	0.321522	0.0137274	-1.9409	0.00637804
RGS2	hsa-miR-548l	TRUE	FALSE	TRUE	TRUE	FALSE	FALSE	FALSE	TRUE	-0.558824	0.007	0.746901	0.00438164	-1.9409	0.00637804
RAB22A	hsa-miR-548l	TRUE	FALSE	FALSE	FALSE	FALSE	TRUE	TRUE	TRUE	-0.411765	0.037	0.122791	0.252608	-1.9409	0.00637804
SKP1	hsa-miR-548l	TRUE	FALSE	FALSE	TRUE	FALSE	TRUE	FALSE	TRUE	-0.54902	0.008	0.300641	0.0129522	-1.9409	0.00637804
TIRAP	hsa-miR-548l	TRUE	FALSE	FALSE	TRUE	FALSE	TRUE	FALSE	TRUE	-0.602941	0.008	0.0619423	0.0864866	-1.9409	0.00637804
CPD	hsa-miR-548l	TRUE	FALSE	FALSE	FALSE	FALSE	TRUE	TRUE	TRUE	-0.627451	0.004	0.256444	0.0133291	-1.9409	0.00637804
WTAP	hsa-miR-548l	TRUE	FALSE	TRUE	TRUE	FALSE	TRUE	FALSE	TRUE	-0.463235	0.034	0.142454	0.00915909	-1.9409	0.00637804
CLDN11	hsa-miR-548l	TRUE	FALSE	TRUE	TRUE	TRUE	TRUE	FALSE	TRUE	-0.443627	0.03	0.919917	0.0719373	-1.9409	0.00637804
TSPYL5	hsa-miR-548l	TRUE	FALSE	FALSE	TRUE	FALSE	TRUE	FALSE	TRUE	-0.696078	0	0.461744	0.000369936	-1.9409	0.00637804
ZNF567	hsa-miR-548l	TRUE	FALSE	FALSE	TRUE	TRUE	TRUE	FALSE	TRUE	-0.487745	0.017	0.125572	0.0802567	-1.9409	0.00637804
CTNND1	hsa-miR-548l	TRUE	FALSE	FALSE	TRUE	FALSE	TRUE	FALSE	TRUE	-0.416667	0.044	0.0306634	0.260949	-1.9409	0.00637804
KCNK1	hsa-miR-548l	TRUE	FALSE	TRUE	TRUE	FALSE	FALSE	FALSE	TRUE	-0.551471	0.011	0.331038	0.0100724	-1.9409	0.00637804
EIF5A2	hsa-miR-548l	TRUE	FALSE	FALSE	TRUE	FALSE	TRUE	FALSE	TRUE	-0.5	0.029	0.149107	0.0950047	-1.9409	0.00637804
LRRC1	hsa-miR-548l	TRUE	FALSE	TRUE	TRUE	FALSE	FALSE	TRUE	TRUE	-0.534314	0.011	0.171768	0.000864197	-1.9409	0.00637804
UBE2E1	hsa-miR-548l	TRUE	FALSE	FALSE	TRUE	FALSE	TRUE	FALSE	TRUE	-0.625	0.003	0.0519012	0.295685	-1.9409	0.00637804
KIAA1147	hsa-miR-615-5p	TRUE	FALSE	FALSE	FALSE	TRUE	TRUE	TRUE	FALSE	-0.436275	0.033	0.227066	0.00838667	-1.06653	0.0253109
MAPRE2	hsa-miR-615-5p	TRUE	FALSE	FALSE	TRUE	FALSE	TRUE	TRUE	FALSE	-0.497549	0.016	0.0318553	0.751764	-1.06653	0.0253109
SPSB1	hsa-miR-615-5p	TRUE	FALSE	FALSE	TRUE	TRUE	TRUE	TRUE	FALSE	-0.411765	0.046	0.0847802	0.580003	-1.06653	0.0253109
SEMA4C	hsa-miR-615-5p	TRUE	FALSE	FALSE	TRUE	TRUE	TRUE	TRUE	FALSE	-0.414216	0.044	0.1272	0.0291887	-1.06653	0.0253109
TSPYL5	hsa-miR-615-5p	TRUE	FALSE	FALSE	TRUE	FALSE	TRUE	TRUE	TRUE	-0.583333	0.009	0.461744	0.000369936	-1.06653	0.0253109
NLGN2	hsa-miR-615-5p	TRUE	FALSE	TRUE	TRUE	FALSE	TRUE	TRUE	TRUE	-0.507353	0.018	0.307335	0.00664438	-1.06653	0.0253109
MYH10	hsa-miR-615-5p	TRUE	FALSE	FALSE	TRUE	FALSE	TRUE	TRUE	FALSE	-0.482843	0.031	0.217285	0.110775	-1.06653	0.0253109
MED9	hsa-miR-615-5p	TRUE	FALSE	FALSE	TRUE	TRUE	TRUE	TRUE	FALSE	-0.558824	0.009	0.1775	0.00763878	-1.06653	0.0253109
IL4R	hsa-miR-615-5p	TRUE	FALSE	FALSE	TRUE	FALSE	TRUE	TRUE	FALSE	-0.522059	0.017	0.106847	0.368017	-1.06653	0.0253109
BRD2	hsa-miR-615-5p	TRUE	FALSE	FALSE	TRUE	FALSE	TRUE	TRUE	FALSE	-0.571078	0.007	0.0691469	0.374437	-1.06653	0.0253109
SLC25A17	hsa-miR-615-5p	TRUE	FALSE	FALSE	TRUE	FALSE	TRUE	TRUE	FALSE	-0.553922	0.015	0.0913382	0.0898483	-1.06653	0.0253109
UVRAG	hsa-miR-618	TRUE	FALSE	FALSE	TRUE	FALSE	TRUE	TRUE	FALSE	-0.414216	0.04	-0.069438	0.161716	2.39471	0.0155432
SAMD5	hsa-miR-618	TRUE	FALSE	FALSE	TRUE	TRUE	TRUE	FALSE	FALSE	-0.67402	0.007	-0.139794	0.272575	2.39471	0.0155432
LSM14A	hsa-miR-618	TRUE	FALSE	TRUE	TRUE	FALSE	TRUE	FALSE	FALSE	-0.480392	0.02	-0.0593709	0.541032	2.39471	0.0155432
ZNF319	hsa-miR-618	TRUE	FALSE	TRUE	TRUE	FALSE	TRUE	TRUE	FALSE	-0.595588	0.007	-0.102577	0.269102	2.39471	0.0155432
C20orf24	hsa-miR-618	TRUE	FALSE	TRUE	TRUE	FALSE	TRUE	FALSE	FALSE	-0.448529	0.044	-0.0677142	0.363605	2.39471	0.0155432
EDEM1	hsa-miR-618	TRUE	FALSE	FALSE	TRUE	FALSE	TRUE	TRUE	FALSE	-0.443627	0.039	-0.107407	0.399458	2.39471	0.0155432
BTF3L4	hsa-miR-618	TRUE	FALSE	TRUE	TRUE	TRUE	TRUE	FALSE	FALSE	-0.602941	0.004	-0.240188	0.108175	2.39471	0.0155432
CNN3	hsa-miR-618	TRUE	FALSE	TRUE	TRUE	FALSE	TRUE	FALSE	FALSE	-0.490196	0.023	-0.3243	0.0181804	2.39471	0.0155432
DIP2C	hsa-miR-618	TRUE	FALSE	FALSE	TRUE	FALSE	TRUE	TRUE	FALSE	-0.448529	0.039	-0.136778	0.125593	2.39471	0.0155432
SCLT1	hsa-miR-618	TRUE	FALSE	TRUE	TRUE	TRUE	FALSE	FALSE	FALSE	-0.54902	0.017	-0.064047	0.141377	2.39471	0.0155432
NEDD9	hsa-miR-618	TRUE	FALSE	TRUE	TRUE	FALSE	TRUE	FALSE	FALSE	-0.598039	0.005	-0.300547	0.0259718	2.39471	0.0155432
UBE2A	hsa-miR-618	TRUE	FALSE	FALSE	TRUE	TRUE	TRUE	FALSE	FALSE	-0.656863	0	-0.0715168	0.127922	2.39471	0.0155432
ARHGAP24	hsa-miR-618	TRUE	FALSE	FALSE	TRUE	FALSE	TRUE	TRUE	FALSE	-0.487745	0.024	-0.24636	0.00968203	2.39471	0.0155432
THSD7B	hsa-miR-618	TRUE	FALSE	TRUE	TRUE	FALSE	TRUE	FALSE	FALSE	-0.487745	0.018	-0.138277	0.138941	2.39471	0.0155432
RAB11FIP2	hsa-miR-618	TRUE	FALSE	TRUE	TRUE	TRUE	FALSE	FALSE	FALSE	-0.42402	0.039	-0.395529	0.0489757	2.39471	0.0155432
MTMR2	hsa-miR-618	TRUE	FALSE	FALSE	TRUE	FALSE	TRUE	TRUE	FALSE	-0.529412	0.012	-0.128181	0.130319	2.39471	0.0155432
ZNF280B	hsa-miR-618	TRUE	FALSE	FALSE	TRUE	TRUE	TRUE	FALSE	FALSE	-0.480392	0.032	-0.0132902	0.701353	2.39471	0.0155432
GRB10	hsa-miR-618	TRUE	FALSE	TRUE	TRUE	FALSE	TRUE	TRUE	FALSE	-0.571078	0.013	-0.144204	0.0497372	2.39471	0.0155432
GNPTAB	hsa-miR-618	TRUE	FALSE	TRUE	TRUE	FALSE	TRUE	FALSE	FALSE	-0.433824	0.041	-0.0962917	0.641039	2.39471	0.0155432
FGF2	hsa-miR-618	TRUE	FALSE	TRUE	TRUE	FALSE	TRUE	FALSE	FALSE	-0.52451	0.019	-0.349257	0.0406894	2.39471	0.0155432
KLF10	hsa-miR-618	TRUE	FALSE	TRUE	TRUE	TRUE	FALSE	FALSE	FALSE	-0.588235	0.004	-0.183804	0.123345	2.39471	0.0155432
FRMD6	hsa-miR-618	TRUE	FALSE	FALSE	TRUE	TRUE	TRUE	FALSE	FALSE	-0.615196	0.005	-0.284813	0.128688	2.39471	0.0155432
NECAP1	hsa-miR-618	TRUE	FALSE	TRUE	TRUE	FALSE	TRUE	FALSE	FALSE	-0.522059	0.022	-0.0404121	0.457368	2.39471	0.0155432
E2F3	hsa-miR-618	TRUE	FALSE	FALSE	TRUE	FALSE	TRUE	TRUE	FALSE	-0.421569	0.046	-0.190907	0.027428	2.39471	0.0155432
RNF169	hsa-miR-618	TRUE	FALSE	FALSE	TRUE	FALSE	TRUE	TRUE	FALSE	-0.531863	0.007	-0.0321228	0.413633	2.39471	0.0155432
SLC25A24	hsa-miR-618	TRUE	FALSE	TRUE	TRUE	FALSE	FALSE	FALSE	TRUE	-0.622549	0.006	-0.0581527	0.53741	2.39471	0.0155432
MAP3K3	hsa-miR-618	TRUE	FALSE	TRUE	TRUE	FALSE	TRUE	FALSE	FALSE	-0.637255	0.004	-0.176699	0.0267641	2.39471	0.0155432
SIPA1L3	hsa-miR-618	TRUE	FALSE	TRUE	TRUE	TRUE	TRUE	TRUE	FALSE	-0.526961	0.023	-0.0970256	0.0208195	2.39471	0.0155432
UFD1L	hsa-miR-618	TRUE	FALSE	TRUE	TRUE	TRUE	TRUE	FALSE	FALSE	-0.632353	0.005	-0.139878	0.039881	2.39471	0.0155432
LRP12	hsa-miR-618	TRUE	FALSE	TRUE	TRUE	TRUE	TRUE	FALSE	FALSE	-0.578431	0.012	-0.045818	0.141943	2.39471	0.0155432
SETD7	hsa-miR-618	TRUE	FALSE	TRUE	TRUE	FALSE	FALSE	TRUE	FALSE	-0.54902	0.014	-0.119267	0.0489744	2.39471	0.0155432
MTMR3	hsa-miR-618	TRUE	FALSE	FALSE	TRUE	FALSE	TRUE	TRUE	FALSE	-0.416667	0.042	-0.0835858	0.110927	2.39471	0.0155432
WDR1	hsa-miR-618	TRUE	FALSE	TRUE	TRUE	FALSE	TRUE	TRUE	FALSE	-0.519608	0.012	-0.269372	0.0331174	2.39471	0.0155432
FUBP3	hsa-miR-618	TRUE	FALSE	TRUE	TRUE	FALSE	TRUE	FALSE	FALSE	-0.563725	0.01	-0.174375	0.0132401	2.39471	0.0155432
ZC3H14	hsa-miR-618	TRUE	FALSE	FALSE	TRUE	FALSE	TRUE	TRUE	FALSE	-0.686275	0.002	-0.0332057	0.347654	2.39471	0.0155432
SLC39A14	hsa-miR-618	TRUE	FALSE	FALSE	TRUE	FALSE	TRUE	TRUE	FALSE	-0.436275	0.048	-0.0153576	0.940035	2.39471	0.0155432
FN1	hsa-miR-618	TRUE	FALSE	TRUE	TRUE	FALSE	TRUE	FALSE	FALSE	-0.681373	0.002	-0.244734	0.170876	2.39471	0.0155432
THBS1	hsa-miR-618	TRUE	FALSE	TRUE	TRUE	TRUE	TRUE	FALSE	FALSE	-0.642157	0.002	-1.15737	0.0474361	2.39471	0.0155432
SLFN5	hsa-miR-618	TRUE	FALSE	FALSE	TRUE	FALSE	TRUE	TRUE	FALSE	-0.57598	0.01	-0.00880037	0.944385	2.39471	0.0155432
MS4A1	hsa-miR-618	TRUE	FALSE	FALSE	TRUE	TRUE	TRUE	FALSE	FALSE	-0.470588	0.034	-0.0439134	0.122678	2.39471	0.0155432
NIN	hsa-miR-618	TRUE	FALSE	FALSE	TRUE	TRUE	TRUE	TRUE	FALSE	-0.637255	0.005	-0.0791282	0.136618	2.39471	0.0155432
UBE3A	hsa-miR-618	TRUE	FALSE	FALSE	TRUE	FALSE	TRUE	TRUE	FALSE	-0.588235	0.007	-0.121954	0.0411	2.39471	0.0155432
DVL3	hsa-miR-618	TRUE	FALSE	TRUE	TRUE	FALSE	TRUE	FALSE	FALSE	-0.465686	0.024	-0.175965	0.383166	2.39471	0.0155432
NCOR1	hsa-miR-618	TRUE	FALSE	TRUE	TRUE	TRUE	TRUE	FALSE	FALSE	-0.522059	0.016	-0.190881	0.0693277	2.39471	0.0155432
PTPDC1	hsa-miR-618	TRUE	FALSE	FALSE	TRUE	TRUE	TRUE	FALSE	FALSE	-0.514706	0.024	-0.106824	0.242559	2.39471	0.0155432
MEX3A	hsa-miR-618	TRUE	FALSE	TRUE	TRUE	TRUE	TRUE	TRUE	FALSE	-0.752451	0	-0.0602986	0.169711	2.39471	0.0155432
APBB2	hsa-miR-655-3p	TRUE	FALSE	FALSE	FALSE	TRUE	TRUE	TRUE	FALSE	-0.639706	0.001	-0.101052	0.461908	1.36484	0.0443088
TTC23	hsa-miR-663b	FALSE	FALSE	FALSE	TRUE	TRUE	TRUE	TRUE	FALSE	-0.487745	0.021	-0.0376852	0.51247	1.46323	0.0315135
UACA	hsa-miR-663b	TRUE	FALSE	FALSE	TRUE	FALSE	TRUE	TRUE	FALSE	-0.517157	0.016	-0.0379361	0.721702	1.46323	0.0315135
DAB2	hsa-miR-663b	TRUE	FALSE	FALSE	TRUE	FALSE	TRUE	TRUE	FALSE	-0.438725	0.035	-0.291479	0.161005	1.46323	0.0315135
AFAP1	hsa-miR-663b	TRUE	FALSE	FALSE	FALSE	FALSE	TRUE	TRUE	TRUE	-0.529412	0.019	-0.393428	0.135483	1.46323	0.0315135
RALY	hsa-miR-663b	TRUE	FALSE	FALSE	TRUE	FALSE	TRUE	TRUE	FALSE	-0.487745	0.018	-0.347935	0.0150176	1.46323	0.0315135
FAM73B	hsa-miR-663b	TRUE	FALSE	FALSE	TRUE	FALSE	TRUE	TRUE	FALSE	-0.389706	0.047	-0.154572	0.0345492	1.46323	0.0315135
DHRS4L2	hsa-miR-663b	TRUE	FALSE	FALSE	TRUE	TRUE	TRUE	TRUE	FALSE	-0.558824	0.014	-0.215398	0.0580359	1.46323	0.0315135
BCL9L	hsa-miR-663b	TRUE	FALSE	FALSE	FALSE	FALSE	TRUE	TRUE	TRUE	-0.573529	0.012	-0.242022	0.0252659	1.46323	0.0315135
ADARB1	hsa-miR-663b	TRUE	FALSE	FALSE	FALSE	FALSE	TRUE	TRUE	TRUE	-0.463235	0.039	-0.145301	0.656877	1.46323	0.0315135
CLIC4	hsa-miR-663b	TRUE	FALSE	FALSE	TRUE	FALSE	TRUE	TRUE	TRUE	-0.443627	0.038	-0.090747	0.324971	1.46323	0.0315135
TUBB6	hsa-miR-663b	TRUE	FALSE	FALSE	TRUE	FALSE	TRUE	TRUE	FALSE	-0.394608	0.049	-0.214546	0.102562	1.46323	0.0315135
FSTL1	hsa-miR-663b	TRUE	FALSE	FALSE	TRUE	FALSE	TRUE	TRUE	FALSE	-0.629902	0.004	-0.183255	0.294265	1.46323	0.0315135
TP53I11	hsa-miR-663b	FALSE	FALSE	FALSE	TRUE	FALSE	TRUE	TRUE	TRUE	-0.637255	0.002	-0.305758	0.0487318	1.46323	0.0315135
NEK7	hsa-miR-663b	TRUE	FALSE	FALSE	TRUE	TRUE	FALSE	TRUE	FALSE	-0.60049	0.008	-0.569944	0.031431	1.46323	0.0315135
ZNF471	hsa-miR-663b	TRUE	FALSE	FALSE	TRUE	TRUE	TRUE	TRUE	FALSE	-0.455882	0.037	-0.0659942	0.401303	1.46323	0.0315135
FAM134C	hsa-miR-663b	TRUE	FALSE	FALSE	TRUE	FALSE	TRUE	TRUE	FALSE	-0.485294	0.025	-0.0748768	0.101601	1.46323	0.0315135
KIAA1467	hsa-miR-663b	TRUE	FALSE	FALSE	TRUE	FALSE	TRUE	TRUE	FALSE	-0.431373	0.032	-0.20727	0.105124	1.46323	0.0315135
C1orf198	hsa-miR-663b	TRUE	FALSE	FALSE	TRUE	FALSE	TRUE	TRUE	TRUE	-0.593137	0.005	-0.635944	0.242561	1.46323	0.0315135
MBP	hsa-miR-663b	TRUE	FALSE	FALSE	FALSE	FALSE	TRUE	TRUE	TRUE	-0.448529	0.042	-0.305094	0.0897209	1.46323	0.0315135
C6orf106	hsa-miR-663b	TRUE	FALSE	FALSE	FALSE	FALSE	TRUE	TRUE	TRUE	-0.578431	0.01	-0.0898952	0.0550052	1.46323	0.0315135
ARHGEF17	hsa-miR-663b	TRUE	FALSE	FALSE	FALSE	FALSE	TRUE	TRUE	TRUE	-0.468137	0.028	-0.34071	0.0982745	1.46323	0.0315135
COL1A1	hsa-miR-663b	TRUE	FALSE	FALSE	TRUE	FALSE	TRUE	TRUE	FALSE	-0.539216	0.015	-0.374218	0.10647	1.46323	0.0315135
FNBP1	hsa-miR-663b	TRUE	FALSE	FALSE	FALSE	FALSE	TRUE	TRUE	TRUE	-0.480392	0.034	-0.127595	0.321671	1.46323	0.0315135
RNF4	hsa-miR-663b	TRUE	FALSE	FALSE	TRUE	FALSE	TRUE	TRUE	FALSE	-0.470588	0.032	-0.0650048	0.309386	1.46323	0.0315135
AKAP2	hsa-miR-663b	TRUE	FALSE	FALSE	TRUE	TRUE	TRUE	TRUE	FALSE	-0.509804	0.02	-0.19077	0.148759	1.46323	0.0315135
MAP2K7	hsa-miR-663b	TRUE	FALSE	FALSE	FALSE	TRUE	FALSE	TRUE	TRUE	-0.644608	0.002	-0.148688	0.00359214	1.46323	0.0315135
DAB2IP	hsa-miR-663b	TRUE	FALSE	FALSE	FALSE	FALSE	TRUE	TRUE	TRUE	-0.453431	0.035	-0.079961	0.0862854	1.46323	0.0315135
ELAVL1	hsa-miR-663b	TRUE	FALSE	FALSE	FALSE	FALSE	TRUE	TRUE	TRUE	-0.490196	0.033	-0.0305124	0.343712	1.46323	0.0315135
MAP7D1	hsa-miR-663b	TRUE	FALSE	FALSE	TRUE	TRUE	FALSE	TRUE	FALSE	-0.691176	0.001	-0.154672	0.327652	1.46323	0.0315135
PIK3IP1	hsa-miR-663b	TRUE	FALSE	FALSE	FALSE	FALSE	TRUE	TRUE	TRUE	-0.453431	0.031	-0.0587328	0.756406	1.46323	0.0315135
SSTR1	hsa-miR-663b	TRUE	FALSE	FALSE	FALSE	FALSE	TRUE	TRUE	TRUE	-0.495098	0.021	-0.0274194	0.827055	1.46323	0.0315135
FAM168B	hsa-miR-663b	TRUE	FALSE	FALSE	FALSE	FALSE	TRUE	TRUE	TRUE	-0.463235	0.038	-0.184668	0.108286	1.46323	0.0315135
RHOBTB1	hsa-miR-663b	TRUE	FALSE	FALSE	TRUE	FALSE	FALSE	TRUE	TRUE	-0.47549	0.028	-0.246208	0.0650044	1.46323	0.0315135
FLNB	hsa-miR-663b	TRUE	FALSE	FALSE	TRUE	FALSE	TRUE	TRUE	FALSE	-0.568627	0.011	-0.439605	0.0149464	1.46323	0.0315135
LPGAT1	hsa-miR-663b	TRUE	FALSE	FALSE	FALSE	FALSE	TRUE	TRUE	TRUE	-0.519608	0.013	-0.118375	0.0269925	1.46323	0.0315135
RNF121	hsa-miR-663b	TRUE	FALSE	TRUE	TRUE	FALSE	TRUE	TRUE	TRUE	-0.519608	0.015	-0.130412	0.140769	1.46323	0.0315135
SH2B1	hsa-miR-663b	TRUE	FALSE	FALSE	TRUE	FALSE	TRUE	TRUE	TRUE	-0.453431	0.026	-0.0877152	0.317834	1.46323	0.0315135
PTPDC1	hsa-miR-663b	TRUE	FALSE	FALSE	TRUE	FALSE	TRUE	TRUE	FALSE	-0.428922	0.044	-0.106824	0.242559	1.46323	0.0315135
MSC	hsa-miR-663b	TRUE	FALSE	FALSE	TRUE	FALSE	TRUE	TRUE	TRUE	-0.487745	0.034	-0.419903	0.190172	1.46323	0.0315135
SPARC	hsa-miR-663b	TRUE	FALSE	FALSE	TRUE	FALSE	TRUE	TRUE	FALSE	-0.710784	0	-0.0770303	0.623366	1.46323	0.0315135
CDC42EP3	hsa-miR-663b	TRUE	FALSE	FALSE	TRUE	TRUE	TRUE	TRUE	FALSE	-0.470588	0.021	-0.545976	0.0472269	1.46323	0.0315135
PYCR1	hsa-miR-663b	TRUE	FALSE	FALSE	TRUE	FALSE	TRUE	TRUE	FALSE	-0.448529	0.039	-0.303199	0.0139995	1.46323	0.0315135
GNAQ	hsa-miR-663b	TRUE	FALSE	FALSE	TRUE	FALSE	FALSE	TRUE	TRUE	-0.468137	0.033	-0.267202	0.029847	1.46323	0.0315135
SSR3	hsa-miR-663b	TRUE	FALSE	FALSE	TRUE	FALSE	TRUE	TRUE	FALSE	-0.509804	0.016	-0.0715917	0.421174	1.46323	0.0315135
MYO1C	hsa-miR-663b	TRUE	FALSE	FALSE	FALSE	FALSE	TRUE	TRUE	TRUE	-0.441176	0.044	-0.276515	0.104716	1.46323	0.0315135
TCTA	hsa-miR-663b	TRUE	FALSE	FALSE	TRUE	FALSE	TRUE	TRUE	FALSE	-0.473039	0.02	-0.325095	0.00268521	1.46323	0.0315135
C8orf33	hsa-miR-663b	TRUE	FALSE	FALSE	TRUE	FALSE	TRUE	TRUE	FALSE	-0.42402	0.049	-0.0905323	0.194181	1.46323	0.0315135
TXNRD1	hsa-miR-663b	TRUE	FALSE	FALSE	TRUE	TRUE	TRUE	TRUE	FALSE	-0.514706	0.019	-0.29261	0.280613	1.46323	0.0315135
MPZL1	hsa-miR-663b	TRUE	FALSE	FALSE	TRUE	FALSE	TRUE	TRUE	FALSE	-0.419118	0.045	-0.391488	0.0200916	1.46323	0.0315135
CALU	hsa-miR-663b	TRUE	FALSE	FALSE	TRUE	FALSE	TRUE	TRUE	TRUE	-0.446078	0.044	-0.193624	0.0505525	1.46323	0.0315135
TTYH2	hsa-miR-663b	TRUE	FALSE	FALSE	TRUE	FALSE	TRUE	TRUE	FALSE	-0.458333	0.048	-0.0195931	0.628337	1.46323	0.0315135
SH3PXD2A	hsa-miR-663b	TRUE	FALSE	FALSE	FALSE	TRUE	TRUE	TRUE	FALSE	-0.47549	0.026	-0.211265	0.467809	1.46323	0.0315135
KCTD15	hsa-miR-663b	TRUE	FALSE	FALSE	FALSE	TRUE	TRUE	TRUE	FALSE	-0.615196	0.009	-0.34603	0.0659145	1.46323	0.0315135
MBOAT2	hsa-miR-663b	TRUE	FALSE	FALSE	TRUE	FALSE	TRUE	TRUE	FALSE	-0.502451	0.019	-0.249967	0.0160135	1.46323	0.0315135
RIMS3	hsa-miR-663b	TRUE	FALSE	FALSE	FALSE	FALSE	TRUE	TRUE	TRUE	-0.477941	0.029	-0.153478	0.214538	1.46323	0.0315135
ZNF687	hsa-miR-663b	TRUE	FALSE	FALSE	TRUE	FALSE	TRUE	TRUE	FALSE	-0.5	0.019	-0.0537218	0.174856	1.46323	0.0315135
PTPRT	hsa-miR-663b	TRUE	FALSE	FALSE	FALSE	FALSE	TRUE	TRUE	TRUE	-0.497549	0.021	-0.030331	0.33903	1.46323	0.0315135
PRKAB2	hsa-miR-663b	TRUE	FALSE	FALSE	TRUE	TRUE	TRUE	TRUE	TRUE	-0.671569	0.002	-0.216405	0.0689066	1.46323	0.0315135
MEGF6	hsa-miR-663b	TRUE	FALSE	FALSE	TRUE	FALSE	TRUE	TRUE	FALSE	-0.42402	0.044	-0.317358	0.145873	1.46323	0.0315135
PARN	hsa-miR-95-3p	TRUE	FALSE	FALSE	FALSE	TRUE	TRUE	TRUE	FALSE	-0.447176	0.036	-0.14745	0.00223196	2.25891	0.020602
